# Supplementary material for: Task-specific odorant receptor expression in worker antennae indicates that sensory filters regulate division of labor in ants
Source: Commun Biol. 2023 Oct 2;6:1004. doi: 10.1038/s42003-023-05273-4 (PMC10545721; doi:10.1038/s42003-023-05273-4)
Supplement: Supplementary file 3 — Dataset S1 [file 42003_2023_5273_MOESM3_ESM.xlsx]

## Sheet: Title_page
Supplementary information
Task-specific odorant receptor expression in worker antennae indicates that sensory filters regulate division of labor in ants
Marcel A. Caminer1, Romain Libbrecht1,2, Megha Majoe1, David V. Ho3, Peter Baumann3,4, Susanne Foitzik1
1Institute of Organismic and Molecular Evolution, Johannes Gutenberg University Mainz, Germany
2Institut de Recherche sur la Biologie de l’Insecte, UMR 7261, CNRS, University of Tours, France
3Institute of Developmental and Neurobiology, Johannes Gutenberg University Mainz, Germany
4Institute of Molecular Biology, Mainz, Germany
This file contains one supplementary table:
Dataset S1. Behaviors and positions annotations during nest scans.

## Sheet: Behavioral_observations
Category	Individual ID	Colony ID	On the brood pile	Surroundings of the nest	Near the entrance	Outside the nest	Brood care interaction	Nesmate interaction	Collecting food/drinking	Others	Total observations	Foraging behavior (%)	Brood-care behavior (%)
Nurse	MC_114	BB (NY18 J239)	3	17	0	0	1	0	0	19	20	0	15
Nurse	MC_117	BB (NY18 J239)	6	14	0	0	3	2	0	15	20	0	30
Nurse	MC_119	BB (NY18 J239)	17	3	0	0	12	0	0	8	20	0	85
Nurse	MC_29	BB (NY18 J239)	15	4	1	0	6	1	0	13	20	0	75
Nurse	MC_34	BB (NY18 J239)	13	7	0	0	2	0	0	18	20	0	65
Nurse	MC_51	BB (NY18 J239)	16	4	0	0	4	2	0	14	20	0	80
Nurse	MC_52	BB (NY18 J239)	9	10	0	0	4	0	0	15	19	0	47.3684
Forager	MC_02	BB (NY18 J239)	0	2	8	10	0	0	0	20	20	50	0
Forager	MC_81	BB (NY18 J239)	2	7	6	5	0	0	1	19	20	25	10
Forager	MC_82	BB (NY18 J239)	1	3	13	3	0	0	0	20	20	15	5
Forager	MC_85	BB (NY18 J239)	0	10	8	2	0	3	1	15	20	10	0
Forager	MC_112	BB (NY18 J239)	0	7	9	4	0	2	0	18	20	20	0
Forager	MC_50	BB (NY18 J239)	1	0	11	7	1	0	0	18	19	36.8421	5.26316
Forager	MC_04	BB (NY18 J239)	1	5	8	5	1	0	0	18	19	26.3158	5.26316
Nurse	MC_165	BG (NY18 I134)	14	4	0	2	7	0	0	13	20	10	70
Nurse	MC_148	BG (NY18 I134)	13	7	0	0	8	0	0	12	20	0	65
Nurse	MC_149	BG (NY18 I134)	13	7	0	0	10	0	0	10	20	0	65
Nurse	MC_154	BG (NY18 I134)	13	6	1	0	8	2	0	10	20	0	65
Nurse	MC_155	BG (NY18 I134)	11	9	0	0	5	1	0	14	20	0	55
Nurse	MC_156	BG (NY18 I134)	14	6	0	0	2	0	0	18	20	0	70
Nurse	MC_166	BG (NY18 I134)	13	7	0	0	6	0	1	13	20	0	65
Forager	MC_153	BG (NY18 I134)	0	10	6	4	0	0	0	20	20	20	0
Forager	MC_159	BG (NY18 I134)	0	2	3	15	0	1	4	15	20	75	0
Forager	MC_160	BG (NY18 I134)	0	4	1	15	0	0	5	15	20	75	0
Forager	MC_161	BG (NY18 I134)	0	11	6	3	0	0	1	19	20	15	0
Forager	MC_162	BG (NY18 I134)	0	3	8	9	0	1	0	19	20	45	0
Forager	MC_163	BG (NY18 I134)	1	6	1	12	0	0	0	20	20	60	5
Forager	MC_152	BG (NY18 I134)	0	2	7	11	0	0	1	19	20	55	0
Nurse	MC_54	GG (NY18 J278)	11	9	0	0	0	5	0	15	20	0	55
Nurse	MC_89	GG (NY18 J278)	8	12	0	0	1	2	0	17	20	0	40
Nurse	MC_58	GG (NY18 J278)	9	11	0	0	2	0	0	18	20	0	45
Nurse	MC_87	GG (NY18 J278)	10	10	0	0	3	2	0	15	20	0	50
Nurse	MC_90	GG (NY18 J278)	8	11	1	0	1	0	0	19	20	0	40
Nurse	MC_91	GG (NY18 J278)	11	9	0	0	2	1	0	17	20	0	55
Nurse	MC_57	GG (NY18 J278)	18	1	0	0	6	0	0	13	19	0	94.7368
Forager	MC_06	GG (NY18 J278)	0	3	3	14	0	0	0	20	20	70	0
Forager	MC_07	GG (NY18 J278)	0	4	5	11	0	0	3	17	20	55	0
Forager	MC_28	GG (NY18 J278)	2	3	5	10	2	0	2	16	20	50	10
Forager	MC_44	GG (NY18 J278)	1	4	1	14	0	0	0	20	20	70	5
Forager	MC_35	GG (NY18 J278)	0	5	10	5	0	1	2	17	20	25	0
Forager	MC_53	GG (NY18 J278)	0	3	5	12	0	0	0	20	20	60	0
Forager	MC_55	GG (NY18 J278)	0	6	3	10	0	0	0	19	19	52.6316	0
Nurse	MC_103	GO (NY18 E110)	7	13	0	0	1	1	0	18	20	0	35
Nurse	MC_93	GO (NY18 E110)	12	8	0	0	4	2	0	14	20	0	60
Nurse	MC_132	GO (NY18 E110)	16	4	0	0	3	0	0	17	20	0	80
Nurse	MC_104	GO (NY18 E110)	15	5	0	0	3	0	0	17	20	0	75
Nurse	MC_130	GO (NY18 E110)	13	7	0	0	9	0	0	11	20	0	65
Nurse	MC_95	GO (NY18 E110)	9	11	0	0	2	0	0	18	20	0	45
Forager	MC_134	GO (NY18 E110)	0	7	10	3	0	1	0	19	20	15	0
Forager	MC_135	GO (NY18 E110)	2	8	2	8	1	0	1	18	20	40	10
Forager	MC_136	GO (NY18 E110)	0	7	5	8	0	1	2	17	20	40	0
Forager	MC_138	GO (NY18 E110)	0	14	4	2	0	2	1	17	20	10	0
Forager	MC_94	GO (NY18 E110)	0	3	6	11	0	0	0	20	20	55	0
Forager	MC_127	GO (NY18 E110)	1	10	5	4	0	0	0	20	20	20	5
Forager	MC_128	GO (NY18 E110)	0	5	1	14	0	0	0	20	20	70	0
Nurse	MC_62	OO (NY18 J282)	10	10	0	0	1	1	0	18	20	0	50
Nurse	MC_31	OO (NY18 J282)	7	11	2	0	5	3	0	12	20	0	35
Nurse	MC_77	OO (NY18 J282)	16	4	0	0	2	0	0	18	20	0	80
Nurse	MC_10	OO (NY18 J282)	11	8	0	0	5	0	0	14	19	0	57.8947
Nurse	MC_63	OO (NY18 J282)	10	9	0	0	1	0	0	18	19	0	52.6316
Nurse	MC_13	OO (NY18 J282)	9	9	1	0	1	0	0	18	19	0	47.3684
Nurse	MC_78	OO (NY18 J282)	13	6	0	0	5	0	0	13	19	0	68.4211
Forager	MC_08	OO (NY18 J282)	0	0	8	12	0	3	4	13	20	60	0
Forager	MC_09	OO (NY18 J282)	0	2	7	11	0	0	0	20	20	55	0
Forager	MC_59	OO (NY18 J282)	0	7	4	9	0	0	0	20	20	45	0
Forager	MC_60	OO (NY18 J282)	0	4	1	15	0	0	0	20	20	75	0
Forager	MC_12	OO (NY18 J282)	0	4	5	10	0	0	1	18	19	52.6316	0
Forager	MC_61	OO (NY18 J282)	1	5	9	4	0	0	0	19	19	21.0526	5.26316
Forager	MC_37	OO (NY18 J282)	0	1	9	9	0	0	0	19	19	47.3684	0
Nurse	MC_101	YB (NY18 J350)	12	8	0	0	4	0	0	16	20	0	60
Nurse	MC_102	YB (NY18 J350)	6	14	0	0	2	0	0	18	20	0	30
Nurse	MC_122	YB (NY18 J350)	10	10	0	0	4	0	0	16	20	0	50
Nurse	MC_123	YB (NY18 J350)	19	1	0	0	8	0	0	12	20	0	95
Nurse	MC_124	YB (NY18 J350)	14	6	0	0	6	0	0	14	20	0	70
Nurse	MC_125	YB (NY18 J350)	8	11	1	0	4	2	0	14	20	0	40
Nurse	MC_97	YB (NY18 J350)	9	11	0	0	4	0	0	16	20	0	45
Forager	MC_140	YB (NY18 J350)	0	1	0	19	0	0	0	20	20	95	0
Forager	MC_141	YB (NY18 J350)	0	0	7	13	0	0	0	20	20	65	0
Forager	MC_142	YB (NY18 J350)	1	12	1	6	0	1	0	19	20	30	5
Forager	MC_144	YB (NY18 J350)	0	4	3	13	0	0	0	20	20	65	0
Forager	MC_96	YB (NY18 J350)	0	1	6	13	0	2	2	16	20	65	0
Forager	MC_121	YB (NY18 J350)	0	14	0	6	0	0	1	19	20	30	0
Forager	MC_126	YB (NY18 J350)	0	4	4	12	0	0	0	20	20	60	0
Nurse	MC_17	YY (NY18 J350)	18	2	0	0	4	3	0	13	20	0	90
Nurse	MC_20	YY (NY18 J350)	13	6	1	0	3	0	0	17	20	0	65
Nurse	MC_21	YY (NY18 J350)	9	10	1	0	3	0	0	17	20	0	45
Nurse	MC_22	YY (NY18 J350)	10	10	0	0	4	1	0	15	20	0	50
Nurse	MC_40	YY (NY18 J350)	16	4	0	0	9	0	0	11	20	0	80
Nurse	MC_45	YY (NY18 J350)	12	8	0	0	6	1	0	13	20	0	60
Nurse	MC_18	YY (NY18 J350)	9	11	0	0	0	0	0	20	20	0	45
Forager	MC_14	YY (NY18 J350)	1	2	6	11	0	3	0	17	20	55	5
Forager	MC_41	YY (NY18 J350)	1	11	3	5	1	5	2	12	20	25	5
Forager	MC_43	YY (NY18 J350)	0	9	7	4	0	1	0	19	20	20	0
Forager	MC_65	YY (NY18 J350)	1	11	1	7	1	2	0	17	20	35	5
Forager	MC_66	YY (NY18 J350)	1	8	4	7	1	1	0	18	20	35	5
Forager	MC_67	YY (NY18 J350)	2	9	4	5	0	1	0	19	20	25	10
Forager	MC_19	YY (NY18 J350)	1	11	4	3	0	3	1	15	19	15.7895	5.26316
