# Supplementary material for: Task-specific odorant receptor expression in worker antennae indicates that sensory filters regulate division of labor in ants
Source: Commun Biol. 2023 Oct 2;6:1004. doi: 10.1038/s42003-023-05273-4 (PMC10545721; doi:10.1038/s42003-023-05273-4)
Supplement: Supplementary file 4 — Dataset S2 [file 42003_2023_5273_MOESM4_ESM.xlsx]

## Sheet: Title_page
Supplementary information
Task-specific odorant receptor expression in worker antennae indicates that sensory filters regulate division of labor in ants
Marcel A. Caminer1, Romain Libbrecht1,2, Megha Majoe1, David V. Ho3, Peter Baumann3,4, Susanne Foitzik1
1Institute of Organismic and Molecular Evolution, Johannes Gutenberg University Mainz, Germany
2Institut de Recherche sur la Biologie de l’Insecte, UMR 7261, CNRS, University of Tours, France
3Institute of Developmental and Neurobiology, Johannes Gutenberg University Mainz, Germany
4Institute of Molecular Biology, Mainz, Germany
This file contains two supplementary tables:
Dataset S2. Gene list with caste-differential expression, NCBI BlastX results, and gene read count of 28 RNA-seq samples.

## Sheet: DEG_Brain
Gene ID	Tissue	Up-regulated in	log2FC	FDR (Padj)	Reference locus	Reference protein	Blast annotation [Species]	UniProt annotations	BRAIN-BB-N	BRAIN-BG-N	BRAIN-GG-N	BRAIN-GO-N	BRAIN-OO-N	BRAIN-YB-N	BRAIN-YY-N	BRAIN-BB-F	BRAIN-BG-F	BRAIN-GG-F	BRAIN-GO-F	BRAIN-OO-F	BRAIN-YB-F	BRAIN-YY-F
LOC112466671	Brain	Nurse	-5.51082	1.33e-10	LOC112466671	XP_024890663.1	vitellogen in-2-like (Vg conventional) [Temnothorax curvispinosus]	vitellogenin-2-like	777	354	247	72	1422	350	190	2	23	9	5	5	9	4
LOC112462823	Brain	Nurse	-4.11242	1.06e-06	LOC112462823	XP_024884638.1	chymotryps in-1-like [Temnothorax curvispinosus]	ovochymase-2	832	1773	3568	977	9249	2372	1260	75	281	191	175	211	12	64
LOC112461390	Brain	Nurse	-3.80184	0.00090866	LOC112461390	XP_024882390.1	geranylgeranyl pyrophosphate synthase-like [Temnothorax curvispinosus]	geranylgeranyl pyrophosphate synthase-like	210	115	298	85	539	110	107	5	2	3	12	25	35	63
DBV15_01010	Brain	Nurse	-3.0041	3.35e-05	LOC112460352	XP_024880764.1	zinc carboxypeptidase-like [Temnothorax curvispinosus]	Zinc carboxypeptidase a 1	599	624	1024	354	1918	5223	432	68	131	137	122	139	62	80
DBV15_12474	Brain	Nurse	-2.83427	0.000665033	LOC112457863	XP_024876929.1	uncharacterized protein LOC112457863 isoform X2 [Temnothorax curvispinosus]	Uncharacterized protein	159	121	1579	263	208	161	314	34	50	79	20	12	98	21
DBV15_04342	Brain	Nurse	-2.67125	0.000113971	LOC112461151	XP_024882061.1	sulfotrans ferase family cytosolic 1B member 1-like [Temnothorax curvispinosus]	Sulfotransferase family cytosolic 1B member 1	13	245	7	24	52	137	96	1	25	2	21	0	17	20
LOC112458401	Brain	Nurse	-2.61492	2.59e-06	LOC112458401	XP_024877790.1	circadian clock-controlled protein-like [Temnothorax curvispinosus]	circadian clock-controlled protein-like	80	307	139	79	158	58	313	42	31	74	1	15	9	39
DBV15_12774	Brain	Nurse	-2.59643	0.0062894	LOC105197124	XP_011161658.3	uncharacterized protein LOC105197124 [Solenopsis invicta]	Uncharacterized protein	100	27	72	166	85	9	66	20	31	14	2	4	6	5
DBV15_11902	Brain	Nurse	-2.33073	0.00964921	LOC120359558	XP_039313449.1	uncharacterized protein LOC120359558 [Solenopsis invicta]	Uncharacterized protein	1072	2542	4617	936	5309	15799	1036	196	1433	562	481	1299	235	185
DBV15_06321	Brain	Nurse	-2.32855	0.00256041	LOC112460104	XP_024880375.1	hexamerin-like [Temnothorax curvispinosus]	hexamerin	1537	1500	3647	26	2781	979	90	170	323	364	39	448	51	35
LOC112460061	Brain	Nurse	-2.25123	1.54e-08	LOC112588745	XP_025155297.1	cuticle protein 64-like isoform X1 [Harpegnathos saltator]	cuticle protein 64-like isoform X1	502	1621	38	204	90	48	91	51	296	14	16	82	9	12
LOC112461039	Brain	Nurse	-2.21424	2.89e-08	LOC112461039	XP_024881859.1	probable cytochrome P450 6a14 [Temnothorax curvispinosus]	probable cytochrome P450 6a14	316	112	247	69	452	116	164	24	9	63	24	112	79	21
LOC112455564	Brain	Nurse	-2.12316	6.76e-17	LOC112455564	XP_024873352.1	uncharacterized protein LOC112455564 [Temnothorax curvispinosus]	uncharacterized protein LOC112455564	181	183	149	185	277	215	164	27	54	30	32	47	80	34
DBV15_08445	Brain	Nurse	-2.04107	1.27e-07	LOC112451985	XP_024867728.1	fatty acid-binding protein 1, liver-like [Temnothorax curvispinosus]	Fatty acid-binding protein-like protein 5	2983	353	4553	702	2400	1478	1310	667	175	427	290	451	270	286
DBV15_11121	Brain	Nurse	-2.0042	0.0113123	LOC112466186	XP_024889906.1	uncharacterized protein LOC112466186, partial [Temnothorax curvispinosus]	Uncharacterized protein	668	1970	1286	840	2353	3877	527	255	425	454	483	226	128	253
DBV15_07269	Brain	Nurse	-1.9947	0.0206886	LOC112456318	XP_024874542.1	probable salivary secreted peptide isoform X1 [Temnothorax curvispinosus]	probable salivary secreted peptide	35	29	103	27	284	100	38	10	21	17	42	22	2	11
DBV15_00467	Brain	Nurse	-1.89152	0.0499432	--	--	--	Carrier domain-containing protein	23	36	35	28	60	26	60	3	4	8	53	16	0	42
DBV15_12786	Brain	Nurse	-1.88555	0.00693306	LOC112463203	XP_024885193.1	UDP-glucuronosyltransferase 2B37-like, partial [Temnothorax curvispinosus]	UDP-glucuronosyltransferase 2B1	26	33	19	57	38	13	50	5	4	9	4	12	8	18
LOC112459688	Brain	Nurse	-1.88102	0.00225539	LOC112459688	XP_024879705.1	kunitz-type serine protease inhibitor 2-like [Temnothorax curvispinosus]	kunitz-type serine protease inhibitor 2-like	521	380	310	599	858	254	381	60	90	97	92	104	298	168
LOC112461352	Brain	Nurse	-1.85965	0.000129837	LOC112461352	XP_024882332.1	cytochrome P450 6k1-like [Temnothorax curvispinosus]	cytochrome P450 6k1-like	2264	1149	2286	1380	2014	3750	4807	684	1053	588	290	584	595	606
DBV15_08913	Brain	Nurse	-1.81452	0.025548	LOC112459684	XP_024879698.1	protein krueppel-like isoform X1 [Temnothorax curvispinosus]	protein krueppel-like	55	26	18	28	20	29	20	15	5	3	22	3	2	14
LOC112468483	Brain	Nurse	-1.58115	0.00398923	LOC105196063	XP_011160088.1	4-coumarate-CoA ligase 1 isoform X2 [Solenopsis invicta]	4-coumarate--CoA ligase 2-like	69	69	55	179	109	33	112	13	18	17	33	54	50	18
LOC112464087	Brain	Nurse	-1.55185	3.35e-05	LOC112464087	XP_024886650.1	uncharacterized protein LOC112464087 [Temnothorax curvispinosus]	uncharacterized protein LOC112464087	3992	1578	1728	4565	2314	2304	2520	1159	757	998	515	847	663	833
DBV15_07275	Brain	Nurse	-1.53351	1.77e-07	LOC105190580	XP_011151680.2	H/ACA ribonucleoprotein complex subunit 1 [Harpegnathos saltator]	H/ACA ribonucleoprotein complex subunit 1	277	262	148	117	187	58	180	74	44	64	29	64	17	129
DBV15_06039	Brain	Nurse	-1.51365	0.0173906	LOC112455724	XP_024873619.1	uncharacterized protein LOC112455724 [Temnothorax curvispinosus]	Uncharacterized protein	102	123	128	62	158	129	24	17	33	15	35	32	45	62
DBV15_01579	Brain	Nurse	-1.50856	0.0168442	LOC112454099	XP_024871085.1	acyl-CoA Delta(11) desaturase [Temnothorax curvispinosus]	Acyl-CoA Delta	41	27	33	43	97	36	28	16	19	5	12	13	18	13
LOC112454520	Brain	Nurse	-1.45694	0.000852735	LOC112454520	XP_024871733.1	actin-5, muscle-specific [Temnothorax curvispinosus]	actin-5, muscle-specific	2756	3580	639	2555	3389	3071	2152	518	784	794	942	763	1366	699
LOC112468485	Brain	Nurse	-1.45049	0.01115	LOC112468485	XP_024893455.1	luciferin 4-monooxygenase-like [Temnothorax curvispinosus]	luciferin 4-monooxygenase-like	43	69	62	49	92	47	56	7	27	12	35	13	40	24
LOC112458347	Brain	Nurse	-1.44236	5.99e-05	LOC112458347	XP_024877706.1	uncharacterized protein LOC112458347 [Temnothorax curvispinosus]	uncharacterized protein LOC112458347	458	251	405	311	746	284	226	105	99	87	96	104	205	218
DBV15_00781	Brain	Nurse	-1.44177	0.0205073	LOC112464573	XP_024887411.1	aldose reductase-like, partial [Temnothorax curvispinosus]	Uncharacterized protein	714	106	645	447	1294	431	306	120	98	171	115	187	376	146
DBV15_12308	Brain	Nurse	-1.44091	0.00388682	LOC105206429	XP_039314242.1	cytochrome P450 4C1 isoform X2 [Solenopsis invicta]	Cytochrome P450 4C1	58	76	90	57	192	161	99	8	49	22	20	28	63	111
DBV15_04440	Brain	Nurse	-1.43771	0.0062894	LOC112456758	XP_024875266.1	chymotrypsin inhibitor-like [Temnothorax curvispinosus]	Uncharacterized protein	57	166	34	115	121	46	105	36	15	6	49	39	37	43
DBV15_04767	Brain	Nurse	-1.39372	0.023834	LOC112463184	XP_024885153.1	D-beta-hydroxybutyrate dehydrogenase, mitochondrial [Temnothorax curvispinosus]	D-beta-hydroxybutyrate dehydrogenase, mitochondrial	40	35	20	39	39	55	18	18	15	13	7	8	20	7
DBV15_11857	Brain	Nurse	-1.35841	0.0286275	LOC112452583	XP_024868636.1	kynurenine/alpha-aminoadipate aminotransferase, mitochondrial-like, partial [Temnothoraxcurvispinosus]	kynurenine/alpha-aminoadipate aminotransferase, mitochondrial	62	28	58	81	89	51	99	12	24	49	17	21	38	16
DBV15_00335	Brain	Nurse	-1.35658	0.0427467	LOC100577168	XP_006570741.1	uncharacterized protein LOC100577168 [Apis mellifera]	Uncharacterized protein	16	29	34	63	49	40	36	10	13	13	19	6	29	10
LOC112467625	Brain	Nurse	-1.3403	0.021072	LOC112467625	XP_024892076.1	probable cytochrome P450 6a14 isoform X2 [Temnothorax curvispinosus]	cytochrome P450 6A1-like isoform X1	79	98	85	108	38	68	53	26	13	37	21	9	66	50
DBV15_07193	Brain	Nurse	-1.3354	0.0451556	LOC112457318	XP_024876060.1	maternal protein exuperantia [Temnothorax curvispinosus]	Maternal protein exuperantia	33	47	13	50	33	33	46	11	6	13	20	7	13	28
DBV15_01715	Brain	Nurse	-1.31521	0.00432558	LOC112454341	XP_024871435.1	probable cytochrome P450 6a13 [Temnothorax curvispinosus]	probable cytochrome P450 6a13	65	61	49	57	115	54	42	18	29	7	18	44	37	23
DBV15_06806	Brain	Nurse	-1.30518	1.03e-05	LOC112465750	XP_024889240.1	collagen alpha-1(IV) chain [Temnothorax curvispinosus]	Collagen alpha-1	408	300	320	271	410	246	183	88	122	82	122	98	111	194
LOC112456896	Brain	Nurse	-1.22043	1.3e-05	LOC112456896	XP_024875461.1	pheromone-binding protein Gp-9-like [Temnothorax curvispinosus]	Pheromone-binding protein Gp-9	290	350	302	210	346	173	296	67	169	149	52	94	140	161
LOC112455891	Brain	Nurse	-1.18749	0.0272371	LOC112455891	XP_024873863.1	cytochrome P450 6k1-like isoform X1 [Temnothorax curvispinosus]	cytochrome P450 6k1-like isoform X1	547	563	530	607	982	324	703	137	198	232	226	215	532	321
DBV15_01027	Brain	Nurse	-1.17996	0.00274161	LOC112463976	XP_024886478.1	cysteine dioxygenase type 1 isoform X2 [Temnothorax curvispinosus]	Cysteine dioxygenase	217	184	163	182	267	129	127	39	82	68	65	57	139	95
DBV15_11528	Brain	Nurse	-1.16035	0.00294306	LOC105153829	XP_011067217.1	PREDICTED: venom carboxylesterase-6-like [Acromyrmex echinatior]	venom carboxylesterase-6	98	51	71	55	270	99	144	33	27	20	43	65	72	49
DBV15_09334	Brain	Nurse	-1.15535	0.028876	LOC116845229	XP_032673558.1	transcription factor MafA-like [Odontomachus brunneus]	Uncharacterized protein	295	78	134	138	197	59	242	41	94	47	86	65	59	50
LOC112468113	Brain	Nurse	-1.15142	1.06e-06	LOC112468113	XP_024892922.1	protein phosphatase 1 regulatory subunit 3C isoform X2 [Temnothorax curvispinosus]	protein phosphatase 1 regulatory subunit 3C isoform X3	695	417	513	1070	716	413	407	255	218	250	219	230	235	273
DBV15_00261	Brain	Nurse	-1.14606	0.000329881	LOC112464643	XP_024887539.1	N-acetylglucosamine-6-sulfatase-like, partial [Temnothorax curvispinosus]	N-acetylglucosamine-6-sulfatase isoform X1	246	99	109	37	113	112	19	98	35	50	12	43	42	17
DBV15_03138	Brain	Nurse	-1.14449	1.36e-10	LOC112455180	XP_024872718.1	vitellogen in-2-like (Vg like-A) [Temnothorax curvispinosus]	Inosine triphosphate pyrophosphatase	1132	408	743	653	1362	552	513	321	236	305	232	426	327	293
DBV15_04073	Brain	Nurse	-1.11249	1.42e-06	--	--	--	Replicase polyprotein 1a	1391	1864	1497	1936	1593	1295	1162	423	508	713	476	825	1212	720
DBV15_08925	Brain	Nurse	-1.07662	0.0175894	LOC105208034	XP_011176060.1	protein henna isoform X2 [Solenopsis invicta]	BH4_AAA_HYDROXYL_2 domain-containing protein	161	89	187	212	276	103	200	41	60	81	50	68	146	118
DBV15_08771	Brain	Nurse	-1.05658	0.0390922	LOC112458366	XP_024877736.1	protein takeout-like [Temnothorax curvispinosus]	haemolymph juvenile hormone-binding protein	139	128	109	101	115	94	39	21	33	39	55	59	56	65
DBV15_07092	Brain	Nurse	-1.04083	0.00565931	LOC112465559	XP_024888915.1	aminomethyltransferase, mitochondrial [Temnothorax curvispinosus]	Aminomethyltransferase	95	84	104	63	150	78	127	65	31	59	33	35	28	78
DBV15_12314	Brain	Nurse	-1.03034	0.0319085	LOC112468084	XP_024892886.1	uncharacterized protein LOC112468084 [Temnothorax curvispinosus]	BED-type domain-containing protein	260	107	411	205	161	379	150	114	176	106	128	62	61	95
tlon_OR080	Brain	Nurse	-1.02278	0.0221105	LOC112457770	XP_024876769.1	odorant receptor 13a-like isoform X4 [Temnothorax curvispinosus]	Odorant receptor	94	64	118	53	115	133	65	34	24	81	37	25	39	66
DBV15_11797	Brain	Nurse	-1.02072	0.0269602	LOC112456317	XP_024874541.1	uncharacterized protein LOC112456317 isoform X2 [Temnothorax curvispinosus]	Uncharacterized protein	156	76	72	86	30	82	57	32	25	28	93	22	30	34
DBV15_12704	Brain	Nurse	-1.01541	0.0395537	LOC112468187	XP_024893014.1	uncharacterized protein LOC112468187 [Temnothorax curvispinosus]	Histone H3	54	22	55	38	65	41	37	27	8	22	16	38	24	15
LOC112468823	Brain	Nurse	-1.01418	0.000113971	LOC112454675	XP_024871943.1	serine protease easter-like [Temnothorax curvispinosus]	CLIP domain-containing serine protease	291	447	420	617	583	263	410	92	158	140	292	222	300	258
DBV15_00276	Brain	Nurse	-1.01378	0.0469516	LOC112460545	XP_024881042.1	glucose dehydrogenase [FAD, quinone]-like isoform X1 [Temnothorax curvispinosus]	glucose dehydrogenase	225	56	107	150	105	132	61	36	41	52	37	69	49	84
DBV15_01470	Brain	Nurse	-1.00453	1.1e-12	LOC120358459	XP_039308733.1	golgin subfamily A member 6-like protein 22 [Solenopsis invicta]	Uncharacterized protein	1074	1257	777	728	2073	903	1334	467	629	378	375	833	566	477
DBV15_11427	Brain	Nurse	-1.00215	0.0244332	LOC105207823	XP_039308495.1	integrin b eta-PS isoform X2 [Solenopsis invicta]	Integrin beta	88	55	109	109	120	51	201	66	16	50	41	66	47	51
LOC112455794	Brain	Nurse	-0.989179	3.91e-08	LOC105205207	XP_011172801.1	uncharacterized protein LOC105205207 [Solenopsis invicta]	uncharacterized protein LOC112455794	2397	1363	1006	1965	1067	1120	1402	920	839	859	725	575	375	551
DBV15_06809	Brain	Nurse	-0.980669	0.00470311	LOC112465751	XP_024889241.1	collagen alpha-5(IV) chain [Temnothorax curvispinosus]	Uncharacterized protein	207	162	107	136	204	97	78	92	59	43	63	61	50	94
DBV15_05481	Brain	Nurse	-0.97475	0.0112628	LOC112457429	XP_024876234.1	uncharacterized protein LOC112457429 [Temnothorax curvispinosus]	Uncharacterized protein	102	110	112	60	168	127	49	40	51	42	32	45	69	54
DBV15_02583	Brain	Nurse	-0.968898	0.0245062	LOC112466022	XP_024889642.1	multidrug resistance protein homolog 49 isoform X1 [Temnothorax curvispinosus]	Uncharacterized protein	108	90	164	95	168	136	87	65	58	81	39	43	34	96
LOC112465704	Brain	Nurse	-0.966506	0.0411848	LOC112465704	XP_024889167.1	pickpocket protein 28-like isoform X3 [Temnothorax curvispinosus]	pickpocket protein 28-like isoform X2	90	66	52	39	91	63	29	36	13	39	30	40	31	16
DBV15_08702	Brain	Nurse	-0.949296	0.0292735	LOC112451561	XP_024866981.1	peroxisomal hydratase-dehydrogenase-epimerase-like [Temnothorax curvispinosus]	15-hydroxyprostaglandin dehydrogenase [NAD+]	141	144	140	100	164	94	165	46	70	73	20	99	127	71
DBV15_00007	Brain	Nurse	-0.945434	0.0201031	LOC112462977	XP_024884853.1	titin [Temnothorax curvispinosus]	VWFC domain-containing protein	186	132	181	107	130	201	50	78	51	51	97	62	56	62
DBV15_11921	Brain	Nurse	-0.939103	0.00160436	LOC112466078	XP_024889733.1	fatty acid synthase-like, partial [Temnothorax curvispinosus]	Fatty acid synthase	575	245	17	384	391	39	335	138	120	4	189	304	15	302
DBV15_06282	Brain	Nurse	-0.935801	0.00899098	LOC112465059	XP_024888197.1	fumarylace toacetase [Temnothorax curvispinosus]	Fumarylacetoacetase	116	140	89	120	133	87	178	63	44	71	30	96	47	85
DBV15_05205	Brain	Nurse	-0.931618	0.0030735	LOC112468738	XP_024893832.1	waprin-Thr 1-like [Temnothorax curvispinosus]	WAP, kazal, immunoglobulin, kunitz and NTR domain-containing protein	525	506	294	539	630	272	481	158	212	238	143	215	304	328
LOC112454054	Brain	Nurse	-0.921232	0.0119331	LOC112454054	XP_024871009.1	acyl-CoA Delta(11) desaturase-like [Temnothorax curvispinosus]	acyl-CoA Delta	377	159	188	193	202	336	115	96	63	81	99	143	104	183
LOC112466065	Brain	Nurse	-0.908041	0.0158968	LOC112454604	XP_024871868.1	venom carboxylesterase-6-like [Temnothorax curvispinosus]	venom carboxylesterase-6-like	214	122	203	180	514	148	165	54	101	125	88	126	151	82
LOC112460921	Brain	Nurse	-0.88253	1.42e-06	LOC112460921	XP_024881630.1	uncharacterized protein LOC112460921 isoform X2 [Temnothorax curvispinosus]	uncharacterized protein LOC112460921 isoform X1	1338	965	919	587	997	1014	1115	494	514	599	159	626	589	729
DBV15_04422	Brain	Nurse	-0.880646	0.000534032	LOC112456760	XP_024875268.1	multiple epidermal growth factor-like domains protein 11 [Temnothorax curvispinosus]	von Willebrand factor D and EGF domain-containing protein	593	1162	972	873	854	744	1232	343	449	393	247	444	797	773
LOC112457956	Brain	Nurse	-0.879366	0.00225539	LOC112457956	XP_024877066.1	3-hydroxyisobutyrate dehydrogenase, mitochondrial isoform X2 [Temnothorax curvispinosus]	3-hydroxyisobutyrate dehydrogenase	151	103	161	122	180	106	194	78	61	93	34	93	67	102
DBV15_12208	Brain	Nurse	-0.87603	0.00937932	LOC112466616	XP_024890574.1	GRIP and coiled-coil domain-containing protein 1 isoform X1 [Temnothorax curvispinosus]	GRIP and coiled-coil domain-containing protein 1	219	104	371	148	106	168	110	80	67	91	112	47	92	94
DBV15_05527	Brain	Nurse	-0.87532	1.14e-05	LOC112464754	XP_024887691.1	synaptotagmin-1-like [Temnothorax curvispinosus]	Synaptotagmin-1	397	384	428	444	595	365	409	245	244	223	157	249	197	228
DBV15_05589	Brain	Nurse	-0.873384	0.00295191	LOC112452097	XP_024867923.1	uricase [T emnothorax curvispinosus]	Urate oxidase	288	379	480	402	769	337	407	133	228	257	120	222	336	288
DBV15_10927	Brain	Nurse	-0.871557	0.0122821	LOC112457199	XP_024875897.1	major facilitator superfamily domain-containing protein 12-like [Temnothorax curvispinosus]	Putative MFS-type transporter	150	99	88	71	116	92	89	53	43	58	71	47	50	37
LOC112452366	Brain	Nurse	-0.859248	0.0262092	LOC105192997	XP_011155614.1	myo-inositol 2-dehydrogenase [Solenopsis invicta]	uncharacterized protein LOC112452366	220	391	233	324	566	277	522	97	165	241	79	185	353	264
DBV15_03845	Brain	Nurse	-0.855574	1.36e-10	LOC112458957	XP_024878575.1	carboxypeptidase D isoform X2 [Temnothorax curvispinosus]	Carboxypeptidase M	950	894	671	735	732	633	625	342	433	490	436	461	292	284
DBV15_05065	Brain	Nurse	-0.842869	0.000615857	LOC112462298	XP_024883796.1	synaptic vesicle glycoprotein 2B-like isoform X4 [Temnothorax curvispinosus]	Synaptic vesicle glycoprotein 2B	342	231	457	264	290	150	167	95	198	198	129	181	77	111
LOC112451779	Brain	Nurse	-0.841431	0.0484815	LOC112451779	XP_024867468.1	acyl-CoA synthetase family member 2, mitochondrial isoform X9 [Temnothorax curvispinosus]	acyl-CoA synthetase family member 2, mitochondrial isoform X10	33	76	60	62	60	44	116	12	41	32	31	38	36	46
DBV15_06227	Brain	Nurse	-0.836228	0.0366728	LOC112468193	XP_024893031.1	glucosylceramidase-like [Temnothorax curvispinosus]	Glucosylceramidase	146	127	55	69	89	118	60	109	83	35	31	32	39	37
LOC112467862	Brain	Nurse	-0.825498	0.0479328	LOC112467862	XP_024892507.1	uncharacterized protein LOC112467862 [Temnothorax curvispinosus]	uncharacterized protein LOC112467862	25	60	41	101	236	11	80	17	27	16	62	117	4	60
DBV15_01620	Brain	Nurse	-0.824766	0.00562749	LOC112463092	XP_024885040.1	cubilin-like [Temnothorax curvispinosus]	Cubilin	287	516	289	282	270	136	356	93	157	135	184	132	169	238
DBV15_11968	Brain	Nurse	-0.822174	0.0495481	--	--	--	Cytochrome P450 4C1	58	91	75	178	175	127	55	47	40	52	50	77	95	29
DBV15_10948	Brain	Nurse	-0.819233	0.000679299	LOC112466921	XP_024891049.1	uncharacterized protein LOC112466921 [Temnothorax curvispinosus]	Uncharacterized protein	349	311	319	431	446	262	284	154	136	160	160	200	227	245
DBV15_08267	Brain	Nurse	-0.815923	8.8e-05	LOC112458258	XP_024877567.1	uncharacterized protein LOC112458258 [Temnothorax curvispinosus]	Uncharacterized protein	1378	1000	1187	2029	1011	692	851	590	494	552	608	596	549	751
DBV15_04703	Brain	Nurse	-0.815165	1.14e-05	LOC105195586	XP_011159356.2	multifunctional protein ADE2 isoform X1 [Solenopsis invicta]	AIR carboxylase	260	174	264	174	167	238	235	103	79	144	95	115	139	133
LOC112458759	Brain	Nurse	-0.786723	4.25e-06	LOC112458759	XP_024878309.1	putative uncharacterized protein DDB_G0271606 [Temnothorax curvispinosus]	Uncharacterized protein	663	409	585	472	584	529	317	326	276	367	297	217	249	193
DBV15_03683	Brain	Nurse	-0.777989	3.51e-05	LOC112454116	XP_024871105.1	uncharacterized protein LOC112454116 isoform X1 [Temnothorax curvispinosus]	TNF_2 domain-containing protein	690	389	417	325	560	359	414	454	184	260	127	313	163	302
LOC112463603	Brain	Nurse	-0.743349	0.0415615	LOC112463603	XP_024885840.1	traB domain-containing protein isoform X2 [Temnothorax curvispinosus]	traB domain-containing protein isoform X2	164	86	106	121	72	118	73	42	42	53	93	65	64	53
DBV15_08992	Brain	Nurse	-0.726134	0.023834	LOC105199473	XP_011164916.2	uncharacterized protein LOC105199473 [Solenopsis invicta]	Uncharacterized protein	227	128	158	136	77	191	107	119	56	73	140	47	69	82
DBV15_00746	Brain	Nurse	-0.726058	0.00425316	LOC112467262	XP_024891571.1	collagen alpha-1(XXIV) chain-like [Temnothorax curvispinosus]	Translation initiation factor IF-2	1209	1202	1088	2347	948	837	1145	576	722	668	587	520	795	909
LOC112456749	Brain	Nurse	-0.725896	0.0127082	LOC112456749	XP_024875252.1	chymotrypsin inhibitor-like [Temnothorax curvispinosus]	chymotrypsin inhibitor-like	885	789	478	896	622	523	1650	723	264	498	493	229	425	665
DBV15_01575	Brain	Nurse	-0.721309	0.0307417	LOC112454032	XP_024870967.1	glutathione S-transferase-like [Temnothorax curvispinosus]	Glutathione S-transferase	173	151	138	139	171	121	194	124	111	47	78	104	86	82
DBV15_11805	Brain	Nurse	-0.719189	2.57e-06	LOC105194594	XP_011157882.2	xylulose kinase [Solenopsis invicta]	Uncharacterized protein	833	457	489	393	665	522	386	316	248	356	306	319	286	248
DBV15_01519	Brain	Nurse	-0.704699	1.35e-19	LOC112457847	XP_024876912.1	translationally-controlled tumor protein homolog isoform X1 [Temnothorax curvispinosus]	Translationally-controlled tumor protein homolog	41690	20277	24385	22371	26749	19968	27008	20342	11921	17187	12090	15558	10901	16315
DBV15_02243	Brain	Nurse	-0.70377	0.023525	LOC112465095	XP_024888248.1	alpha-tocopherol transfer protein-like [Temnothorax curvispinosus]	Uncharacterized protein	315	932	301	254	378	500	759	276	220	214	136	356	279	381
DBV15_10995	Brain	Nurse	-0.676626	0.0127174	LOC112462198	XP_024883604.1	UDP-glucuronosyltransferase 2B17-like isoform X1 [Temnothorax curvispinosus]	Uncharacterized protein	550	321	311	178	501	269	465	275	161	292	96	224	273	193
LOC112462552	Brain	Nurse	-0.65741	0.00513124	LOC112462552	XP_024884173.1	uncharacterized protein LOC112462552 [Temnothorax curvispinosus]	uncharacterized protein LOC112462552	412	277	227	196	259	178	196	225	100	147	156	143	143	113
LOC112468484	Brain	Nurse	-0.622762	0.00584869	LOC112468484	XP_024893459.1	uncharacterized protein LOC112468484 isoform X1 [Temnothorax curvispinosus]	uncharacterized protein LOC112468484 isoform X1	868	1272	821	940	1450	589	1559	595	607	638	537	660	620	712
DBV15_01771	Brain	Nurse	-0.611459	0.0492089	LOC112467755	XP_024892305.1	NACHT domain- and WD repeat-containing protein 1 [Temnothorax curvispinosus]	Uncharacterized protein	327	157	228	168	185	199	112	134	95	111	202	127	83	89
DBV15_02646	Brain	Nurse	-0.604616	0.00937932	LOC112457124	XP_024875786.1	NPC intracellular cholesterol transporter 1 homolog 1b-like isoform X2 [Temnothorax curvispinosus]	Niemann-Pick C1 protein	1068	1019	972	1158	1435	769	1577	697	589	520	552	789	949	843
DBV15_04130	Brain	Nurse	-0.595373	0.00964921	LOC112455516	XP_024873253.1	lambda-crystallin homolog [Temnothorax curvispinosus]	Lambda-crystallin-like protein	1080	511	676	764	831	768	567	525	486	512	519	282	472	400
LOC112468729	Brain	Nurse	-0.592933	5.99e-05	LOC112468729	XP_024893812.1	uncharacterized protein LOC112468729 [Temnothorax curvispinosus]	uncharacterized protein LOC112468729	464	373	384	468	491	334	434	262	262	250	285	284	211	274
DBV15_00763	Brain	Nurse	-0.588172	0.00256041	LOC112463526	XP_024885731.1	ataxin-2 homolog isoform X4 [Temnothorax curvispinosus]	LsmAD domain-containing protein	12374	11569	9647	11755	11461	8646	12133	5016	5299	7610	4991	9667	9066	8167
DBV15_01580	Brain	Nurse	-0.585237	0.0133772	LOC112454098	XP_024871084.1	acyl-CoA Delta(11) desaturase-like [Temnothorax curvispinosus]	Acyl-delta desaturase	1375	925	834	977	895	836	604	677	337	484	838	710	355	746
LOC112463616	Brain	Nurse	-0.581458	7.38e-06	LOC105207727	XP_011175639.1	40S ribosomal protein S20 [Solenopsis invicta]	40S ribosomal protein S20	5757	3495	3713	5074	4614	3196	4655	3207	2306	3367	2589	3147	1906	2564
DBV15_09676	Brain	Nurse	-0.577036	0.0120642	LOC112455780	XP_024873730.1	hepatocyte nuclear factor 4-gamma isoform X5 [Temnothorax curvispinosus]	Uncharacterized protein	289	234	297	256	333	294	315	199	121	166	189	178	146	309
LOC112467732	Brain	Nurse	-0.574223	9.03e-06	LOC112467732	XP_024892248.1	probable serine/threonine-protein kinase dyrk1 [Temnothorax curvispinosus]	probable serine/threonine-protein kinase dyrk1	488	561	597	600	698	482	698	261	308	423	384	429	362	451
LOC112458083	Brain	Nurse	-0.572715	0.0036762	LOC112458083	XP_024877274.1	laminin subunit alpha [Temnothorax curvispinosus]	laminin subunit alpha	475	353	402	347	534	427	398	317	209	211	262	247	281	329
DBV15_08073	Brain	Nurse	-0.566465	1.34e-07	LOC105259335	XP_011269521.1	40S ribosomal protein S12 [Temnothorax curvispinosus]	40S ribosomal protein S12	8276	5416	5410	7091	6557	5222	6743	4768	3588	4360	3846	4698	3045	3962
DBV15_05647	Brain	Nurse	-0.560731	0.0121004	LOC112465787	XP_024889281.1	uncharacterized protein LOC112465787 [Temnothorax curvispinosus]	Uncharacterized protein	932	654	441	1378	1182	656	684	423	366	391	648	564	656	578
DBV15_11449	Brain	Nurse	-0.545827	0.00424998	LOC112453459	XP_024870013.1	uncharacterized protein LOC112453459 [Temnothorax curvispinosus]	Uncharacterized protein	543	360	322	475	521	387	601	367	210	262	251	377	276	311
DBV15_05232	Brain	Nurse	-0.545046	0.0239233	LOC105195577	XP_039313773.1	double-stranded RNA-specific editase Adar isoform X1 [Solenopsis invicta]	Double-stranded RNA-specific editase Adar	395	131	296	485	219	324	125	152	99	195	480	118	186	97
DBV15_01251	Brain	Nurse	-0.539705	0.0245062	LOC112457840	XP_024876911.1	flocculation protein FLO11 [Temnothorax curvispinosus]	Uncharacterized protein	791	506	485	799	550	344	620	571	302	435	411	243	310	364
DBV15_09926	Brain	Nurse	-0.535147	0.000276957	LOC105193181	XP_011155843.1	ammonium transporter Rh type A isoform X2 [Solenopsis invicta]	Ammonium transporter Rh type B	975	870	876	733	593	697	651	699	420	653	453	376	460	461
DBV15_03349	Brain	Nurse	-0.531474	7.71e-08	LOC112467853	XP_024892496.1	elongation factor 1-alpha [Temnothorax curvispinosus]	Elongation factor 1-alpha	12436	8485	6218	8278	8406	7721	8721	6761	4800	5695	5426	5945	4400	5703
DBV15_06747	Brain	Nurse	-0.527266	0.000358536	LOC112456863	XP_024875411.1	protein unc-13 homolog 4B isoform X7 [Temnothorax curvispinosus]	Uncharacterized protein	673	485	729	639	581	586	440	365	365	433	390	418	325	372
DBV15_10872	Brain	Nurse	-0.527263	0.0411586	LOC112453100	XP_024869424.1	rho-related BTB domain-containing protein 1 isoform X2 [Temnothorax curvispinosus]	Uncharacterized protein	1154	512	755	746	889	1094	484	401	470	472	736	442	526	514
DBV15_03600	Brain	Nurse	-0.52332	3.54e-05	LOC112468917	XP_024894100.1	40S ribosomal protein S8 [Temnothorax curvispinosus]	40S ribosomal protein S8	14623	10527	8855	13112	12231	7980	12733	9012	6563	8241	6892	8639	5193	7446
DBV15_01199	Brain	Nurse	-0.518654	2.95e-05	LOC112465358	XP_024888640.1	double-strand break repair protein MRE11 [Temnothorax curvispinosus]	Double-strand break repair protein mre11-like protein	11164	6992	6117	9104	8983	5498	8665	6639	4520	5853	4978	5890	3543	5277
DBV15_10667	Brain	Nurse	-0.516752	0.00144065	LOC112460898	XP_024881596.1	globin [Temnothorax curvispinosus]	GLOBIN domain-containing protein	1459	885	1018	1028	1098	701	920	812	678	794	611	622	588	511
DBV15_11599	Brain	Nurse	-0.511963	0.0354706	LOC112459346	XP_024879160.1	transcriptional activator GLI3-like [Temnothorax curvispinosus]	Zinc finger protein GLIS2	535	294	267	299	263	378	208	264	143	159	198	268	200	218
LOC112452952	Brain	Nurse	-0.508512	0.00485138	LOC112452952	XP_024869200.1	beta-1,3-glucan-binding protein-like [Temnothorax curvispinosus]	beta-1,3-glucan-binding protein-like	633	620	643	886	724	598	900	340	369	489	534	401	607	596
DBV15_03517	Brain	Nurse	-0.504097	1.93e-05	LOC112463872	XP_024886306.1	40S ribosomal protein S15 [Temnothorax curvispinosus]	40S ribosomal protein S15	14003	8802	8340	11158	10137	7219	12391	8922	5067	7714	6344	7170	4727	7699
DBV15_06340	Brain	Nurse	-0.504024	0.0299659	LOC112454011	XP_024870915.1	protein croquemort-like [Temnothorax curvispinosus]	Protein croquemort	973	496	374	600	424	546	397	356	398	282	411	364	235	392
LOC112458953	Brain	Nurse	-0.502422	0.00562749	LOC112458953	XP_024878566.1	innexinin x3 [Temnothorax curvispinosus]	Innexin	389	341	247	317	281	244	417	213	218	207	226	224	144	238
DBV15_10832	Brain	Nurse	-0.494661	0.00691613	LOC112457336	XP_024876093.1	dipeptidase 1-like isoform X7 [Temnothorax curvispinosus]	Dipeptidase	699	417	572	598	436	562	554	342	302	475	347	326	470	300
LOC112462326	Brain	Nurse	-0.488613	0.0411848	LOC112468302	XP_024893191.1	cholesterol 7-desaturase-like [Temnothorax curvispinosus]	cholesterol 7-desaturase-like	538	277	390	301	528	490	295	335	245	233	266	298	211	251
DBV15_05468	Brain	Nurse	-0.482362	3.97e-05	LOC112462002	XP_024883256.1	eukaryotic initiation factor 4A-I [Temnothorax curvispinosus]	RNA helicase	23009	12083	12475	16567	14826	13003	15081	13200	9406	11159	9864	10632	7006	10120
LOC112454951	Brain	Nurse	-0.48009	0.012489	LOC112454951	XP_024872375.1	cytochrome P450 4C1-like [Temnothorax curvispinosus]	cytochrome P450 4C1-like	889	928	697	675	1387	926	2572	524	825	569	437	881	719	1180
DBV15_12410	Brain	Nurse	-0.476509	0.000643838	LOC112466280	XP_024890075.1	40S ribosomal protein S26 [Temnothorax curvispinosus]	40S ribosomal protein S26	9929	6061	5990	8311	7319	5027	8016	6573	4255	5627	4441	5258	3220	4729
DBV15_01383	Brain	Nurse	-0.475337	0.00133654	LOC112456696	XP_024875184.1	solute carrier organic anion transporter family member 4A1-like isoform X2 [Temnothorax curvispinosus]	Solute carrier organic anion transporter family member	1152	840	1239	814	1054	907	790	519	568	852	852	693	548	579
DBV15_07728	Brain	Nurse	-0.46531	0.00485138	LOC112462950	XP_024884813.1	cell division cycle protein 27 homolog [Temnothorax curvispinosus]	Parathion hydrolase-related protein	1201	722	636	827	932	776	652	578	488	616	701	490	518	466
DBV15_01331	Brain	Nurse	-0.461758	0.030458	LOC112459431	XP_024879295.1	NPC intracellular cholesterol transporter 2 homolog a-like [Temnothorax curvispinosus]	ML domain-containing protein	1027	605	556	805	674	556	525	419	352	505	428	466	495	508
DBV15_03348	Brain	Nurse	-0.459762	0.00183229	--	--	--	Uncharacterized protein	6630	5442	4691	5574	7185	3987	6913	4388	3434	4689	3292	4247	3086	4223
LOC112462692	Brain	Nurse	-0.459443	0.000177255	LOC112462692	XP_024884380.1	60S ribosomal protein L27a [Temnothorax curvispinosus]	60S ribosomal protein L27a	13569	9641	9203	12153	11784	7730	11915	8559	6510	8785	6920	8059	5243	7646
DBV15_10616	Brain	Nurse	-0.45879	0.00090866	LOC112464533	XP_024887346.1	60S ribosomal protein L14 [Temnothorax curvispinosus]	60S ribosomal protein L14	10243	6671	6497	9127	7748	5455	8336	6335	4532	6283	4999	5768	3891	4870
LOC112460049	Brain	Nurse	-0.45596	3.51e-05	LOC105202681	XP_039312044.1	60S ribosomal protein L27 isoform X2 [Solenopsis invicta]	60S ribosomal protein L27	15663	10799	10966	14453	12413	8444	14681	10295	7170	8767	8303	9681	6018	9225
DBV15_10582	Brain	Nurse	-0.45458	0.00485138	LOC112467030	XP_024891234.1	40S ribosomal protein S27 [Temnothorax curvispinosus]	40S ribosomal protein S27	7593	5018	5518	7634	6948	4027	6006	4850	3516	5190	3411	4722	2961	4469
DBV15_08874	Brain	Nurse	-0.452655	0.0282608	LOC112457310	XP_024876035.1	metalloproteinase inhibitor 4 [Temnothorax curvispinosus]	NTR domain-containing protein	818	347	370	502	349	448	408	431	290	299	428	271	193	283
DBV15_10751	Brain	Nurse	-0.450723	4.89e-06	LOC105182514	XP_025153949.1	60S ribosomal protein L13a, partial [Harpegnathos saltator]	60S ribosomal protein L13a	12745	7857	7967	9584	10016	6941	9833	7305	5258	7045	5792	7361	4821	6755
LOC112455818	Brain	Nurse	-0.447797	0.0360553	LOC112455818	XP_024873772.1	retinol-binding protein pinta-like isoform X1 [Temnothorax curvispinosus]	retinol-binding protein pinta-like isoform X1	894	523	598	884	1162	1017	1342	480	511	492	632	521	798	906
DBV15_08587	Brain	Nurse	-0.44413	0.00111868	LOC112456389	XP_024874664.1	mitochondrial import inner membrane translocase subunit Tim17-B-like [Temnothorax curvispinosus]	Mitochondrial import inner membrane translocase subunit Tim17-B	3790	2152	2285	3109	2865	1831	2979	2389	1438	2136	1917	1859	1437	1791
DBV15_07562	Brain	Nurse	-0.44275	0.0307417	LOC112454717	XP_024872034.1	lipid storage droplets surface-binding protein 2-like [Temnothorax curvispinosus]	Lipid storage droplets surface-binding protein 1	1522	1476	1003	1265	1185	935	1093	694	754	861	709	829	1013	966
DBV15_00498	Brain	Nurse	-0.442367	0.000198027	LOC112452025	XP_024867781.1	40S ribosomal protein S17 [Temnothorax curvispinosus]	40S ribosomal protein S17	11031	6693	7538	10063	8454	4847	9139	7366	4144	6487	5668	6383	3603	6077
LOC112459744	Brain	Nurse	-0.442061	0.00776164	LOC112459744	XP_024879792.1	40S ribosomal protein S19a-like [Temnothorax curvispinosus]	40S ribosomal protein S19a-like	6598	5364	3394	4968	4975	4310	5738	4327	3026	3871	3185	4092	2620	3193
DBV15_09635	Brain	Nurse	-0.439349	0.0499432	--	--	--	Phosphatidylcholine	499	359	440	436	350	539	314	224	253	314	327	264	274	369
DBV15_01844	Brain	Nurse	-0.437691	0.00381962	LOC112462015	XP_024883276.1	60S ribosomal protein L11 [Temnothorax curvispinosus]	60S ribosomal protein L11	1898	1226	1183	1576	1392	1160	1935	938	892	1123	981	1240	794	1147
DBV15_04972	Brain	Nurse	-0.434583	0.0034639	LOC112454845	XP_024872225.1	translation initiation factor eIF-2B subunit gamma-like isoform X2 [Temnothorax curvispinosus]	Translation initiation factor eIF-2B subunit gamma	5664	3842	3671	5238	5061	3000	5644	3982	2653	3414	2994	3575	2247	3211
DBV15_07723	Brain	Nurse	-0.434179	0.0113317	LOC105195534	XP_011159276.1	40S ribosomal protein S21 [Solenopsis invicta]	40S ribosomal protein S21	4182	3123	2932	4699	3774	2279	3885	3022	2136	2820	2389	2848	1697	2221
DBV15_09501	Brain	Nurse	-0.433383	0.00191792	LOC112452078	XP_024867883.1	uncharacterized protein LOC112452078 isoform X2 [Temnothorax curvispinosus]	40S ribosomal protein S10	15802	12475	11122	14371	14052	9135	16022	10230	7242	11169	8744	10014	7274	9625
DBV15_02066	Brain	Nurse	-0.430368	0.0138157	LOC112464163	XP_024886771.1	uncharacterized protein LOC112464163 [Temnothorax curvispinosus]	Uncharacterized protein	3031	2156	3021	2329	2032	3701	1701	1445	1570	2151	2145	1460	1658	1842
DBV15_06609	Brain	Nurse	-0.429545	0.00117685	LOC112461335	XP_024882309.1	PMS1 protein homolog 1-like isoform X1 [Temnothorax curvispinosus]	60S ribosomal protein L5	13007	6590	7112	9753	8728	6009	8343	7383	5122	6918	5439	6225	4156	5630
LOC112458780	Brain	Nurse	-0.428835	0.00101606	LOC112458780	XP_024878340.1	60S ribosomal protein L18 [Temnothorax curvispinosus]	60S ribosomal protein L18	10633	7704	6729	8083	9243	6032	10716	7105	5043	6385	5439	6389	4437	6030
DBV15_05814	Brain	Nurse	-0.427695	0.026606	LOC116851503	XP_032686856.1	60S ribosomal protein L39 [Odontomachus brunneus]	Uncharacterized protein	4218	2418	2853	4079	3765	2239	3730	2897	2099	2612	1931	2526	1750	2201
DBV15_11516	Brain	Nurse	-0.426353	0.0499303	--	--	--	Fanconi anemia group D2 protein	1010	619	1213	761	621	1022	348	518	584	593	519	456	672	368
DBV15_11060	Brain	Nurse	-0.424749	0.00113471	LOC112465282	XP_024888532.1	guanine nucleotide-binding protein subunit beta-like protein [Temnothorax curvispinosus]	Guanine nucleotide-binding protein subunit beta-like protein	13006	8067	8175	10641	10485	7370	11550	8664	5560	7871	6526	7696	5118	6812
DBV15_08354	Brain	Nurse	-0.424651	0.0390871	LOC112462643	XP_024884299.1	serine/thr eonine-protein kinase RIO2-like, partial [Temnothorax curvispinosus]	Non-specific serine/threonine protein kinase	2278	1486	2245	1919	2834	1518	1369	1281	955	1508	1274	1361	1629	1350
DBV15_02958	Brain	Nurse	-0.423299	0.00145831	LOC105194288	XP_025987586.1	WASH complex subunit 3 [Solenopsis invicta]	Uncharacterized protein	4552	3210	2905	4315	4160	2701	4236	3044	2122	2706	2391	2959	1985	2915
DBV15_01559	Brain	Nurse	-0.420865	0.000808501	LOC112454030	XP_024870961.1	60S ribosomal protein L15 [Temnothorax curvispinosus]	Ribosomal protein L15	10046	10345	5749	7225	10056	4970	9330	6193	5789	5671	4818	7166	3942	6060
DBV15_08607	Brain	Nurse	-0.417128	0.0160111	LOC112459079	XP_024878760.1	probable serine/threonine-protein kinase kinX [Temnothorax curvispinosus]	Uncharacterized protein	8747	4151	2313	4200	3351	3877	3088	3538	2682	2141	4223	2124	2161	3042
DBV15_05453	Brain	Nurse	-0.416333	0.00136534	LOC112456643	XP_024875103.1	60S ribosomal protein L26 [Temnothorax curvispinosus]	60S ribosomal protein L26	5182	3539	3311	4352	4558	3004	4601	3410	2259	3253	3074	2857	2225	2891
DBV15_03430	Brain	Nurse	-0.413398	0.0201031	LOC112460144	XP_024880443.1	protein D2 -like isoform X1 [Temnothorax curvispinosus]	Uncharacterized protein	2357	1718	1543	2263	1903	1512	2321	1641	1181	1542	1235	1393	1195	1322
DBV15_01573	Brain	Nurse	-0.409276	0.0474407	LOC112454065	XP_024871022.1	uncharacterized protein LOC112454065 [Temnothorax curvispinosus]	Glutathione S-transferase	6298	3805	4285	5189	4842	4700	7976	4542	3039	4171	3648	3800	3176	3301
LOC112453074	Brain	Nurse	-0.409183	0.00190422	LOC112453074	XP_024869385.1	60S ribosomal protein L23a-like [Temnothorax curvispinosus]	60S ribosomal protein L23a-like	16222	12599	9805	11881	18333	8975	15474	10551	7913	10033	8122	12625	6718	9251
DBV15_01572	Brain	Nurse	-0.401923	0.00706043	LOC112454065	XP_024871022.1	uncharacterized protein LOC112454065 [Temnothorax curvispinosus]	Glutathione S-transferase	1001	520	723	755	798	640	806	628	346	714	498	532	426	606
DBV15_00678	Brain	Nurse	-0.401442	0.00306888	LOC112461557	XP_024882611.1	leucine-rich repeat-containing protein 4-like [Temnothorax curvispinosus]	LRRCT domain-containing protein	2025	1250	1587	1533	1676	1147	1344	1224	921	1102	1236	955	975	1017
DBV15_04023	Brain	Nurse	-0.400687	0.00254203	LOC112458254	XP_024877564.1	40S ribosomal protein S3a [Temnothorax curvispinosus]	40S ribosomal protein S3a	20879	12205	11596	20116	15090	10594	14846	12967	9371	11216	11246	11825	7054	10100
DBV15_02148	Brain	Nurse	-0.399971	0.0115365	LOC112460948	XP_024881683.1	protein lethal(2)essential for life-like [Temnothorax curvispinosus]	Protein lethal essential for life-like protein	1343	701	835	1187	1078	970	636	666	644	572	855	712	661	584
DBV15_06246	Brain	Nurse	-0.398584	0.00111868	LOC112463235	XP_024885261.1	uncharacterized protein LOC112463235 isoform X2 [Temnothorax curvispinosus]	Uncharacterized protein	5878	4458	4855	6112	4566	4507	4030	3571	3266	3553	3547	3731	2818	3860
DBV15_05886	Brain	Nurse	-0.395538	0.0390871	LOC112463861	XP_024886279.1	uncharacterized protein LOC112463861 [Temnothorax curvispinosus]	Uncharacterized protein	827	528	571	650	675	702	555	458	431	594	465	406	395	458
DBV15_10216	Brain	Nurse	-0.392781	0.018833	LOC112467202	XP_024891469.1	lysine--tRNA ligase isoform X2 [Temnothorax curvispinosus]	Lysine--tRNA ligase	698	408	459	679	657	430	623	444	315	413	416	520	274	436
DBV15_04287	Brain	Nurse	-0.38737	0.0307417	LOC112465154	XP_024888341.1	eukaryotic translation initiation factor 4E type 3-like [Temnothorax curvispinosus]	Eukaryotic translation initiation factor 4E type 3	595	459	409	538	452	335	468	380	290	299	352	313	310	372
DBV15_09364	Brain	Nurse	-0.384669	0.00155303	LOC105248850	XP_025266422.1	40S ribosomal protein S24 isoform X1 [Camponotus floridanus]	40S ribosomal protein S24	14399	9434	9084	11982	10465	7639	10472	9426	6248	8463	6791	8066	5505	8140
DBV15_02852	Brain	Nurse	-0.383849	0.0495481	--	--	--	Putative cytochrome P450 6a13	5784	3344	3783	4375	4501	3414	5644	5015	2109	4166	3054	2766	2278	3267
DBV15_04355	Brain	Nurse	-0.383006	0.000379776	LOC105200255	XP_039311081.1	60S ribosomal protein L9 [Solenopsis invicta]	60S ribosomal protein L9	22565	13684	13211	17213	14388	10209	15606	13795	8971	12503	11275	12040	7299	10483
DBV15_01725	Brain	Nurse	-0.380805	0.00028782	LOC112457111	XP_024875768.1	60S ribosomal protein L10a [Temnothorax curvispinosus]	60s ribosomal protein l10a	7000	4155	4307	5672	5255	3571	5333	3725	2966	4031	3844	4198	2629	3804
DBV15_08515	Brain	Nurse	-0.375935	0.00170769	LOC112464467	XP_024887230.1	IWS1-like protein [Temnothorax curvispinosus]	TFIIS N-terminal domain-containing protein	12227	9301	7590	9806	9727	6746	10929	7865	6159	7341	6656	7783	5009	6797
LOC112455292	Brain	Nurse	-0.374998	0.0085954	LOC112455292	XP_024872870.1	40S ribosomal protein SA [Temnothorax curvispinosus]	40S ribosomal protein SA	17313	11886	9767	13767	13425	8330	11689	12200	7350	9705	8639	9731	6876	7466
DBV15_02524	Brain	Nurse	-0.37331	0.00306888	LOC105189416	XP_025159541.1	40S ribosomal protein S18 isoform X1 [Harpegnathos saltator]	40S ribosomal protein S18	10061	6762	6468	9012	8382	5711	9202	6947	4477	6364	5744	5961	4291	6291
DBV15_02748	Brain	Nurse	-0.367879	0.0088827	LOC112452474	XP_024868473.1	SPRY domain-containing protein 7 [Temnothorax curvispinosus]	60S ribosomal protein L35a	6852	4308	4396	6114	5252	3706	5363	4437	3276	4165	3436	3969	2876	3741
DBV15_11337	Brain	Nurse	-0.367776	0.0286275	LOC112467010	XP_024891203.1	nidogen-2 isoform X4 [Temnothorax curvispinosus]	Uncharacterized protein	4118	1982	1601	2801	2029	1932	1928	2036	1268	1880	2122	1248	1493	1558
LOC112464860	Brain	Nurse	-0.367713	0.0121134	LOC112464860	XP_024887882.1	40S ribosomal protein S25 [Temnothorax curvispinosus]	40S ribosomal protein S25	5202	4187	3510	4141	4661	2905	4859	3657	2911	3331	2361	3621	2292	3216
DBV15_00786	Brain	Nurse	-0.364321	0.00140329	LOC105250384	XP_011254740.1	60S riboso mal protein L4 [Camponotus floridanus]	Uncharacterized protein	24819	14892	16854	19919	17380	14255	20157	15458	10495	16200	13318	14243	10426	13029
LOC112466948	Brain	Nurse	-0.361926	0.0302536	LOC112466948	XP_024891086.1	60S ribosomal protein L13 [Temnothorax curvispinosus]	60S ribosomal protein L13	11796	8712	7314	8920	11189	6437	11917	8845	5714	7872	5829	8333	4855	6784
DBV15_11982	Brain	Nurse	-0.360083	0.0105836	LOC112468374	XP_024893278.1	40S ribosomal protein S9 [Temnothorax curvispinosus]	40S ribosomal protein S9	9353	6258	6125	7586	6869	4858	7603	6297	4177	5806	4376	5605	3980	5155
DBV15_07505	Brain	Nurse	-0.359584	0.00111868	LOC112460841	XP_024881500.1	cytoplasmic aconitate hydratase-like isoform X2 [Temnothorax curvispinosus]	Citrate hydro-lyase	2802	1526	1493	1690	1439	1593	1700	1536	900	1354	1293	1192	1187	1373
DBV15_00490	Brain	Nurse	-0.35935	0.023525	LOC112452026	XP_024867782.1	uncharacterized protein LOC112452026 [Temnothorax curvispinosus]	40S ribosomal protein S6	32604	21107	17402	23256	23570	16037	26397	22670	14152	18666	14282	20262	11415	15723
DBV15_11237	Brain	Nurse	-0.357552	0.0059201	LOC112454703	XP_024872001.1	60S ribosomal protein L6 [Temnothorax curvispinosus]	60S ribosomal protein L6	14645	9110	9714	12589	10857	8212	10935	8702	7644	9526	7728	8416	5493	7939
LOC112460484	Brain	Nurse	-0.355239	0.0115172	LOC112460484	XP_024880940.1	40S ribosomal protein S7-like [Temnothorax curvispinosus]	40S ribosomal protein S7	8328	6285	6018	7383	7483	4865	8175	5739	4545	5982	4710	5467	3814	5159
DBV15_02580	Brain	Nurse	-0.353683	0.00617446	LOC105183499	XP_011139996.1	CAMP-responsive element-binding protein-like 2 [Harpegnathos saltator]	BZIP domain-containing protein	3380	1769	1973	2394	2059	2109	2432	1966	1309	1926	1542	1807	1331	1868
DBV15_01428	Brain	Nurse	-0.351097	0.0180084	LOC112460057	XP_024880269.1	40S ribosomal protein S4 [Temnothorax curvispinosus]	40S ribosomal protein S4	16015	9501	8265	10913	10304	7545	13376	9559	6908	8730	7550	8719	5698	7689
DBV15_02872	Brain	Nurse	-0.348834	0.0249628	LOC112454911	XP_024872312.1	calcyphosin-like protein isoform X1 [Temnothorax curvispinosus]	Calcyphosin-like protein	1481	992	1198	984	1171	1182	1164	885	717	1256	744	841	896	733
LOC112464250	Brain	Nurse	-0.34767	0.0148513	LOC105182167	XP_011137703.3	40S ribosomal protein S15Aa [Harpegnathos saltator]	40S ribosomal protein S15Aa	11590	7169	7421	8953	7940	6030	8785	7881	5281	7261	5743	6461	4629	5291
DBV15_05841	Brain	Nurse	-0.347404	0.015796	LOC112457220	XP_024875916.1	CD63 antig en-like, partial [Temnothorax curvispinosus]	Tetraspanin	2506	1986	1813	2108	2382	1997	2622	1809	1370	1879	1415	1733	1335	1848
DBV15_07832	Brain	Nurse	-0.34601	0.0380062	LOC112468389	XP_024893295.1	40S ribosomal protein S5 [Temnothorax curvispinosus]	40s ribosomal protein s5	16062	11353	9954	14453	13027	8148	14534	11712	7875	10732	8711	10158	6243	8839
LOC112460602	Brain	Nurse	-0.345347	0.0451556	LOC112460602	XP_024881131.1	protein yellow-like [Temnothorax curvispinosus]	Bee-milk protein	653	400	682	640	619	503	485	460	305	569	428	410	401	368
DBV15_10761	Brain	Nurse	-0.34411	0.00525053	LOC112464736	XP_024887661.1	nuclear protein 1-like [Temnothorax curvispinosus]	Nuclear protein 1	2559	1605	1704	1829	1917	1524	1766	1588	1225	1613	1414	1247	1116	1289
LOC112459657	Brain	Nurse	-0.339381	0.0328527	LOC105188917	XP_011148925.1	probable N-acetyltransferase san [Harpegnathos saltator]	probable N-acetyltransferase san	1226	723	756	923	994	626	879	692	492	712	676	768	568	587
DBV15_08667	Brain	Nurse	-0.338737	0.0263036	LOC112456462	XP_024874773.1	60S ribosomal protein L22-like [Temnothorax curvispinosus]	60S ribosomal protein L22	9201	6358	6479	8683	7643	5204	8012	6492	4552	6555	5102	6203	4008	5274
DBV15_02050	Brain	Nurse	-0.332955	0.0469516	LOC112461081	XP_024881926.1	60S ribosomal protein L37a [Temnothorax curvispinosus]	60s ribosomal protein l37a-like protein	2935	2762	2094	3020	2597	1754	2478	2226	1748	1803	1719	2422	1436	1752
LOC112466955	Brain	Nurse	-0.332041	0.0236217	LOC105258274	XP_011267738.1	farnesyl pyrophosphate synthase isoform X2 [Camponotus floridanus]	farnesyl pyrophosphate synthase-like	1273	878	988	858	1174	676	1203	834	636	868	688	739	568	874
LOC112461315	Brain	Nurse	-0.331411	0.0224582	LOC116846619	XP_032676583.1	60S ribosomal protein L32 [Odontomachus brunneus]	60S ribosomal protein L32	6189	5092	5846	6272	5634	3980	6465	4776	3476	4900	3667	4420	3365	4836
DBV15_05638	Brain	Nurse	-0.331288	0.00512261	LOC112464098	XP_024886659.1	uncharacterized protein LOC112464098 [Temnothorax curvispinosus]	Cactin	55961	31581	29874	36158	31695	28300	33685	29454	23223	29581	26557	29455	17621	26553
DBV15_00307	Brain	Nurse	-0.330754	0.0376129	LOC105199063	XP_025988909.1	60S ribosomal protein L21 [Solenopsis invicta]	60S ribosomal protein L21	8092	5826	5541	7701	6564	4776	7407	5984	4226	5923	4562	4872	3401	5307
DBV15_07335	Brain	Nurse	-0.32946	0.0121004	LOC112453981	XP_024870881.1	60S ribosomal protein L23 [Temnothorax curvispinosus]	60S ribosomal protein L23	7863	4883	5428	6567	6470	4543	7313	5150	3417	5608	4199	5050	3486	5223
DBV15_07088	Brain	Nurse	-0.326441	0.0133633	LOC112465555	XP_024888906.1	zinc finger with UFM1-specific peptidase domain protein-like isoform X1 [Temnothorax curvispinosus]	60S ribosomal protein L34	10307	7952	7851	10098	9512	6654	9302	7508	5778	7739	6353	7037	4853	6898
DBV15_08289	Brain	Nurse	-0.324418	0.0394743	LOC112458206	XP_024877448.1	uncharacterized protein LOC112458206 [Temnothorax curvispinosus]	Uncharacterized protein	961	526	653	671	611	493	506	583	412	557	561	386	352	438
DBV15_00628	Brain	Nurse	-0.323286	0.0220043	LOC112455102	XP_024872575.1	60S ribosomal protein L35 [Temnothorax curvispinosus]	60S ribosomal protein L35	5331	3477	3473	4352	4266	2860	5044	3610	2515	3586	2766	3212	2223	3579
LOC112468349	Brain	Nurse	-0.322796	0.0499432	--	--	--	Transketolase-like protein 2 isoform X1	1057	662	645	797	866	788	767	700	537	620	599	564	499	641
LOC112454019	Brain	Nurse	-0.305052	0.0167072	LOC112454019	XP_024870937.1	ubiquitin-60S ribosomal protein L40 [Temnothorax curvispinosus]	60S ribosomal protein L40	6918	4486	4792	5828	5359	3466	5955	5030	3434	4215	3912	4177	2829	4152
DBV15_11630	Brain	Nurse	-0.300483	0.0499432	--	--	--	Formin-binding protein 4	6044	3395	6745	4733	4008	5861	3375	3455	3264	4400	3722	3200	3841	3424
DBV15_09796	Brain	Nurse	-0.299744	0.0121004	LOC112454706	XP_024872006.1	uncharacterized protein LOC112454706 isoform X1 [Temnothorax curvispinosus]	General transcription factor 3C polypeptide 2	18900	13463	12772	15476	14817	10900	16353	13474	9661	12099	11148	12007	8570	10990
DBV15_06030	Brain	Nurse	-0.299647	0.0395442	LOC112455742	XP_024873647.1	60S acidic ribosomal protein P2-like [Temnothorax curvispinosus]	60S acidic ribosomal protein P2	18216	13987	12022	13541	13815	11532	18331	13731	10036	12203	9236	11877	8217	11950
DBV15_11895	Brain	Nurse	-0.299463	0.0411848	LOC112456304	XP_024874527.1	40S ribosomal protein S11 [Temnothorax curvispinosus]	40S ribosomal protein S11	9807	7097	7256	9540	8233	5737	8596	7267	5340	7026	5831	7101	4248	6097
DBV15_07826	Brain	Nurse	-0.294816	0.0337583	LOC112468399	XP_024893312.1	uncharacterized protein LOC112468399 isoform X2 [Temnothorax curvispinosus]	Kinesin-like protein Klp10A	4416	2419	3358	3789	2677	3829	2408	2683	2053	2466	3606	2325	2154	2094
DBV15_05346	Brain	Nurse	-0.276597	0.045028	LOC112462125	XP_024883500.1	ferritin subunit [Temnothorax curvispinosus]	Ferritin	8943	6255	6053	7107	7984	6675	9173	5424	4516	6855	5552	6497	4998	6518
LOC112455557	Brain	Nurse	-0.263854	0.0124384	LOC112455557	XP_024873334.1	intraflagellar transport protein 140 homolog [Temnothorax curvispinosus]	intraflagellar transport protein 140 homolog	5376	3986	4915	4122	4169	3428	4004	3670	3158	4067	3948	3140	2437	3101
LOC112461904	Brain	Nurse	-0.24816	0.0264538	LOC112464395	XP_024887124.1	UPF0605 protein GA14893-like [Temnothorax curvispinosus]	uncharacterized protein LOC112461904	7765	3303	4231	4875	4119	3693	4292	5482	2412	4077	4242	3130	2477	3731
LOC112466174	Brain	Nurse	-0.218996	0.0395442	LOC112466174	XP_024889883.1	probable phosphorylase b kinase regulatory subunit alpha isoform X2 [Temnothorax curvispinosus]	Phosphorylase b kinase regulatory subunit	4827	2496	3711	3794	3518	2889	3270	3371	1983	3286	3097	2734	2417	2777
DBV15_00327	Brain	Forager	0.225969	0.0398885	LOC112458894	XP_024878480.1	carboxypeptidase D-like [Temnothorax curvispinosus]	Carboxypeptidase D	3405	2562	2636	2790	2114	2335	2224	3434	2304	3004	3368	2418	2588	2690
LOC112456194	Brain	Forager	0.254031	0.0276124	LOC112456194	XP_024874361.1	cationic amino acid transporter 4 [Temnothorax curvispinosus]	cationic amino acid transporter 4	5060	3303	3925	3883	3585	3046	4217	4685	3835	4859	4640	4150	3652	4198
LOC112452980	Brain	Forager	0.255367	0.0292735	LOC112452980	XP_024869240.1	solute carrier family 2, facilitated glucose transporter member 1-like isoform X4 [Temnothorax curvispinosus]	solute carrier family 2, facilitated glucose transporter member 1-like isoform X2	6974	5241	5190	5342	4849	4117	5096	5945	5076	7298	6117	5564	5244	5803
LOC112454469	Brain	Forager	0.26289	0.0469516	LOC112454469	XP_024871660.1	uncharacterized protein LOC112454469 isoform X3 [Temnothorax curvispinosus]	uncharacterized protein LOC112454469 isoform X3	968	978	966	909	880	741	831	977	969	1234	1017	1089	871	916
DBV15_04835	Brain	Forager	0.273607	0.0374738	LOC105182730	XP_019696802.1	ATP synthase mitochondrial F1 complex assembly factor 1 isoform X3 [Harpegnathos saltator]	Methionyl-tRNA synthetase, mitochondrial	3100	2464	2936	2713	2688	2197	2991	2961	2488	3933	3210	3347	2862	2912
DBV15_00981	Brain	Forager	0.29426	0.0390871	LOC112463520	XP_024885721.1	maltase 2 [Temnothorax curvispinosus]	Aamy domain-containing protein	3636	2961	2695	2977	2391	2454	3105	3752	2573	3977	3429	3489	2743	3332
DBV15_01633	Brain	Forager	0.296173	0.029761	LOC105200752	XP_011166755.1	protein O-mannosyl-transferase Tmtc3 [Solenopsis invicta]	Dolichyl-phosphate-mannose--protein mannosyltransferase	4063	3357	4100	3608	3510	2897	3975	4438	3260	5579	4435	4384	3694	3784
DBV15_08437	Brain	Forager	0.297023	0.0113123	LOC112451976	XP_024867716.1	thioredoxin reductase 2, mitochondrial isoform X1 [Temnothorax curvispinosus]	Thioredoxin reductase 1, mitochondrial	2075	1299	1544	1524	1376	1249	1619	1937	1361	2220	1889	1503	1544	1860
DBV15_07482	Brain	Forager	0.300908	0.0152281	LOC112457125	XP_024875787.1	heparin sulfate O-sulfotransferase [Temnothorax curvispinosus]	Peptidylamidoglycolate lyase	10205	6013	8142	8427	6761	5461	6830	9141	6667	9958	9019	7829	8214	8338
LOC112459013	Brain	Forager	0.310143	0.047619	LOC112459013	XP_024878652.1	kelch-like ECH-associated protein 1 isoform X2 [Temnothorax curvispinosus]	kelch-like ECH-associated protein 1 isoform X2	2069	1295	1293	1627	1678	1531	1582	1666	1601	1974	2401	1787	1777	1647
DBV15_01677	Brain	Forager	0.323792	0.0366809	LOC112463404	XP_024885579.1	coiled-coil domain-containing protein 43-like [Temnothorax curvispinosus]	Coiled-coil domain-containing protein 43	1432	1201	1176	1602	1093	948	1232	1520	1217	1753	1731	1455	1267	1232
DBV15_03411	Brain	Forager	0.328461	0.0263596	LOC112455883	XP_024873855.1	phospholipase ABHD3 [Temnothorax curvispinosus]	Abhydrolase domain-containing protein 3	2188	1691	1570	1649	1362	1198	1977	2340	1668	2217	2086	1641	1709	1925
DBV15_08510	Brain	Forager	0.329796	0.0223519	LOC112462001	XP_024883266.1	acid phosphatase type 7 [Temnothorax curvispinosus]	Purple acid phosphatase	1268	1102	1025	924	839	851	1148	1253	1087	1377	1215	1154	1153	1136
LOC112459784	Brain	Forager	0.334269	0.0474407	LOC112459784	XP_024879870.1	unconventi onal myosin-Ie-like [Temnothorax curvispinosus]	unconventional myosin-Ie-like	1862	1895	1607	1624	1625	1566	1425	1165	2224	2414	2227	2359	1797	1816
DBV15_02046	Brain	Forager	0.343009	0.0451556	LOC112460958	XP_024881718.1	GTPase-activating Rap/Ran-GAP domain-like protein 3 isoform X3 [Temnothorax curvispinosus]	GTPase-activating Rap/Ran-GAP domain-like protein 3	2409	2448	1702	2165	1690	1662	1823	1793	2416	2750	3493	2237	2173	1857
LOC112465731	Brain	Forager	0.346978	0.00242033	LOC112465731	XP_024889220.1	GTP-binding protein Di-Ras2 [Temnothorax curvispinosus]	GTP-binding protein Di-Ras2	14178	13061	12472	12843	11529	10565	12183	12089	13046	18145	16797	16475	14367	13336
LOC112466528	Brain	Forager	0.347571	0.0302536	LOC112466528	XP_024890417.1	monocarboxylate transporter 12 [Temnothorax curvispinosus]	monocarboxylate transporter 12	3359	2888	2065	2522	2329	1914	2611	2965	2556	3435	3434	3181	2705	2646
LOC112459623	Brain	Forager	0.347924	0.00227619	LOC112459623	XP_024879573.1	probable sodium/potassium/calcium exchanger CG1090 isoform X1 [Temnothorax curvispinosus]	probable sodium/potassium/calcium exchanger CG1090 isoform X2	3871	3128	2738	2719	2413	2411	2389	3273	2912	3715	3952	3477	3028	2946
LOC112460524	Brain	Forager	0.368486	0.0145006	LOC112460524	XP_024881004.1	CDP-diacylglycerol--inositol 3-phosphatidyltransferase [Temnothorax curvispinosus]	CDP-diacylglycerol--inositol 3-phosphatidyltransferase	5232	4008	3250	3807	2837	2373	4396	5551	3537	5263	4867	3949	3369	4391
DBV15_07818	Brain	Forager	0.369587	0.0328527	LOC105190633	XP_011151763.1	diuretic hormone class 2 isoform X1 [Harpegnathos saltator]	Uncharacterized protein	1785	1324	816	1420	792	728	1132	1855	1003	1259	1854	1203	1006	1309
DBV15_01048	Brain	Forager	0.377217	0.0380062	LOC112463974	XP_024886474.1	neuropeptide-like 1 isoform X1 [Temnothorax curvispinosus]	Uncharacterized protein	567	428	391	359	334	346	382	541	368	515	588	494	369	544
DBV15_04191	Brain	Forager	0.377992	0.00833833	LOC112466621	XP_024890580.1	apolipoprotein D-like isoform X1 [Temnothorax curvispinosus]	Apolipoprotein D	20049	10995	11315	15330	11883	10886	13023	19422	13789	19301	13940	17259	12156	17037
DBV15_04875	Brain	Forager	0.378921	0.000665033	LOC112455468	XP_024873172.1	adenomatous polyposis coli homolog [Temnothorax curvispinosus]	Corticotropin-releasing factor-binding protein	3045	2262	2540	2476	2223	2273	2614	3129	2662	3552	3522	3231	2546	2682
DBV15_04528	Brain	Forager	0.378926	0.00562749	LOC112466950	XP_024891089.1	uncharacte rized protein LOC112466950 isoform X2 [Temnothorax curvispinosus]	PPPDE domain-containing protein	1932	1571	1250	1859	1211	1459	1683	2159	1304	1760	2173	1844	1798	2358
LOC112452772	Brain	Forager	0.384671	0.0205073	LOC112452772	XP_024868934.1	alpha-aminoadipic semialdehyde synthase, mitochondrial [Temnothorax curvispinosus]	Lysine ketoglutarate reductase	564	377	741	435	761	466	459	626	460	973	668	808	639	479
LOC112466598	Brain	Forager	0.392291	0.00485138	LOC112466598	XP_024890534.1	uncharacterized protein LOC112466598 isoform X1 [Temnothorax curvispinosus]	uncharacterized protein LOC112466598 isoform X1	1723	1612	1283	1969	1625	1146	1719	2014	1663	2133	2237	1946	1592	1956
LOC112454035	Brain	Forager	0.40714	0.0221105	LOC112454035	XP_024870972.1	protein borderless isoform X1 [Temnothorax curvispinosus]	protein borderless isoform X1	1727	1443	963	1286	922	715	1508	1887	1273	1639	1636	1364	1097	1476
DBV15_01196	Brain	Forager	0.413044	0.010486	LOC112465357	XP_024888639.1	alanine--glyoxylate aminotransferase 2-like [Temnothorax curvispinosus]	Alanine--glyoxylate aminotransferase 2-like protein	3332	3093	3224	3320	3162	2487	2824	4915	3219	5138	3286	3603	3271	3698
DBV15_07069	Brain	Forager	0.41648	0.00171065	LOC112454573	XP_024871818.1	peptidylglycine alpha-hydroxylating monooxygenase [Temnothorax curvispinosus]	Peptidylglycine monooxygenase	1210	725	722	982	498	618	732	1058	959	928	1409	809	758	837
DBV15_02179	Brain	Forager	0.423041	0.0263596	LOC112460916	XP_024881625.1	cytoplasmic dynein 2 heavy chain 1 [Temnothorax curvispinosus]	Cytoplasmic dynein 2 heavy chain 1	636	646	610	564	853	452	530	782	691	1068	657	816	691	675
DBV15_01386	Brain	Forager	0.424938	0.0190571	LOC112465016	XP_024888143.1	janus kinase and microtubule-interacting protein 3 isoform X2 [Temnothorax curvispinosus]	JAKMIP_CC3 domain-containing protein	4165	2675	1818	3954	2310	2300	1327	2940	3338	2046	5415	2770	3301	2875
DBV15_07305	Brain	Forager	0.430546	0.0111307	LOC112462044	XP_024883340.1	trafficking protein particle complex subunit 11 [Temnothorax curvispinosus]	G_PROTEIN_RECEP_F1_2 domain-containing protein	5378	4797	3806	5293	4381	4204	3904	3952	5477	7129	6567	7824	5745	4241
DBV15_09980	Brain	Forager	0.431841	0.00402252	--	--	--	Uncharacterized protein	3781	3358	2495	2869	2841	2018	3069	3118	3826	4303	3576	4006	3379	3360
DBV15_06483	Brain	Forager	0.433107	0.0205196	LOC112463687	XP_024885968.1	serine/threonine-protein kinase MARK1-like isoform X2 [Temnothorax curvispinosus]	Serine/threonine-protein kinase SIK2	1226	928	858	1315	1072	732	905	1353	949	1458	1381	1204	1370	1127
DBV15_01372	Brain	Forager	0.433759	0.000876195	LOC112456691	XP_024875166.1	stimulator of interferon genes protein [Temnothorax curvispinosus]	Stimulator of interferon genes protein	950	705	1097	786	886	776	821	903	1059	1542	1059	953	1002	1149
DBV15_08862	Brain	Forager	0.43541	0.045028	LOC112468691	XP_024893741.1	calcium-transporting ATPase sarcoplasmic/endoplasmic reticulum type isoform X2 [Temnothorax curvispinosus]	Calcium-transporting ATPase	1119	1194	434	1640	819	1358	423	957	1025	695	2231	1247	1281	1000
DBV15_00836	Brain	Forager	0.436473	0.0451556	LOC112464593	XP_024887450.1	transferrin [Temnothorax curvispinosus]	Transferrin	2615	2363	2231	2228	1596	2147	1752	4414	1660	3159	3342	2698	2223	2104
LOC112462138	Brain	Forager	0.443496	0.00345522	LOC112462138	XP_024883532.1	cytochrome P450 9e2-like [Temnothorax curvispinosus]	cytochrome P450 9e2-like	1271	1842	1431	1159	1172	1638	2748	1597	2227	1961	1482	2248	1590	3069
DBV15_08700	Brain	Forager	0.447475	0.0302536	LOC112451561	XP_024866981.1	peroxisoma l hydratase-dehydrogenase-epimerase-like [Temnothorax curvispinosus]	15-hydroxyprostaglandin dehydrogenase [NAD+]	693	662	568	577	741	417	566	660	551	844	708	927	848	871
LOC112465353	Brain	Forager	0.454132	0.0168442	LOC112461355	XP_024882337.1	uncharacterized protein LOC112461355 [Temnothorax curvispinosus]	uncharacterized protein LOC112465353 isoform X1	309	261	285	230	205	257	260	351	230	400	340	347	300	365
DBV15_00432	Brain	Forager	0.461775	5.99e-05	LOC112453085	XP_024869401.1	NADPH--cytochrome P450 reductase-like [Temnothorax curvispinosus]	NADPH--cytochrome P450 reductase	869	848	596	1032	785	720	1085	939	843	993	1512	1067	861	1533
DBV15_10053	Brain	Forager	0.466637	0.0059201	LOC105201045	XP_011167198.3	armadillo repeat-containing X-linked protein 4-like [Solenopsis invicta]	Uncharacterized protein	1879	1699	1898	1588	1225	1643	1150	1526	1818	2207	2531	2634	1761	1920
DBV15_01153	Brain	Forager	0.484037	0.026606	LOC112451903	XP_024867582.1	translational activator of cytochrome c oxidase 1 [Temnothorax curvispinosus]	Translational activator of cytochrome c oxidase 1	196	194	224	244	150	173	210	217	238	283	263	288	250	278
LOC112453368	Brain	Forager	0.503819	0.036475	LOC112453368	XP_024869868.1	class A basic helix-loop-helix protein 15-like [Temnothorax curvispinosus]	class A basic helix-loop-helix protein 15-like	314	250	204	323	180	195	257	307	307	304	365	309	397	272
DBV15_07817	Brain	Forager	0.507715	0.0199114	--	--	--	Uncharacterized protein	5822	6510	4522	5263	4724	2481	6385	7657	5832	9111	6364	6191	5345	5958
DBV15_03883	Brain	Forager	0.512386	0.00960727	LOC105193005	XP_011155623.1	uncharacterized protein LOC105193005 [Solenopsis invicta]	Uncharacterized protein	745	621	431	627	347	446	368	523	692	681	948	760	620	500
DBV15_02676	Brain	Forager	0.513559	0.00452125	LOC112454241	XP_024871287.1	xaa-Proaminopeptidase 1-like isoform X3 [Temnothorax curvispinosus]	Uncharacterized protein	391	348	329	263	272	265	336	391	339	650	450	369	330	465
DBV15_00434	Brain	Forager	0.519758	0.00988239	LOC112452807	XP_024868978.1	uncharacterized protein LOC112452807 isoform X4 [Temnothorax curvispinosus]	Uncharacterized protein	1041	999	797	947	798	672	1038	741	1054	1708	1413	1567	968	1216
DBV15_10775	Brain	Forager	0.554815	0.0381848	LOC112457411	XP_024876199.1	uncharacterized protein LOC112457411 isoform X2 [Temnothorax curvispinosus]	Synaptic vesicle glycoprotein 2B	139	141	88	67	127	136	149	107	206	110	126	226	163	247
DBV15_11925	Brain	Forager	0.566779	0.00156324	LOC112454683	XP_024871968.1	serine/threonine-protein kinase SBK1 [Temnothorax curvispinosus]	Protein kinase domain-containing protein	730	437	476	591	329	399	323	912	373	573	898	668	608	532
DBV15_06299	Brain	Forager	0.575937	0.0307417	LOC112457055	XP_024875694.1	uncharacterized protein LOC112457055 [Temnothorax curvispinosus]	RanBP-type and C3HC4-type zinc finger-containing protein 1	250	171	92	301	265	158	110	201	170	141	571	306	256	268
LOC112460770	Brain	Forager	0.58837	4.36e-05	LOC112637974	XP_025264575.1	uncharacterized protein LOC112637974 isoform X2 [Camponotus floridanus]	uncharacterized protein LOC112460770	4492	4387	3584	4636	3282	2534	4113	5364	4981	6045	5616	5032	5445	5047
DBV15_09987	Brain	Forager	0.59599	0.0390871	LOC112452219	XP_024868103.1	uncharacterized protein LOC112452219 [Temnothorax curvispinosus]	MH2 domain-containing protein	92	86	95	99	107	111	69	128	82	159	183	137	129	129
DBV15_06052	Brain	Forager	0.602909	0.000876195	LOC112459515	XP_024879411.1	uncharacterized protein LOC112459515 [Temnothorax curvispinosus]	CHK domain-containing protein	659	1231	770	740	882	624	1558	880	1202	1463	1016	1611	1173	1600
DBV15_08091	Brain	Forager	0.606112	0.000276957	LOC105255235	XP_011262697.2	beta-hexos aminidase subunit beta [Camponotus floridanus]	Beta-N-acetylhexosaminidase	764	906	916	922	927	515	1046	1286	986	1405	1392	1125	993	1291
DBV15_03810	Brain	Forager	0.6143	0.0411848	LOC112452440	XP_024868408.1	uncharacterized protein LOC112452440 [Temnothorax curvispinosus]	Uncharacterized protein	223	171	121	331	178	206	92	197	188	162	431	247	323	332
DBV15_03132	Brain	Forager	0.638033	0.00688605	LOC112455209	XP_024872772.1	facilitated trehalose transporter Tret1-2 homolog, partial [Temnothorax curvispinosus]	Facilitated trehalose transporter Tret1	123	163	123	133	154	181	243	230	160	225	207	257	223	325
DBV15_01988	Brain	Forager	0.639397	0.00254203	LOC112454766	XP_024872101.1	uncharacterized protein LOC112454766 isoform X1 [Temnothorax curvispinosus]	Calponin-homology	1909	2052	788	3501	1811	1636	886	1876	1585	1404	4941	2607	2882	2632
DBV15_01401	Brain	Forager	0.647189	0.000314657	LOC112460054	XP_024880265.1	glutathione S-transferase D1-like isoform X1 [Temnothorax curvispinosus]	Glutathione S-transferase 1	1192	1550	1021	1292	1040	1212	2408	1928	1639	2298	1601	2000	1824	2589
LOC112459932	Brain	Forager	0.652855	0.00138532	LOC112459932	XP_024880073.1	uncharacterized protein LOC112459932 [Temnothorax curvispinosus]	uncharacterized protein LOC112459932	863	499	342	326	455	322	449	1086	603	534	939	460	477	671
LOC112454443	Brain	Forager	0.655837	1.01e-05	LOC112454443	XP_024871603.1	allatostatin A-like [Temnothorax curvispinosus]	allatostatin A-like	876	654	660	617	481	594	522	1010	661	1182	1131	930	653	985
LOC112457190	Brain	Forager	0.659892	0.0315764	LOC112464229	XP_024886860.1	GTPase-activating protein and VPS9 domain-containing protein 1-like isoform X1 [Temnothorax curvispinosus]	GTPase-activating protein and VPS9 domain-containing protein 1-like isoform X2	119	112	112	258	83	111	92	112	173	256	270	212	162	113
DBV15_00713	Brain	Forager	0.664014	0.00111868	LOC112461594	XP_024882681.1	uncharacterized protein LOC112461594 [Temnothorax curvispinosus]	Biogenesis of lysosome-related organelles complex 1 subunit 3	913	979	1008	1278	983	759	956	1003	1467	2096	1310	1575	1893	1098
LOC112463882	Brain	Forager	0.665033	0.00545981	LOC112463882	XP_024886320.1	uncharacterized protein LOC112463882 [Temnothorax curvispinosus]	uncharacterized protein LOC112463882	259	305	247	189	222	154	278	361	383	445	331	377	315	231
DBV15_04265	Brain	Forager	0.677997	0.0390871	LOC105148824	XP_011059068.1	PREDICTED: chorion peroxidase-like [Acromyrmex echinatior]	Chorion peroxidase	125	101	141	142	47	75	64	193	111	145	182	125	106	138
LOC112452450	Brain	Forager	0.682882	0.0108509	LOC112454799	XP_024872158.1	uncharacterized protein LOC112454799 [Temnothorax curvispinosus]	uncharacterized protein LOC112452450	105	258	100	112	172	187	144	143	220	226	122	296	344	277
DBV15_10423	Brain	Forager	0.68657	0.0463338	LOC105197025	XP_011161519.1	prostatic acid phosphatase [Solenopsis invicta]	Uncharacterized protein	119	204	145	169	95	64	257	244	215	217	205	219	149	231
LOC112462739	Brain	Forager	0.705956	0.0381848	LOC112462739	XP_024884454.1	cyclin-dependent kinase-like 4 [Temnothorax curvispinosus]	cyclin-dependent kinase-like 4	69	59	77	75	60	41	42	119	94	108	84	97	68	72
DBV15_11278	Brain	Forager	0.706983	0.023834	LOC112461295	XP_024882259.1	cytochrome P450 6k1-like [Temnothorax curvispinosus]	Putative cytochrome P450 6a20	496	376	521	300	324	842	1622	655	762	953	561	1111	566	1516
LOC112460535	Brain	Forager	0.718954	0.000201156	LOC112460535	XP_024881024.1	probable citrate synthase 2, mitochondrial [Temnothorax curvispinosus]	probable citrate synthase 2, mitochondrial	130	132	86	261	95	131	118	157	176	169	392	137	235	203
LOC112457326	Brain	Forager	0.725015	7.19e-06	LOC112457326	XP_024876074.1	carbonic anhydrase 2-like [Temnothorax curvispinosus]	carbonic anhydrase 2-like	606	579	500	786	285	272	720	827	687	760	1149	590	618	947
DBV15_06206	Brain	Forager	0.740973	0.0214604	--	--	--	Uncharacterized protein	70	35	66	96	45	76	55	94	61	114	103	87	113	107
LOC112454447	Brain	Forager	0.748107	0.00242033	LOC112454447	XP_024871611.1	insulin-like growth factor II [Temnothorax curvispinosus]	insulin-like growth factor II	464	729	555	1419	396	221	401	848	873	717	1280	694	645	764
LOC112466715	Brain	Forager	0.749797	0.0173366	LOC112466715	XP_024890736.1	actin-binding Rho-activating protein-like isoform X2 [Temnothorax curvispinosus]	actin-binding Rho-activating protein-like isoform X2	146	275	105	420	91	126	191	245	218	264	391	215	251	327
DBV15_03852	Brain	Forager	0.767646	0.00261728	LOC105199391	XP_011164781.2	cytochrome P450 CYP12A2 [Solenopsis invicta]	probable cytochrome P450 12a5, mitochondrial	773	1179	420	768	565	500	439	1222	814	1185	848	976	972	1000
DBV15_00714	Brain	Forager	0.770285	4.98e-10	LOC112461593	XP_024882679.1	DNA fragmentation factor subunit alpha-like [Temnothorax curvispinosus]	Dnaation factor subunit alpha-like protein	506	624	552	628	422	593	366	629	910	746	1093	888	1118	579
LOC112458859	Brain	Forager	0.77062	0.0479328	LOC112458859	XP_024878449.1	uncharacterized protein LOC112458859 isoform X1 [Temnothorax curvispinosus]	uncharacterized protein LOC112458859 isoform X2	205	382	162	238	120	107	326	379	268	404	335	310	304	261
DBV15_00330	Brain	Forager	0.771439	1.21e-05	LOC112458898	XP_024878492.1	uncharacterized protein LOC112458898 [Temnothorax curvispinosus]	Selenoprotein Pa	1167	1553	1280	1226	1108	710	1271	2003	1440	2185	2654	1641	1646	1702
DBV15_06970	Brain	Forager	0.785203	9.67e-05	LOC112453101	XP_024869427.1	short/branched chain specific acyl-CoA dehydrogenase, mitochondrial-like [Temnothorax curvispinosus]	Short/branched chain specific acyl-CoA dehydrogenase, mitochondrial	358	285	428	325	425	220	587	641	425	892	604	560	462	595
LOC112464247	Brain	Forager	0.788387	0.0112628	LOC112464247	XP_024886884.1	cytochrome P450 6A1-like [Temnothorax curvispinosus]	cytochrome P450 6A1-like	90	106	132	75	137	199	396	218	154	231	198	270	201	380
DBV15_06829	Brain	Forager	0.794879	0.0272371	LOC112462039	XP_024883332.1	uncharacterized protein LOC112462039 [Temnothorax curvispinosus]	BHLH domain-containing protein	117	81	79	78	60	67	110	130	81	194	215	130	132	102
LOC112461208	Brain	Forager	0.797377	4.44e-08	LOC112461208	XP_024882131.1	trehalase [Temnothorax curvispinosus]	Trehalase	1226	987	1089	929	634	646	992	2051	1483	1255	1714	1423	1159	1412
LOC112452596	Brain	Forager	0.799696	0.00254203	LOC112454503	XP_024871708.1	cytochrome P450 9e2-like [Temnothorax curvispinosus]	cytochrome P450 9e2-like	210	122	194	120	158	374	436	327	228	274	213	534	315	667
DBV15_09256	Brain	Forager	0.817554	0.000239276	LOC112453173	XP_024869544.1	histidine decarboxylase [Temnothorax curvispinosus]	Protein quiver	267	170	283	241	198	197	378	467	227	491	551	488	299	364
DBV15_00996	Brain	Forager	0.82566	0.00485138	LOC112457212	XP_024875909.1	phosphoserine phosphatase [Temnothorax curvispinosus]	O-phosphoserine phosphohydrolase	225	250	216	284	133	106	278	320	250	425	433	319	372	284
DBV15_05634	Brain	Forager	0.847725	2.09e-05	LOC112460465	XP_024880906.1	SPARC-related modular calcium-binding protein 2 [Temnothorax curvispinosus]	SPARC-related modular calcium-binding protein 1	208	243	182	146	195	150	259	378	268	331	363	269	294	417
DBV15_08495	Brain	Forager	0.861407	3.27e-05	LOC112459971	XP_024880124.1	putative inorganic phosphate cotransporter isoform X1 [Temnothorax curvispinosus]	Putative inorganic phosphate cotransporter	334	296	404	351	159	141	263	714	407	427	562	310	308	526
DBV15_06928	Brain	Forager	0.862876	0.0243559	LOC105254691	XP_011261827.1	CAMP-dependent protein kinase catalytic subunit PRKX [Camponotus floridanus]	cAMP-dependent protein kinase catalytic subunit PRKX	53	114	54	179	73	110	113	148	112	167	179	181	171	156
DBV15_05049	Brain	Forager	0.867107	1.3e-05	LOC112454433	XP_024871587.1	ras-related and estrogen-regulated growth inhibitor [Temnothorax curvispinosus]	Ras-related and estrogen-regulated growth inhibitor	458	436	286	346	433	239	207	361	624	754	592	863	571	366
DBV15_12302	Brain	Forager	0.884851	0.0251775	LOC112454199	XP_024871219.1	uncharacterized protein LOC112454199 [Temnothorax curvispinosus]	Uncharacterized protein	26	56	61	36	63	35	103	36	88	106	36	262	59	169
DBV15_04101	Brain	Forager	0.892004	0.000257702	LOC112456779	XP_024875315.1	scavenger receptor class B member 1-like [Temnothorax curvispinosus]	Scavenger receptor class B member 1	588	242	391	170	358	611	1329	795	594	601	458	1157	621	1472
LOC112466508	Brain	Forager	0.926953	0.0171643	LOC112466508	XP_024890393.1	uncharacterized protein LOC112466508 [Temnothorax curvispinosus]	uncharacterized protein LOC112466508	56	329	165	99	103	102	266	245	288	277	155	365	153	325
LOC112458530	Brain	Forager	0.973529	1.03e-05	LOC112458530	XP_024877987.1	vitamin K-dependent gamma-carboxylase [Temnothorax curvispinosus]	vitamin K-dependent gamma-carboxylase	62	109	150	77	91	91	62	116	246	223	129	191	154	121
DBV15_06399	Brain	Forager	0.989907	0.00539763	LOC112452603	XP_024868656.1	ankyrin repeat and SOCS box protein 16-like, partial [Temnothorax curvispinosus]	SOCS box domain-containing protein	37	45	41	76	40	42	29	63	69	52	132	67	99	101
DBV15_10143	Brain	Forager	1.00255	0.00341277	LOC112455423	XP_024873090.1	uncharacterized protein LOC112455423 [Temnothorax curvispinosus]	Uncharacterized protein	53	23	56	54	55	31	37	85	47	78	89	91	86	94
DBV15_00496	Brain	Forager	1.10809	0.018833	--	--	--	Uncharacterized protein	26	39	22	31	20	17	34	26	54	89	62	72	34	59
DBV15_09363	Brain	Forager	1.119	0.0247851	LOC105148842	XP_011059110.1	PREDICTED: uncharacterized serine-rich protein C215.13-like isoform X2 [Acromyrmex echinatior]	Zonadhesin	24	132	53	111	39	106	61	171	178	157	126	110	94	137
DBV15_12300	Brain	Forager	1.12601	0.0237098	LOC112463491	XP_024885680.1	uncharacterized protein LOC112463491, partial [Temnothorax curvispinosus]	Uncharacterized protein	73	29	22	12	9	125	5	66	51	71	19	55	207	11
DBV15_09657	Brain	Forager	1.15271	7.94e-05	LOC105199173	XP_011164440.2	microtubule-associated protein futsch isoform X1 [Solenopsis invicta]	RING finger protein nhl-1	196	211	94	223	95	151	65	196	213	171	645	351	310	284
DBV15_01242	Brain	Forager	1.15799	0.00240087	LOC112457416	XP_024876225.1	CAPA peptides-like isoform X2 [Temnothorax curvispinosus]	CAPA peptides-like isoform X2	2806	2832	2629	3361	2721	1336	4629	6249	3833	6397	7859	4993	6673	5346
LOC112457339	Brain	Forager	1.21782	3.35e-05	LOC112457339	XP_024876096.1	thyrotropin-releasing hormone-degrading ectoenzyme-like [Temnothorax curvispinosus]	thyrotropin-releasing hormone-degrading ectoenzyme-like	183	323	311	307	185	170	242	692	261	654	431	547	429	825
DBV15_08101	Brain	Forager	1.25765	2.59e-06	LOC112466142	XP_024889826.1	protein takeout-like [Temnothorax curvispinosus]	Uncharacterized protein	107	402	150	463	212	114	485	217	551	361	643	775	607	829
LOC112468713	Brain	Forager	1.31101	0.00431942	LOC120359216	XP_039311957.1	uncharacterized protein K02A2.6-like [Solenopsis invicta]	uncharacterized protein LOC112468713	126	154	45	0	101	27	0	127	231	114	0	220	140	8
DBV15_06078	Brain	Forager	1.32935	0.0381675	LOC116848954	XP_032681517.1	circadian clock-controlled protein-like [Odontomachus brunneus]	Uncharacterized protein	9	12	23	20	16	19	4	30	52	48	34	30	22	18
LOC112455438	Brain	Forager	1.38042	6.14e-07	LOC112455438	XP_024873108.1	uncharacterized protein LOC112455438 [Temnothorax curvispinosus]	uncharacterized protein LOC112455438	31	142	45	117	59	71	120	80	179	147	192	233	238	292
LOC112467858	Brain	Forager	1.39096	0.00823809	LOC112467858	XP_024892536.1	F-box/WD repeat-containing protein 9-like [Temnothorax curvispinosus]	F-box/WD repeat-containing protein 9-like	25	23	31	6	13	32	17	60	26	61	57	29	83	39
DBV15_05133	Brain	Forager	1.4795	2.98e-24	LOC112464592	XP_024887446.1	pigment-dispersing hormone peptides [Temnothorax curvispinosus]	pigment-dispersing hormone peptides-like	449	351	654	631	396	834	321	1015	896	1714	1460	1590	1383	1174
DBV15_11912	Brain	Forager	1.53088	0.000893359	--	--	--	Uncharacterized protein	201	1412	357	1366	501	280	1339	689	1782	1124	2130	1996	1958	2534
LOC112454428	Brain	Forager	1.69962	1.32e-10	LOC112454428	XP_024871581.1	skin secre tory protein xP2-like [Temnothorax curvispinosus]	skin secretory protein xP2-like	89	175	104	151	123	88	186	475	300	425	325	492	356	363
LOC112465654	Brain	Forager	1.79735	0.00485138	LOC112454428	XP_024871581.1	skin secretory protein xP2-like [Temnothorax curvispinosus]	neurophysin 1-like	126	299	118	123	278	76	135	583	263	1334	392	412	263	677
LOC112461109	Brain	Forager	1.86385	0.00616567	LOC112461109	XP_024881970.1	inositol monophosphatase 2-like [Temnothorax curvispinosus]	Inositol-1-monophosphatase	2	9	11	8	7	11	7	29	26	35	19	27	27	20
DBV15_05062	Brain	Forager	1.99434	0.0168442	LOC112454467	XP_024871656.1	cuticle protein 7-like [Temnothorax curvispinosus]	Cuticle protein 19	5	47	1	92	10	2	106	27	174	25	75	81	23	77
DBV15_03285	Brain	Forager	2.01358	7.33e-07	LOC112466294	XP_024890091.1	uncharacterized protein LOC112466294 [Temnothorax curvispinosus]	Uncharacterized protein	43	118	54	64	28	14	19	154	142	131	251	121	190	110
DBV15_08102	Brain	Forager	2.57127	1.72e-13	LOC105206462	XP_039304676.1	protein takeout isoform X1 [Solenopsis invicta]	Circadian clock-controlled protein	19	78	29	50	24	13	91	104	250	131	277	378	156	234
LOC112454818	Brain	Forager	2.8338	0.00427197	LOC112454818	XP_024872183.1	protein AL P1-like [Temnothorax curvispinosus]	protein ALP1-like	7	0	2	21	0	3	37	40	41	15	94	14	0	206
DBV15_10192	Brain	Forager	3.46291	2.77e-18	LOC112456357	XP_024874603.1	esterase E 4-like [Temnothorax curvispinosus]	Carboxylic ester hydrolase	2	15	6	7	8	9	27	48	93	67	145	73	117	156

## Sheet: DEG_Antennae
Gene ID	Tissue	Up-regulated in	log2FC	FDR (Padj)	Reference locus	Reference protein	Blast annotation [Species]	UniProt annotations	ANTEN-BB-N	ANTEN-BG-N	ANTEN-GG-N	ANTEN-GO-N	ANTEN-OO-N	ANTEN-YB-N	ANTEN-YY-N	ANTEN-BB-F	ANTEN-BG-F	ANTEN-GG-F	ANTEN-GO-F	ANTEN-OO-F	ANTEN-YB-F	ANTEN-YY-F
LOC112461390	Antennae	Nurse	-4.80339	2.51e-06	LOC112461390	XP_024882390.1	geranylgeranyl pyrophosphate synthase-like [Temnothorax curvispinosus]	geranylgeranyl pyrophosphate synthase-like	438	37	540	110	579	333	168	3	15	1	6	9	15	16
tlon_OR002	Antennae	Nurse	-3.39305	2.04e-09	LOC112460384	XP_024880801.1	uncharacterized protein LOC112460384 [Temnothorax curvispinosus]	uncharacterized protein LOC112460384	98	78	72	34	85	46	52	13	25	2	6	0	3	4
LOC112456162	Antennae	Nurse	-3.26587	1.96e-06	LOC112456162	XP_024874303.1	endocuticle structural glycoprotein SgAbd-2-like [Temnothorax curvispinosus]	endocuticle structural glycoprotein SgAbd-2-like	62	14	17	11	47	75	33	0	0	2	0	15	12	6
tlon_OR100	Antennae	Nurse	-3.01943	1.07e-08	LOC112462619	XP_024884271.1	uncharacterized protein LOC112462619 [Temnothorax curvispinosus]	Odorant receptor	57	54	145	76	185	44	98	14	8	17	32	5	0	9
DBV15_01332	Antennae	Nurse	-2.93446	4.75e-05	LOC112459407	XP_024879248.1	ecdysteroi d-regulated 16 kDa protein-like [Temnothorax curvispinosus]	NPC intracellular cholesterol transporter 2 homolog a	2448	902	1890	1558	3474	139	807	110	204	194	486	58	77	71
tlon_OR190	Antennae	Nurse	-2.89104	9.17e-11	LOC112466343	XP_024890172.1	uncharacterized protein LOC112466343 [Temnothorax curvispinosus]	uncharacterized protein LOC112466343	119	55	203	133	148	90	138	11	6	42	78	10	2	13
LOC112460640	Antennae	Nurse	-2.80186	2.59e-10	LOC112460640	XP_024881199.1	putatived efense protein 3 [Temnothorax curvispinosus]	putative defense protein 3	556	213	672	418	602	394	272	53	89	37	44	36	51	91
tlon_OR006	Antennae	Nurse	-2.68682	3.95e-08	LOC112454277	XP_024871341.1	uncharacterized protein LOC112454277 [Temnothorax curvispinosus]	uncharacterized protein LOC112454277	93	55	128	39	95	56	112	6	32	17	6	11	16	2
tlon_OR208	Antennae	Nurse	-2.49853	2.04e-06	LOC112466343	XP_024890172.1	uncharacterized protein LOC112466343 [Temnothorax curvispinosus]	uncharacterized protein LOC112466343	98	67	114	84	120	46	46	5	40	32	41	5	2	6
DBV15_07722	Antennae	Nurse	-2.2718	0.00842973	LOC112465873	XP_024889408.1	protein unc-45 homolog B-like [Temnothorax curvispinosus]	Protein unc-45-like protein A	10	22	20	34	7	5	9	0	3	11	10	0	0	6
LOC112460850	Antennae	Nurse	-2.25448	9.49e-06	LOC112460850	XP_024881516.1	uncharacterized protein LOC112460850 [Temnothorax curvispinosus]	uncharacterized protein LOC112460850	216	25	49	39	55	30	42	18	20	8	16	3	9	3
DBV15_01739	Antennae	Nurse	-2.22555	3.09e-41	LOC105208195	XP_011176284.1	D-galacton atetransporter [Solenopsis invicta]	Hexuronate transporter	2659	693	1030	1809	1043	1440	491	464	180	161	215	234	216	169
LOC112460061	Antennae	Nurse	-2.1821	0.00017905	LOC112460061	XP_024880272.1	uncharacterized protein LOC112460061 [Temnothorax curvispinosus]	uncharacterized protein LOC112460061	1575	704	451	196	110	349	197	40	403	94	81	33	70	23
DBV15_04440	Antennae	Nurse	-2.12596	4.2e-13	LOC112456758	XP_024875266.1	chymotrypsin inhibitor-like [Temnothorax curvispinosus]	histone-lysine N-methyltransferase SETMAR-like	311	122	353	194	249	538	121	40	11	51	80	60	72	70
DBV15_01328	Antennae	Nurse	-2.08575	0.0105821	LOC105189843	XP_025157584.1	kininogen- 1-like [Harpegnathos saltator]	kininogen-1-like	65	20	24	24	5	9	8	3	5	10	8	0	10	0
DBV15_01517	Antennae	Nurse	-2.07213	0.00559869	LOC725970	XP_026298605.1	protein still life, isoforms C/SIF type 2 isoform X11 [Apis mellifera]	Protein still life	110	194	107	54	174	277	50	12	69	7	41	12	34	68
DBV15_01257	Antennae	Nurse	-2.06486	2.12e-17	LOC112457888	XP_024876965.1	protein takeout-like [Temnothorax curvispinosus]	protein takeout-like	916	423	820	501	533	1385	613	89	129	131	211	205	128	175
DBV15_08472	Antennae	Nurse	-1.9707	0.0107344	--	--	--	Uncharacterized protein	17	16	20	6	17	22	8	0	6	10	1	7	5	1
DBV15_01516	Antennae	Nurse	-1.96097	0.04315	LOC112457825	XP_024876870.1	protein still life, isoform SIF type 1 isoform X6 [Temnothorax curvispinosus]	Protein still life	12	19	16	9	12	36	12	11	0	7	0	4	3	9
DBV15_05547	Antennae	Nurse	-1.92975	0.00147429	LOC112458109	XP_024877314.1	sodium/hydrogen exchanger 9B1-like [Temnothorax curvispinosus]	sodium/hydrogen exchanger 9B1	39	24	13	26	43	5	13	5	6	3	3	20	3	2
tlon_OR306	Antennae	Nurse	-1.90515	4.49e-12	LOC112458884	XP_024878469.1	uncharacterized protein LOC112458884 [Temnothorax curvispinosus]	Odorant receptor	339	355	323	421	331	312	343	45	217	129	157	32	56	65
DBV15_01063	Antennae	Nurse	-1.89782	0.000327622	LOC112460711	XP_024881296.1	myoglobin-like isoform X3 [Temnothorax curvispinosus]	myoglobin isoform X2	22	32	15	18	32	59	23	4	13	6	3	9	5	8
DBV15_08925	Antennae	Nurse	-1.89715	0.00297249	LOC105208034	XP_011176060.1	protein henna isoform X2 [Solenopsis invicta]	BH4_AAA_HYDROXYL_2 domain-containing protein	60	12	37	82	43	13	33	5	10	2	58	15	6	1
tlon_OR366	Antennae	Nurse	-1.88137	1.5e-09	LOC112458916	XP_024878518.1	odorant receptor 22c-like [Temnothorax curvispinosus]	odorant receptor 22c-like	194	171	166	226	181	98	145	43	107	26	100	18	29	21
tlon_OR207	Antennae	Nurse	-1.8711	0.00736121	--	--	--	Odorant receptor	19	27	29	71	15	12	20	0	8	10	24	0	15	6
DBV15_00197	Antennae	Nurse	-1.8534	0.0027848	LOC112454231	XP_024871268.1	retinal homeobox protein Rx1-like isoform X1 [Temnothorax curvispinosus]	Retinal homeobox protein Rx	37	26	37	24	38	18	22	12	8	3	14	4	1	17
LOC112457523	Antennae	Nurse	-1.84269	0.00186017	LOC112457523	XP_024876429.1	uncharacterized protein LOC112457523 [Temnothorax curvispinosus]	uncharacterized protein LOC112457523	32	22	11	29	41	25	7	10	4	6	8	6	9	0
DBV15_03854	Antennae	Nurse	-1.83955	0.0134087	LOC112458975	XP_024878612.1	glutamate-gated chloride channel isoform X7 [Temnothorax curvispinosus]	glutamate-gated chloride channel isoform X6	42	28	14	17	18	29	22	6	4	1	12	0	15	22
DBV15_08775	Antennae	Nurse	-1.83532	0.000868926	LOC105202133	XP_025990098.1	protein starmaker isoform X1 [Solenopsis invicta]	YTH domain-containing protein 1	39	15	17	97	36	19	13	15	2	4	8	13	8	4
DBV15_02355	Antennae	Nurse	-1.82386	1.85e-15	LOC105151765	XP_011063963.1	PREDICTED: uncharacterized protein LOC105151765 [Acromyrmex echinatior]	Uncharacterized protein	820	1715	582	451	910	1073	253	81	760	206	142	163	150	136
DBV15_09327	Antennae	Nurse	-1.81578	6.88e-08	LOC112454463	XP_024871652.1	uncharacterized protein LOC112454463 isoform X3 [Temnothorax curvispinosus]	Uncharacterized protein	116	141	84	55	118	119	41	11	48	17	16	19	31	34
DBV15_05143	Antennae	Nurse	-1.77701	0.0219449	LOC112464613	XP_024887494.1	homeobox protein engrailed-2-A [Temnothorax curvispinosus]	Homeobox protein engrailed-like	12	31	13	23	23	55	15	7	14	8	12	1	1	4
DBV15_11212	Antennae	Nurse	-1.75895	0.000799589	LOC116843894	XP_032670676.1	neuronal acetylcholine receptor subunit alpha-7-like isoform X5 [Odontomachus brunneus]	neuronal acetylcholine receptor subunit alpha-7	40	28	24	28	29	49	12	6	2	8	11	13	20	2
LOC112464928	Antennae	Nurse	-1.70719	0.0489003	LOC112460132	XP_024880432.1	uncharacterized protein LOC112460132 [Temnothorax curvispinosus]	uncharacterized protein LOC112464928	18	25	27	0	57	18	0	1	1	9	0	22	13	0
DBV15_01473	Antennae	Nurse	-1.66628	0.0100258	LOC112455487	XP_024873210.1	uncharacterized protein LOC112455487 [Temnothorax curvispinosus]	Uncharacterized protein	33	40	15	20	13	30	12	5	11	1	25	3	5	7
LOC112454521	Antennae	Nurse	-1.65718	3.42e-19	LOC105205816	XP_039304943.1	actin, muscle [Solenopsis invicta]	LOW QUALITY PROTEIN: actin-like	1938	674	410	990	577	2060	401	343	322	160	486	124	384	93
DBV15_10925	Antennae	Nurse	-1.65696	0.00174855	LOC112457197	XP_024875891.1	insulin-like receptor [Temnothorax curvispinosus]	Uncharacterized protein	16	52	32	28	48	52	7	2	26	5	4	23	9	7
tlon_OR105	Antennae	Nurse	-1.65009	2.3e-05	LOC112454277	XP_024871341.1	uncharacterized protein LOC112454277 [Temnothorax curvispinosus]	uncharacterized protein LOC112454277	107	101	102	149	115	75	121	8	31	41	92	26	55	14
LOC112456749	Antennae	Nurse	-1.64771	6.57e-33	LOC112456749	XP_024875252.1	chymotrypsin inhibitor-like [Temnothorax curvispinosus]	chymotrypsin inhibitor-like	1214	373	747	897	632	1170	453	285	83	230	249	180	305	210
DBV15_03314	Antennae	Nurse	-1.63083	0.0129398	--	--	--	Uncharacterized protein	33	22	10	22	31	23	12	5	20	5	12	6	5	0
tlon_OR064	Antennae	Nurse	-1.62118	0.000152904	LOC112462619	XP_024884271.1	uncharacterized protein LOC112462619 [Temnothorax curvispinosus]	Odorant receptor	146	172	143	105	202	125	144	31	58	84	90	24	59	8
DBV15_00190	Antennae	Nurse	-1.61398	0.0280105	--	--	--	Uncharacterized protein	21	22	23	16	8	24	22	4	4	2	18	7	2	10
DBV15_09026	Antennae	Nurse	-1.60794	0.0254302	LOC112452555	XP_024868600.1	zinc finger protein 2-like [Temnothorax curvispinosus]	zinc finger E-box-binding homeobox protein zag-1	6	24	19	12	31	37	13	1	11	4	11	5	2	11
DBV15_00884	Antennae	Nurse	-1.58507	0.0111869	LOC105202625	XP_025987811.2	T-box protein H15 isoform X2 [Solenopsis invicta]	T-box transcription factor TBX20 isoform X1	64	61	30	25	41	55	17	15	43	30	17	6	2	2
DBV15_07820	Antennae	Nurse	-1.56328	0.011104	LOC112468396	XP_024893306.1	transcription factor sem-2-like [Temnothorax curvispinosus]	Putative transcription factor SOX-14	21	45	21	21	19	39	19	5	46	11	9	3	4	3
LOC112455926	Antennae	Nurse	-1.55841	0.00265275	LOC112455926	XP_024873912.1	chitin synthase chs-2-like [Temnothorax curvispinosus]	chitin synthase chs-2-like	32	35	31	32	32	25	13	6	3	8	12	15	10	8
DBV15_01518	Antennae	Nurse	-1.55561	1.34e-11	LOC112457831	XP_024876879.1	NPC intracellular cholesterol transporter 1 homolog 1b-like [Temnothorax curvispinosus]	Niemann-Pick C1 protein	117	144	141	103	276	192	252	35	63	40	13	91	57	105
DBV15_00885	Antennae	Nurse	-1.52565	0.00698405	LOC112468406	XP_024893327.1	T-box transcriptionfactor TBX20-like [Temnothorax curvispinosus]	Uncharacterized protein	40	36	18	26	18	22	20	2	14	12	12	4	5	11
tlon_OR379	Antennae	Nurse	-1.51928	7.21e-07	LOC112462619	XP_024884271.1	uncharacterized protein LOC112462619 [Temnothorax curvispinosus]	Odorant receptor	161	166	150	160	196	82	117	30	90	59	106	28	33	19
DBV15_00655	Antennae	Nurse	-1.51852	1.38e-19	LOC105154024	XP_011067558.1	PREDICTED: regulator of G-protein signaling 7-binding protein-like [Acromyrmex echinatior]	regulator of G-protein signaling 7-binding protein	862	724	752	467	696	739	357	139	332	156	268	213	219	132
DBV15_05737	Antennae	Nurse	-1.51816	0.00859782	LOC112458489	XP_024877921.1	ephrin type-B receptor 1-B isoform X10 [Temnothorax curvispinosus]	Ephrin type-A receptor 7	21	23	22	15	20	24	28	5	7	2	12	5	13	8
DBV15_01611	Antennae	Nurse	-1.48776	0.00447126	LOC112466119	XP_024889785.1	mitochondrial pyruvate carrier 1-like isoform X2 [Temnothorax curvispinosus]	Mitochondrial pyruvate carrier	19	21	22	37	34	24	38	15	5	4	18	9	6	10
DBV15_06584	Antennae	Nurse	-1.48218	7.49e-15	LOC112468323	XP_024893212.1	synaptotagmin-14 isoform X1 [Temnothorax curvispinosus]	Synaptotagmin-14	254	444	187	200	252	393	126	66	228	69	78	51	90	49
DBV15_11671	Antennae	Nurse	-1.46888	0.0084776	LOC112459999	XP_024880170.1	protein jagged-1 [Temnothorax curvispinosus]	protein jagged-1	75	35	28	25	12	27	31	11	6	17	15	11	8	4
LOC112452514	Antennae	Nurse	-1.46466	0.00297212	LOC112452514	XP_024868556.1	uncharacterized protein LOC112452514 isoform X2 [Temnothorax curvispinosus]	uncharacterized protein LOC112452514 isoform X1	53	27	36	55	34	39	32	32	9	11	7	14	5	21
DBV15_02517	Antennae	Nurse	-1.44568	0.00506991	LOC112466314	XP_024890132.1	uncharacterized protein LOC112466314 [Temnothorax curvispinosus]	Uncharacterized protein	45	53	39	14	64	59	24	17	22	6	18	5	20	10
LOC112461039	Antennae	Nurse	-1.44438	2.54e-17	LOC112461039	XP_024881859.1	probable cytochrome P450 6a14 [Temnothorax curvispinosus]	probable cytochrome P450 6a14	1548	666	1222	703	1062	1069	1096	583	352	339	124	306	376	448
DBV15_08033	Antennae	Nurse	-1.443	0.00138558	LOC105181711	XP_025154830.1	G-box-binding factor [Harpegnathos saltator]	G-box-binding factor	56	43	23	13	31	42	19	11	19	11	7	5	15	6
DBV15_08703	Antennae	Nurse	-1.43503	4.96e-05	LOC112451563	XP_024866987.1	15-hydroxyprostaglandin dehydrogenase [NAD(+)]-like isoform X2 [Temnothorax curvispinosus]	15-hydroxyprostaglandin dehydrogenase	95	203	60	77	193	132	109	54	56	24	30	62	66	9
tlon_OR273	Antennae	Nurse	-1.41617	1.68e-07	LOC112453848	XP_024870599.1	uncharacterized protein LOC112453848 isoform X1 [Temnothorax curvispinosus]	uncharacterized protein LOC112453848 isoform X1	206	253	249	391	240	138	217	39	122	78	272	29	81	64
DBV15_10088	Antennae	Nurse	-1.40991	6.81e-06	LOC112457622	XP_024876554.1	protein javelin isoform X2 [Temnothorax curvispinosus]	Calcium uniporter protein	91	103	77	55	85	61	63	18	32	18	32	21	41	22
LOC112468483	Antennae	Nurse	-1.40905	9.46e-09	LOC105196063	XP_011160088.1	4-coumarate-CoA ligase 1 isoform X2 [Solenopsis invicta]	uncharacterized protein LOC112468483	469	142	297	429	287	223	185	137	120	56	226	49	68	69
DBV15_06400	Antennae	Nurse	-1.40871	4.8e-05	LOC112467515	XP_024891942.1	broad-complex core protein isoforms 1/2/3/4/5-like [Temnothorax curvispinosus]	BTB domain-containing protein	71	161	94	110	95	166	48	1	86	35	47	36	71	23
DBV15_05335	Antennae	Nurse	-1.4065	1.14e-08	LOC112458741	XP_024878278.1	laccase-like isoform X1 [Temnothorax curvispinosus]	Uncharacterized protein	368	204	334	257	458	213	318	96	68	82	48	114	153	217
DBV15_11132	Antennae	Nurse	-1.39246	0.0239976	LOC112451632	XP_024867156.1	spermidine synthase [Temnothorax curvispinosus]	PABS domain-containing protein	55	15	26	23	38	56	24	19	27	12	2	18	6	6
DBV15_11650	Antennae	Nurse	-1.39019	0.0111347	LOC112453539	XP_024870103.1	ankyrin-2-like, partial [Temnothorax curvispinosus]	Uncharacterized protein	17	20	66	71	43	44	34	7	33	39	11	7	11	7
tlon_OR258	Antennae	Nurse	-1.38496	0.0025508	LOC112462619	XP_024884271.1	uncharacterized protein LOC112462619 [Temnothorax curvispinosus]	Odorant receptor	44	59	29	36	63	44	53	8	26	8	42	9	25	12
DBV15_06668	Antennae	Nurse	-1.37824	0.000258442	LOC112460882	XP_024881575.1	ATP-dependent RNA helicase DBP2-like [Temnothorax curvispinosus]	DEAD-box ATP-dependent RNA helicase 20 isoform X1	63	164	69	99	93	156	16	9	107	35	59	12	29	12
tlon_OR356	Antennae	Nurse	-1.36549	0.028187	LOC105198327	XP_039311520.1	uncharacterized protein LOC105198327 isoform X3 [Solenopsis invicta]	--	22	17	32	20	25	8	27	7	16	12	15	3	1	6
DBV15_00933	Antennae	Nurse	-1.36316	7.12e-05	LOC551385	XP_026296648.1	frequenin-1 [Apis mellifera]	Frequenin-1	84	144	73	52	102	78	61	31	55	23	44	41	19	8
LOC112460195	Antennae	Nurse	-1.36241	0.0302082	LOC112460195	XP_024880557.1	uncharacterized protein LOC112460195 [Temnothorax curvispinosus]	uncharacterized protein LOC112460195	28	40	30	20	27	39	23	6	20	15	10	18	0	12
DBV15_03992	Antennae	Nurse	-1.34559	0.0151234	LOC112455492	XP_024873215.1	pancreatic lipase-related protein 2-like isoform X2 [Temnothorax curvispinosus]	pancreatic lipase-related protein 2	66	35	27	47	23	41	9	37	9	14	4	11	8	8
DBV15_07203	Antennae	Nurse	-1.34061	5.18e-12	LOC112467290	XP_024891606.1	gamma-aminobutyric acid receptor subunit beta isoform X5 [Temnothorax curvispinosus]	Gamma-aminobutyric acid receptor subunit beta	417	510	271	270	353	561	127	63	232	84	111	173	152	77
tlon_OR297	Antennae	Nurse	-1.31691	2.52e-06	LOC112467575	XP_024892029.1	uncharacterized protein LOC112467575, partial [Temnothorax curvispinosus]	uncharacterized protein LOC112467575	109	138	112	100	104	83	81	23	72	42	73	30	28	19
DBV15_01065	Antennae	Nurse	-1.30821	0.00364328	LOC112460710	XP_024881292.1	uncharacterized protein LOC112460710 isoform X2 [Temnothorax curvispinosus]	SAM domain-containing protein	66	61	44	39	31	53	26	11	66	15	8	19	10	12
DBV15_10514	Antennae	Nurse	-1.30669	0.0270678	LOC105205498	XP_011173169.1	dipeptidase 1 [Solenopsis invicta]	Dipeptidase	54	44	81	37	107	80	18	0	27	23	30	23	27	32
DBV15_02853	Antennae	Nurse	-1.3059	0.00205775	LOC112459129	XP_024878864.1	cytochrome P450 3A19-like, partial [Temnothorax curvispinosus]	Cytochrome P450 6j1	65	30	38	50	59	78	54	33	25	22	10	18	13	16
DBV15_11628	Antennae	Nurse	-1.30312	0.0137313	LOC112457807	XP_024876827.1	potassium channel subfamily T member 2 isoform X6 [Temnothorax curvispinosus]	Potassium channel subfamily T member 1	47	41	40	19	37	39	31	11	33	28	2	19	4	15
LOC112457480	Antennae	Nurse	-1.29846	0.0382627	LOC112457480	XP_024876348.1	LOW QUALITY PROTEIN: insulin gene enhancer protein ISL-1 [Temnothorax curvispinosus]	LOW QUALITY PROTEIN: insulin gene enhancer protein ISL-1	28	25	8	17	18	20	15	4	10	8	5	6	4	11
DBV15_00891	Antennae	Nurse	-1.29599	2.78e-05	LOC105144894	XP_011052432.1	PREDICTED: T-box transcription factor TBX20-like isoform X2 [Acromyrmex echinatior]	T-box transcription factor TBX20	159	110	116	89	97	114	62	33	93	49	39	12	41	30
DBV15_07691	Antennae	Nurse	-1.28005	0.00245756	LOC105204222	XP_011171576.3	uncharacterized protein LOC105204222 [Solenopsis invicta]	Uncharacterized protein	71	29	52	64	41	19	56	11	25	10	26	30	7	17
LOC112466227	Antennae	Nurse	-1.27781	3.2e-06	LOC112466227	XP_024889987.1	uncharacterized protein LOC112466227 [Temnothorax curvispinosus]	uncharacterized protein LOC112466227	297	89	163	134	325	138	230	48	105	61	60	79	54	77
DBV15_04984	Antennae	Nurse	-1.26885	1.38e-06	LOC112461938	XP_024883165.1	dual specificity protein phosphatase 22-B-like [Temnothorax curvispinosus]	Dual specificity protein phosphatase 22	87	166	57	73	85	106	70	31	71	30	30	24	27	30
DBV15_08867	Antennae	Nurse	-1.26309	4.01e-15	LOC112457364	XP_024876137.1	chondroadherin-like protein [Temnothorax curvispinosus]	Leucine-rich repeats and immunoglobulin-like domains protein 2	652	1537	493	498	809	998	437	142	799	269	224	277	239	196
DBV15_06809	Antennae	Nurse	-1.26248	8.31e-05	LOC112465751	XP_024889241.1	collagen alpha-5(IV) chain [Temnothorax curvispinosus]	collagen alpha-5	104	48	76	92	65	49	51	29	9	40	55	21	18	21
DBV15_10428	Antennae	Nurse	-1.2572	0.045458	LOC105148123	XP_011057934.1	PREDICTED: UPF0047 protein C4A8.02c [Acromyrmex echinatior]	Uncharacterized protein	19	33	19	24	24	28	7	5	37	8	8	1	12	4
DBV15_05842	Antennae	Nurse	-1.25584	2.25e-36	LOC112453522	XP_024870082.1	CD63 antigen-like [Temnothorax curvispinosus]	CD63 antigen	3744	5620	3210	3330	4924	3846	2806	1058	2459	1581	1272	1595	1464	1052
tlon_OR365	Antennae	Nurse	-1.24562	0.0024059	LOC112462493	XP_024884063.1	uncharacterized protein LOC112462493 [Temnothorax curvispinosus]	Odorant receptor	72	115	39	197	65	196	70	22	137	19	72	39	48	5
DBV15_01488	Antennae	Nurse	-1.2399	2.04e-07	LOC112459051	XP_024878717.1	homer protein homolog 1 isoform X2 [Temnothorax curvispinosus]	Homer-like protein 2	190	213	137	144	150	192	94	40	157	54	71	64	63	22
DBV15_09834	Antennae	Nurse	-1.2357	0.0497945	LOC112463319	XP_024885427.1	protein Star-like isoform X3 [Temnothorax curvispinosus]	Protein Star	27	31	29	9	6	46	20	12	21	5	14	1	12	4
LOC112465860	Antennae	Nurse	-1.23401	0.0298758	LOC112465860	XP_024889396.1	uncharacterized protein LOC112465860 [Temnothorax curvispinosus]	uncharacterized protein LOC112465860	21	42	18	18	21	29	14	13	26	3	2	8	15	6
DBV15_11439	Antennae	Nurse	-1.23066	3.43e-07	LOC112453921	XP_024870736.1	uncharacterized protein LOC112453921 isoform X6 [Temnothorax curvispinosus]	Fibronectin type III domain-containing protein 5	106	245	131	96	147	194	80	37	146	38	61	54	66	17
tlon_OR396	Antennae	Nurse	-1.22997	6.61e-05	LOC112453224	XP_024869607.1	uncharacterized protein LOC112453224 isoform X2 [Temnothorax curvispinosus]	Odorant receptor	199	220	234	218	191	103	202	25	107	100	185	55	82	42
tlon_OR257	Antennae	Nurse	-1.2297	1.83e-05	LOC112465523	XP_024888857.1	uncharacterized protein LOC112465523 [Temnothorax curvispinosus]	Odorant receptor	372	377	561	403	479	261	355	175	187	214	409	57	87	108
LOC112458372	Antennae	Nurse	-1.22851	7.92e-11	LOC112458372	XP_024877745.1	uncharacterized protein LOC112458372 isoform X3 [Temnothorax curvispinosus]	uncharacterized protein LOC112458372 isoform X2	1379	582	1108	497	1082	1474	497	411	342	326	294	367	273	314
LOC112467305	Antennae	Nurse	-1.22577	2.52e-06	LOC112467305	XP_024891632.1	calcium-independent protein kinase C [Temnothorax curvispinosus]	Protein kinase C	86	191	76	106	99	147	43	16	110	23	46	35	45	33
LOC112453043	Antennae	Nurse	-1.22078	0.00305596	LOC112460823	XP_024881477.1	SIN3-HDAC complex-associated factor-like [Temnothorax curvispinosus]	SIN3-HDAC complex-associated factor-like	36	49	35	41	35	23	31	15	20	21	13	14	7	9
DBV15_07199	Antennae	Nurse	-1.21822	1.21e-07	LOC105150688	XP_011062234.1	PREDICTED: trypsineta [Acromyrmex echinatior]	Tryptase-2	160	156	191	80	203	120	122	51	97	44	34	51	66	57
DBV15_03787	Antennae	Nurse	-1.20422	0.000272366	--	--	--	Uncharacterized protein	3449	1679	2832	2278	4020	2333	1949	1578	1109	1920	549	1598	713	441
DBV15_04595	Antennae	Nurse	-1.1995	0.00179118	LOC105259318	XP_011269495.1	paired box pox-neuro protein [Camponotus floridanus]	Paired box pox-neuro protein	79	73	38	47	50	74	39	37	41	23	18	9	13	23
LOC112457370	Antennae	Nurse	-1.19233	4.69e-09	LOC112457370	XP_024876149.1	nipped-B-like protein [Temnothorax curvispinosus]	Nipped-B protein	307	509	315	218	333	364	129	63	393	95	110	78	170	67
DBV15_07411	Antennae	Nurse	-1.19206	0.0148991	LOC112461901	XP_024883097.1	poly(A) RNA polymerase gld-2 homolog A-like isoform X1 [Temnothorax curvispinosus]	Poly	48	42	61	33	50	31	36	9	28	8	45	15	8	24
DBV15_08528	Antennae	Nurse	-1.19024	1.77e-05	--	--	--	Uncharacterized protein	197	196	90	61	113	162	46	44	107	61	24	31	40	31
DBV15_02443	Antennae	Nurse	-1.18727	3.17e-15	LOC116844168	XP_032671303.1	CCHC-type zinc finger protein CG3800 [Odontomachus brunneus]	Zinc finger protein	1389	1302	606	548	793	1111	411	325	625	320	271	289	290	223
DBV15_05675	Antennae	Nurse	-1.18559	0.0042306	LOC112465865	XP_024889400.1	hormone receptor 4-like, partial [Temnothorax curvispinosus]	Uncharacterized protein	77	168	52	44	123	101	35	2	96	26	32	34	48	26
DBV15_04436	Antennae	Nurse	-1.18126	0.00108619	LOC112456767	XP_024875280.1	headcase protein isoform X1 [Temnothorax curvispinosus]	Headcase protein	72	72	69	49	41	42	33	17	34	26	10	27	14	24
DBV15_08032	Antennae	Nurse	-1.18104	0.00516927	LOC105207685	XP_011175564.1	peptidyl-prolyl cis-trans isomerase G isoform X4 [Solenopsis invicta]	Uncharacterized protein	46	57	38	22	34	38	48	6	14	16	13	13	24	32
DBV15_06893	Antennae	Nurse	-1.18032	0.012343	LOC112452154	XP_024868001.1	beta-1,3-galactosyltransferase 5-like [Temnothorax curvispinosus]	beta-1,3-galactosyltransferase 5	133	116	43	32	72	151	30	20	41	48	36	10	33	23
LOC112463756	Antennae	Nurse	-1.17712	1.42e-14	LOC105147981	XP_011057688.1	PREDICTED: synaptotagmin-7 isoform X4 [Acromyrmex echinatior]	synaptotagmin-7 isoform X3	1028	1474	867	669	1083	1210	502	227	831	280	423	373	356	305
DBV15_04494	Antennae	Nurse	-1.17392	5.3e-19	LOC105147570	XP_011056983.1	PREDICTED: protein BTG2-like [Acromyrmex echinatior]	protein BTG2	866	998	606	499	681	714	307	201	552	269	246	222	244	156
LOC112468113	Antennae	Nurse	-1.16895	1.73e-07	LOC112468113	XP_024892922.1	protein phosphatase 1 regulatory subunit 3C isoform X2 [Temnothorax curvispinosus]	protein phosphatase 1 regulatory subunit 3C isoform X2	356	125	232	324	172	219	140	94	123	68	132	44	110	56
tlon_OR199	Antennae	Nurse	-1.15922	0.000106166	LOC112468871	XP_024894011.1	uncharacterized protein LOC112468871 [Temnothorax curvispinosus]	uncharacterized protein LOC112461805 (uncharacterized protein LOC112465958) (uncharacterized protein LOC112468871)	222	157	220	185	210	135	118	64	163	62	139	60	63	20
tlon_OR340	Antennae	Nurse	-1.15864	3.75e-08	LOC112453848	XP_024870599.1	uncharacterized protein LOC112453848 isoform X1 [Temnothorax curvispinosus]	uncharacterized protein LOC112453848 isoform X1	300	485	424	455	509	253	282	108	247	152	324	84	117	127
DBV15_11649	Antennae	Nurse	-1.15379	0.00668479	LOC112456923	XP_024875504.1	aminopeptidase N-like [Temnothorax curvispinosus]	Aminopeptidase N	76	67	106	60	105	57	103	15	54	49	99	26	10	30
DBV15_00896	Antennae	Nurse	-1.15321	0.00295786	LOC112455214	XP_024872777.1	T-box transcription factor TBX20-like, partial [Temnothorax curvispinosus]	T-box protein H15	105	86	80	48	110	39	40	38	56	22	45	12	17	20
DBV15_08618	Antennae	Nurse	-1.15124	2.87e-05	LOC112456223	XP_024874405.1	potassium voltage-gated channel subfamily H member 8 isoform X3 [Temnothorax curvispinosus]	Potassium voltage-gated channel subfamily H member 8	92	81	97	111	109	110	78	18	70	39	55	45	31	32
tlon_OR115	Antennae	Nurse	-1.14894	3.95e-08	LOC112457658	XP_024876604.1	uncharacterized protein LOC112457658, partial [Temnothorax curvispinosus]	Odorant receptor	219	315	491	437	453	255	420	83	195	237	298	108	88	114
tlon_OR124	Antennae	Nurse	-1.14858	0.00748958	LOC112466343	XP_024890172.1	uncharacterized protein LOC112466343 [Temnothorax curvispinosus]	uncharacterized protein LOC112466343	432	412	394	425	484	331	461	155	213	229	348	72	215	87
DBV15_11121	Antennae	Nurse	-1.14374	3.44e-07	LOC112466186	XP_024889906.1	uncharacterized protein LOC112466186, partial [Temnothorax curvispinosus]	Uncharacterized protein	365	237	381	314	371	453	160	261	111	169	88	123	147	65
tlon_OR104	Antennae	Nurse	-1.12928	7.39e-05	LOC112467575	XP_024892029.1	uncharacterized protein LOC112467575, partial [Temnothorax curvispinosus]	uncharacterized protein LOC112467575	292	440	432	302	338	234	288	187	295	178	125	90	144	40
DBV15_04293	Antennae	Nurse	-1.12565	0.00510134	LOC112465157	XP_024888348.1	uncharacterized protein LOC112465157, partial [Temnothorax curvispinosus]	Uncharacterized protein	53	41	82	179	175	90	39	47	15	38	48	27	31	38
tlon_OR304	Antennae	Nurse	-1.12563	2.62e-06	LOC112456736	XP_024875237.1	uncharacterized protein LOC112456736, partial [Temnothorax curvispinosus]	Odorant receptor	424	538	520	388	594	284	390	111	361	213	287	104	197	114
DBV15_06154	Antennae	Nurse	-1.12408	1.14e-19	LOC112453321	XP_024869790.1	synaptotagmin-4 [Temnothorax curvispinosus]	Synaptotagmin-11	904	1018	623	482	845	835	495	205	581	266	253	315	320	241
DBV15_07611	Antennae	Nurse	-1.11988	0.0274081	LOC112464303	XP_024886990.1	dopamine receptor 2-like isoform X1 [Temnothorax curvispinosus]	Dopamine receptor 2	48	22	26	39	31	23	14	18	14	18	14	11	2	9
DBV15_11564	Antennae	Nurse	-1.1192	1e-05	LOC116851806	XP_032687512.1	maltase 2-like [Odontomachus brunneus]	Uncharacterized protein	137	143	157	222	220	134	137	30	148	73	80	63	68	49
DBV15_02507	Antennae	Nurse	-1.115	0.034133	LOC112465982	XP_024889580.1	sodium-dependent nutrient amino acid transporter 1-like [Temnothorax curvispinosus]	sodium-dependent nutrient amino acid transporter 1-like	88	2	49	28	48	44	13	32	0	11	6	33	14	18
DBV15_06965	Antennae	Nurse	-1.10936	1.2e-05	LOC727335	XP_006565697.1	inhibin beta chain [Apis mellifera]	Inhibin beta chain	188	191	121	62	139	112	71	42	88	79	35	36	42	42
DBV15_05776	Antennae	Nurse	-1.10596	3.2e-08	LOC112462126	XP_024883504.1	forkhead box protein J1-A-like [Temnothorax curvispinosus]	Forkhead box protein J1	707	755	526	342	517	806	266	141	442	401	195	195	276	87
DBV15_02839	Antennae	Nurse	-1.1036	6.75e-11	LOC112460493	XP_024880960.1	uncharacterized protein LOC112460493 isoform X1 [Temnothorax curvispinosus]	C2H2-type domain-containing protein	932	1512	822	860	1138	1317	581	163	1038	292	535	404	472	372
DBV15_06837	Antennae	Nurse	-1.10243	1.85e-11	LOC112462036	XP_024883325.1	tripartite motif-containing protein 2-like isoform X1 [Temnothorax curvispinosus]	Tripartite motif-containing protein 2	296	383	344	312	366	408	240	63	225	117	177	159	210	93
LOC112459174	Antennae	Nurse	-1.10212	0.0225882	LOC112459174	XP_024878943.1	protein embryonic gonad-like [Temnothorax curvispinosus]	protein embryonic gonad-like	39	47	23	29	52	22	32	15	33	10	6	8	21	16
DBV15_03677	Antennae	Nurse	-1.10086	0.00785719	LOC112451998	XP_024867744.1	trissin receptor-like [Temnothorax curvispinosus]	trissin receptor	42	67	51	67	20	64	57	22	18	15	60	2	43	24
DBV15_05232	Antennae	Nurse	-1.09632	7.62e-06	LOC105146789	XP_011055597.1	PREDICTED: double-stranded RNA-specific editase Adar isoform X2 [Acromyrmex echinatior]	Double-stranded RNA-specific editase Adar	450	394	409	367	427	422	178	83	303	156	352	120	223	49
DBV15_10511	Antennae	Nurse	-1.09495	0.00358475	LOC105185583	XP_025163108.1	low affinity immunoglobulin epsilon Fc receptor [Harpegnathos saltator]	Macrophage mannose receptor 1	90	155	120	43	160	58	50	10	61	41	26	45	78	31
DBV15_05863	Antennae	Nurse	-1.09428	2.86e-05	LOC112455961	XP_024873957.1	FGFR1 onco gene partner-like isoform X1 [Temnothorax curvispinosus]	FOP_dimer domain-containing protein	151	184	186	124	205	160	122	36	110	74	114	46	90	40
DBV15_07714	Antennae	Nurse	-1.09209	2.81e-31	LOC112460204	XP_024880572.1	glutaryl-CoA dehydrogenase, mitochondrial [Temnothorax curvispinosus]	Glutaryl-CoA dehydrogenase	3741	3984	3192	2248	4037	3610	1906	1088	1845	1512	1091	1390	1446	1065
DBV15_11841	Antennae	Nurse	-1.09183	5.94e-06	LOC112462432	XP_024883964.1	putative fatty acyl-CoA reductase CG5065 [Temnothorax curvispinosus]	Fatty acyl-CoA reductase	524	179	181	133	121	240	98	98	142	48	58	50	98	81
DBV15_08763	Antennae	Nurse	-1.09046	1.13e-19	LOC105251831	XP_011257176.1	tetraspanin-7 [Camponotus floridanus]	tetraspanin-7	2570	3967	2247	1747	3133	2653	1612	722	1530	1287	852	1080	1112	888
DBV15_04433	Antennae	Nurse	-1.08884	0.000117963	LOC116841606	XP_032665627.1	headcase protein isoform X1 [Odontomachus brunneus]	Headcase protein	223	90	130	91	109	148	106	81	65	35	26	83	37	60
DBV15_04919	Antennae	Nurse	-1.08501	6.03e-06	LOC112456266	XP_024874455.1	dnaJ homolog subfamily C member 8 [Temnothorax curvispinosus]	J domain-containing protein	136	143	80	74	140	155	108	33	92	46	44	49	56	39
DBV15_02392	Antennae	Nurse	-1.08388	0.000395457	LOC105256116	XP_025263580.1	neuronal calcium sensor 2 isoform X1 [Camponotus floridanus]	Neuronal calcium sensor	77	144	103	78	51	117	47	22	75	27	64	25	27	31
tlon_OR179	Antennae	Nurse	-1.08381	0.000148464	LOC112462493	XP_024884063.1	uncharacterized protein LOC112462493 [Temnothorax curvispinosus]	Odorant receptor	340	307	349	251	411	205	311	80	259	137	228	125	128	51
tlon_OR167	Antennae	Nurse	-1.08082	2.87e-07	LOC116842086	XP_032666678.1	odorant receptor 4-like [Odontomachus brunneus]	odorant receptor 67b-like	463	411	431	600	472	298	562	127	356	170	412	119	156	160
DBV15_00261	Antennae	Nurse	-1.07432	5.47e-05	LOC112464643	XP_024887539.1	N-acetylglucosamine-6-sulfatase-like, partial [Temnothorax curvispinosus]	N-acetylglucosamine-6-sulfatase isoform X1	126	198	154	88	116	230	173	80	62	78	32	71	68	67
DBV15_11438	Antennae	Nurse	-1.07117	2.89e-10	LOC112453921	XP_024870735.1	uncharacterized protein LOC112453921 isoform X5 [Temnothorax curvispinosus]	Uncharacterized protein	247	360	228	221	270	401	162	58	258	89	121	95	171	74
DBV15_06806	Antennae	Nurse	-1.07103	5.59e-07	LOC112465750	XP_024889240.1	collagen alpha-1(IV) chain [Temnothorax curvispinosus]	Collagen alpha-1	318	147	184	294	162	161	134	97	114	39	162	82	62	60
DBV15_03857	Antennae	Nurse	-1.06806	1.73e-07	LOC113003642	XP_025989736.2	uncharacterized protein LOC113003642 [Solenopsis invicta]	Uncharacterized protein	598	559	377	280	314	577	203	100	426	157	199	147	201	84
DBV15_06471	Antennae	Nurse	-1.05854	4.21e-05	LOC112452880	XP_024869093.1	2-aminoethanethiol dioxygenase [Temnothorax curvispinosus]	2-aminoethanethiol dioxygenase	85	194	76	101	119	175	62	37	92	47	42	47	42	36
DBV15_07432	Antennae	Nurse	-1.04849	0.00502467	LOC112459671	XP_024879670.1	synaptotagmin-10-like isoform X1 [Temnothorax curvispinosus]	Synaptotagmin-9	52	47	33	28	58	58	29	24	23	16	19	14	21	13
tlon_OR160	Antennae	Nurse	-1.04087	0.000112546	LOC112462493	XP_024884063.1	uncharacterized protein LOC112462493 [Temnothorax curvispinosus]	Odorant receptor	426	310	453	343	401	286	334	75	297	214	312	85	159	111
DBV15_07960	Antennae	Nurse	-1.03989	7.88e-07	LOC112460578	XP_024881098.1	protein AF-10-like isoform X2 [Temnothorax curvispinosus]	Protein AF-10	209	287	183	133	220	244	133	52	163	102	103	81	88	48
DBV15_05033	Antennae	Nurse	-1.03611	5.01e-09	LOC112464417	XP_024887159.1	uncharacterized protein LOC112464417 [Temnothorax curvispinosus]	Uncharacterized protein	524	762	384	262	428	538	154	136	304	134	197	180	202	118
DBV15_07319	Antennae	Nurse	-1.03536	8.47e-06	--	--	--	Uncharacterized protein	325	293	239	201	293	320	183	52	187	90	91	90	191	166
DBV15_13003	Antennae	Nurse	-1.03473	0.0121085	LOC116848032	XP_032679633.1	myb-like protein M [Odontomachus brunneus]	AF4/FMR2 family member 4-like	58	138	55	32	74	68	13	5	61	26	27	19	47	12
tlon_OR184	Antennae	Nurse	-1.03396	4.43e-05	LOC112461803	XP_024882951.1	uncharacterized protein LOC112461803 [Temnothorax curvispinosus]	uncharacterized protein LOC112461803	217	237	342	243	295	195	250	36	162	155	171	79	165	86
LOC112465663	Antennae	Nurse	-1.03106	0.000139331	LOC112465663	XP_024889083.1	attractin-like protein 1 isoform X2 [Temnothorax curvispinosus]	attractin-like protein 1 isoform X2	170	192	104	125	152	182	86	46	189	60	76	41	51	36
DBV15_10224	Antennae	Nurse	-1.02384	8.85e-05	LOC112455665	XP_024873495.1	insulin receptor-like [Temnothorax curvispinosus]	insulin receptor isoform X2	128	258	105	100	194	304	61	53	151	61	74	51	71	32
DBV15_12726	Antennae	Nurse	-1.02135	1.1e-05	LOC105152936	XP_011065797.1	PREDICTED: probable nuclear hormone receptor HR3 isoform X5 [Acromyrmex echinatior]	Uncharacterized protein	187	281	195	118	208	136	108	54	167	81	57	43	75	87
DBV15_00160	Antennae	Nurse	-1.02026	9.6e-13	LOC112461790	XP_024882938.1	tudor domain-containing protein 5-like [Temnothorax curvispinosus]	Tudor domain-containing protein 5	480	562	432	350	452	490	345	118	363	220	142	195	211	184
tlon_OR239	Antennae	Nurse	-1.0199	0.000209195	LOC112462493	XP_024884063.1	uncharacterized protein LOC112462493 [Temnothorax curvispinosus]	Odorant receptor	239	260	352	305	257	156	304	88	197	131	272	51	108	73
DBV15_08503	Antennae	Nurse	-1.01671	0.00176245	LOC112466434	XP_024890291.1	protein stoned-B-like [Temnothorax curvispinosus]	Uncharacterized protein	116	211	112	48	103	193	50	15	123	68	45	25	71	39
DBV15_11211	Antennae	Nurse	-1.00713	0.00242511	LOC105194565	XP_011157846.1	acetylcholine receptor subunit beta-like 1 [Solenopsis invicta]	Acetylcholine receptor subunit beta-like protein 1	70	98	64	51	113	79	37	25	69	27	8	41	41	32
tlon_OR389	Antennae	Nurse	-1.00707	0.0127358	LOC112458888	XP_024878473.1	odorant receptor 22c-like [Temnothorax curvispinosus]	Odorant receptor	99	154	82	63	153	118	86	38	121	60	64	13	43	32
DBV15_07490	Antennae	Nurse	-1.00556	0.00227894	LOC112467488	XP_024891903.1	tight junction protein ZO-1 isoform X2 [Temnothorax curvispinosus]	Tight junction protein ZO-1	243	137	193	123	200	154	89	52	101	45	111	66	39	113
DBV15_09494	Antennae	Nurse	-1.00311	3.2e-11	--	--	--	Uncharacterized protein	288	508	283	312	309	343	190	88	315	89	134	150	154	121
LOC112455786	Antennae	Nurse	-0.998815	8.84e-06	LOC112455786	XP_024873738.1	uncharacterized protein LOC112455786 [Temnothorax curvispinosus]	uncharacterized protein LOC112455786	172	108	218	151	147	159	122	80	67	47	68	71	81	64
DBV15_09291	Antennae	Nurse	-0.998086	0.00243757	LOC112460671	XP_024881235.1	carboxy-terminal domain RNA polymerase II polypeptide A small phosphatase 1 [Temnothoraxcurvispinosus]	Protein-serine/threonine phosphatase	163	144	109	105	97	176	43	33	99	30	81	25	63	58
DBV15_04221	Antennae	Nurse	-0.996317	0.0113503	LOC112467706	XP_024892202.1	uncharacterized protein LOC112467706 isoform X2 [Temnothorax curvispinosus]	Helicase ARIP4	98	86	22	31	52	99	35	38	74	19	12	24	18	13
DBV15_01377	Antennae	Nurse	-0.995582	0.000728829	LOC120359142	XP_039311587.1	uncharacterized protein LOC120359142 [Solenopsis invicta]	Uncharacterized protein	64	90	38	69	79	69	35	22	46	13	39	32	45	13
DBV15_00966	Antennae	Nurse	-0.994837	0.00779319	LOC112454313	XP_024871380.1	uncharacterized protein LOC112454313 [Temnothorax curvispinosus]	Uncharacterized protein	123	103	70	48	49	133	36	27	65	46	15	58	49	9
tlon_OR090	Antennae	Nurse	-0.989958	0.00170374	LOC112466342	XP_024890170.1	uncharacterized protein LOC112466342 isoform X1 [Temnothorax curvispinosus]	Odorant receptor	117	74	145	82	125	72	77	26	61	49	94	39	32	29
LOC112464887	Antennae	Nurse	-0.989387	1.13e-10	LOC112464887	XP_024887922.1	uncharacterized protein LOC112464887 isoform X8 [Temnothorax curvispinosus]	afadin isoform X13	3003	4480	3269	2411	3692	4035	1924	791	3057	1055	1564	1054	1908	1473
LOC112462619	Antennae	Nurse	-0.986621	0.00943116	LOC112462619	XP_024884271.1	uncharacterized protein LOC112462619 [Temnothorax curvispinosus]	Odorant receptor	201	221	178	158	245	142	136	63	170	68	258	41	103	26
LOC112468513	Antennae	Nurse	-0.986081	8.31e-17	LOC112468513	XP_024893493.1	uncharacterized protein LOC112468513 [Temnothorax curvispinosus]	uncharacterized protein LOC112468513	11687	10713	11087	7075	12774	13236	8224	5171	4880	5478	3133	6136	4211	4832
DBV15_03375	Antennae	Nurse	-0.984174	0.000949964	LOC112451938	XP_024867631.1	uncharacterized protein LOC112451938 [Temnothorax curvispinosus]	Vesicular, overexpressed in cancer, prosurvival protein 1	116	135	113	95	75	112	91	18	63	39	76	62	46	48
DBV15_09255	Antennae	Nurse	-0.981212	6.64e-05	LOC105193205	XP_039310285.1	protein quiver isoform X2 [Solenopsis invicta]	Protein quiver	167	343	155	164	199	170	75	41	208	108	63	50	77	65
DBV15_11773	Antennae	Nurse	-0.978562	6.84e-08	LOC112459347	XP_024879161.1	uncharacterized protein LOC112459347 [Temnothorax curvispinosus]	Uncharacterized protein	286	529	192	283	360	569	149	96	398	104	140	110	185	92
DBV15_10689	Antennae	Nurse	-0.975962	2.08e-15	LOC112455672	XP_024873504.1	BAI1-associated protein 3 isoform X2 [Temnothorax curvispinosus]	BAI1-associated protein 3	727	988	797	700	934	1029	642	269	583	292	448	338	395	376
DBV15_04077	Antennae	Nurse	-0.975026	2.91e-07	LOC112455378	XP_024873034.1	polycomb group protein Psc-like [Temnothorax curvispinosus]	RING-type domain-containing protein	1014	853	790	575	925	690	393	235	560	267	369	248	357	358
LOC112461523	Antennae	Nurse	-0.973497	0.000159977	LOC112461523	XP_024882554.1	F-box/LRR-repeat protein 4-like isoform X1 [Temnothorax curvispinosus]	F-box/LRR-repeat protein 4-like isoform X1	160	191	213	46	157	149	69	37	105	86	48	92	59	23
DBV15_05587	Antennae	Nurse	-0.973428	2.78e-06	LOC112452093	XP_024867915.1	protogenin-like [Temnothorax curvispinosus]	Uncharacterized protein	236	291	199	157	209	267	135	53	218	73	94	87	93	102
DBV15_10151	Antennae	Nurse	-0.971438	1.29e-08	LOC112463910	XP_024886367.1	receptor-type tyrosine-protein phosphatase N2 isoform X1 [Temnothorax curvispinosus]	Receptor-type tyrosine-protein phosphatase N2	648	405	393	434	458	568	321	119	267	148	253	212	299	203
DBV15_08476	Antennae	Nurse	-0.966936	2.04e-15	LOC105151741	XP_011063919.1	PREDICTED: collagen alpha-1(III) chain-like [Acromyrmex echinatior]	Galectin-3	2457	1463	1139	1155	1274	1549	734	715	731	594	587	612	544	497
DBV15_10073	Antennae	Nurse	-0.963029	0.00663257	--	--	--	Uncharacterized protein	57	87	28	47	50	57	44	30	50	16	13	30	17	21
tlon_OR231	Antennae	Nurse	-0.955209	0.00420168	LOC112461742	XP_024882877.1	odorant receptor 43a-like [Temnothorax curvispinosus]	odorant receptor 43a-like	15	114	216	212	179	53	189	8	92	97	191	25	28	69
DBV15_06188	Antennae	Nurse	-0.947855	2.78e-11	LOC112467985	XP_024892733.1	putative peptidyl-prolyl cis-trans isomerase dodo [Temnothorax curvispinosus]	Peptidyl-prolyl cis-trans isomerase	312	297	307	299	303	294	210	93	177	124	145	146	166	104
DBV15_01329	Antennae	Nurse	-0.947678	0.011508	LOC112459454	XP_024879326.1	uncharacterized protein LOC112459454 [Temnothorax curvispinosus]	Uncharacterized protein	372	110	85	93	26	69	56	44	59	30	101	26	32	25
LOC112455294	Antennae	Nurse	-0.943281	9.62e-08	LOC112455294	XP_024872875.1	inhibitory POU protein isoform X2 [Temnothorax curvispinosus]	POU domain protein	322	717	285	237	462	421	199	67	382	175	158	164	211	116
DBV15_11528	Antennae	Nurse	-0.94323	8.41e-06	LOC105204452	XP_011171836.1	uncharacterized protein LOC105204452 [Solenopsis invicta]	Carboxylic ester hydrolase	134	103	78	123	388	287	160	38	48	30	89	129	141	124
DBV15_12713	Antennae	Nurse	-0.941774	0.00104984	LOC112464261	XP_024886904.1	alpha-sarcoglycan [Temnothorax curvispinosus]	Uncharacterized protein	120	92	69	49	73	153	67	52	40	49	32	32	42	32
DBV15_04844	Antennae	Nurse	-0.941745	2.7e-06	LOC112465189	XP_024888390.1	uncharacterized protein LOC112465189 [Temnothorax curvispinosus]	Zinc finger protein	270	371	269	213	262	193	242	76	233	119	117	93	168	87
DBV15_00561	Antennae	Nurse	-0.941638	2.64e-05	LOC112453888	XP_024870668.1	solute carrier family 22 member 21-like isoform X2 [Temnothorax curvispinosus]	Uncharacterized protein	84	256	175	243	120	89	72	43	83	92	123	58	43	36
DBV15_08273	Antennae	Nurse	-0.941606	0.0307248	LOC112458253	XP_024877559.1	uncharacterized protein LOC112458253 [Temnothorax curvispinosus]	Uncharacterized protein	41	35	50	32	34	57	45	11	23	31	34	13	28	8
DBV15_09437	Antennae	Nurse	-0.939562	1.38e-06	LOC112458900	XP_024878507.1	non-structural maintenance of chromosomes element 3 homolog [Temnothorax curvispinosus]	MAGE domain-containing protein	503	419	702	724	594	293	490	179	381	232	370	158	224	219
DBV15_06258	Antennae	Nurse	-0.939094	2.62e-11	LOC112454188	XP_024871200.1	uncharacterized protein LOC112454188 isoform X1 [Temnothorax curvispinosus]	Uncharacterized protein	583	636	426	309	576	561	365	208	372	174	215	201	315	155
DBV15_02076	Antennae	Nurse	-0.93698	1.78e-14	LOC112467686	XP_024892171.1	peroxiredoxin-6-like [Temnothorax curvispinosus]	Peroxiredoxin-6	5187	2526	3365	3019	2989	3420	2507	2267	1782	1169	1239	1608	1284	1418
DBV15_01762	Antennae	Nurse	-0.936762	0.00150715	LOC112467832	XP_024892458.1	DNA N6-met hyladenine demethylase-like [Temnothorax curvispinosus]	Methylcytosine dioxygenase TET	216	190	138	92	156	225	92	42	230	37	68	65	76	67
tlon_OR077	Antennae	Nurse	-0.936247	7.51e-05	LOC112466340	XP_024890166.1	uncharacterized protein LOC112466340 [Temnothorax curvispinosus]	Odorant receptor	241	365	463	328	326	159	285	183	256	148	229	99	50	121
LOC112455478	Antennae	Nurse	-0.936109	0.00184604	LOC105191883	XP_025155028.1	probable nuclear hormone receptor HR3 isoform X5 [Harpegnathos saltator]	probable nuclear hormone receptor HR3	113	133	68	67	98	65	36	33	92	24	43	33	20	37
DBV15_02727	Antennae	Nurse	-0.935683	1.47e-07	LOC112453801	XP_024870529.1	nuclear RNA export factor 1-like [Temnothorax curvispinosus]	Nuclear RNA export factor 1	345	519	331	311	393	367	230	84	408	101	150	174	247	130
DBV15_01075	Antennae	Nurse	-0.934273	0.0287168	LOC112460706	XP_024881283.1	uncharacterized protein LOC112460706 [Temnothorax curvispinosus]	Uncharacterized protein	75	59	24	49	39	45	30	8	41	10	19	23	28	28
DBV15_08521	Antennae	Nurse	-0.93204	1.03e-06	LOC112464463	XP_024887221.1	dual specificity protein phosphatase CDC14C-like isoform X2 [Temnothorax curvispinosus]	Protein-tyrosine-phosphatase	252	365	221	217	290	269	233	103	257	104	155	87	127	84
DBV15_03734	Antennae	Nurse	-0.931702	6.46e-07	LOC112455022	XP_024872467.1	REST corepressor 3-like [Temnothorax curvispinosus]	REST corepressor	194	339	226	173	291	272	156	75	188	84	90	98	114	139
DBV15_07911	Antennae	Nurse	-0.931597	4.8e-05	LOC112459239	XP_024879032.1	tetraspanin-1 isoform X1 [Temnothorax curvispinosus]	Tetraspanin	361	353	231	201	243	334	175	93	338	83	190	86	126	78
DBV15_00660	Antennae	Nurse	-0.930354	7.31e-06	LOC112461574	XP_024882632.1	synapse-associated protein of 47 kDa isoform X5 [Temnothorax curvispinosus]	Uncharacterized protein	348	367	358	178	346	471	185	129	353	117	130	129	145	98
DBV15_05749	Antennae	Nurse	-0.92823	1.11e-06	LOC112454825	XP_024872188.1	zinc transporter ZIP11 isoform X1 [Temnothorax curvispinosus]	Zinc transporter ZIP11	207	264	171	156	223	251	150	60	204	60	91	78	145	80
DBV15_03000	Antennae	Nurse	-0.927742	1.48e-05	LOC112464145	XP_024886744.1	protein pygopus [Temnothorax curvispinosus]	PHD-type domain-containing protein	190	305	143	168	239	230	105	86	208	92	56	76	92	64
DBV15_08529	Antennae	Nurse	-0.927518	0.00182383	LOC112464493	XP_024887271.1	triadin-like [Temnothorax curvispinosus]	Cyclin-dependent kinase 5 activator	283	519	171	117	225	295	65	66	271	92	81	43	122	99
DBV15_11135	Antennae	Nurse	-0.924071	0.00668763	LOC112463552	XP_024885767.1	guanine nucleotide-binding protein G(o) subunit alpha [Temnothorax curvispinosus]	Guanine nucleotide-binding protein G	149	155	62	48	83	168	66	27	126	34	30	55	32	51
DBV15_08875	Antennae	Nurse	-0.923639	0.000392778	LOC112457338	XP_024876095.1	leucine-rich repeat-containing protein 15-like [Temnothorax curvispinosus]	Uncharacterized protein	98	118	99	72	97	81	70	39	90	29	31	36	41	49
DBV15_12213	Antennae	Nurse	-0.923529	0.0111763	LOC105206040	XP_025993870.1	lanC-like protein 3 homolog [Solenopsis invicta]	LanC-like protein 3	139	99	92	71	105	33	59	33	64	62	17	65	37	16
DBV15_08419	Antennae	Nurse	-0.923146	0.0184626	LOC105153270	XP_011066320.1	PREDICTED: CUGBP Elav-like family member 4 isoform X12 [Acromyrmex echinatior]	CUGBP Elav-like family member 4	74	127	23	50	51	109	26	10	58	17	23	31	38	32
DBV15_08065	Antennae	Nurse	-0.922081	2.46e-08	LOC112455777	XP_024873716.1	CKLF-like MARVEL transmembrane domain-containing protein 4 [Temnothorax curvispinosus]	CKLF-like MARVEL transmembrane domain-containing protein 4	1863	1405	1099	952	1432	1697	944	645	786	848	363	640	531	641
DBV15_03040	Antennae	Nurse	-0.922016	0.000509282	LOC112462536	XP_024884134.1	uncharacterized protein LOC112462536 isoform X1 [Temnothorax curvispinosus]	Uncharacterized protein	86	51	109	51	165	104	48	34	21	45	43	69	41	28
DBV15_06382	Antennae	Nurse	-0.921957	0.00453293	LOC112451710	XP_024867288.1	CCR4-NOT transcription complex subunit 9 [Temnothorax curvispinosus]	CCR4-NOT transcription complex subunit 9	125	106	68	47	100	82	56	15	71	37	38	46	44	30
DBV15_08502	Antennae	Nurse	-0.916925	0.000201375	LOC112466434	XP_024890291.1	protein stoned-B-like [Temnothorax curvispinosus]	Protein stoned-B	382	575	243	206	327	453	129	79	362	149	162	101	131	127
DBV15_06340	Antennae	Nurse	-0.91593	3.77e-11	LOC112454011	XP_024870915.1	protein croquemort-like [Temnothorax curvispinosus]	Protein croquemort	691	571	401	387	413	478	336	223	294	159	276	191	192	215
DBV15_05693	Antennae	Nurse	-0.915595	0.00851826	LOC112462828	XP_024884645.1	putative nucleotidyltransferase FAM46C isoform X1 [Temnothorax curvispinosus]	Protein FAM46A	160	200	102	60	115	173	65	15	200	70	47	59	66	28
DBV15_02248	Antennae	Nurse	-0.915209	0.000973254	--	--	--	Uncharacterized protein	109	72	101	95	109	123	90	71	49	51	39	35	38	53
DBV15_12219	Antennae	Nurse	-0.914974	0.0395988	LOC105207875	XP_039309910.1	uncharacterized protein LOC105207875 [Solenopsis invicta]	Uncharacterized protein	33	50	30	51	49	35	21	5	57	14	20	14	22	16
tlon_OR200	Antennae	Nurse	-0.908765	0.00660196	LOC112467575	XP_024892029.1	uncharacterized protein LOC112467575, partial [Temnothorax curvispinosus]	uncharacterized protein LOC112467575	142	177	201	143	185	94	160	83	90	75	164	28	70	57
DBV15_11785	Antennae	Nurse	-0.907695	1.03e-06	LOC112452215	XP_024868093.1	vesicle-fusing ATPase 1-like [Temnothorax curvispinosus]	Vesicle-fusing ATPase	357	582	270	301	467	428	254	103	400	180	190	138	157	160
DBV15_11081	Antennae	Nurse	-0.905841	0.0217795	LOC112468282	XP_024893169.1	transmembrane protein 164 [Temnothorax curvispinosus]	Uncharacterized protein	158	220	87	106	152	132	63	12	150	74	52	36	109	61
tlon_OR078	Antennae	Nurse	-0.905253	0.00578734	LOC112462929	XP_024884792.1	uncharacterized protein LOC112462929 [Temnothorax curvispinosus]	uncharacterized protein LOC112462929	64	67	51	65	77	67	68	10	42	40	29	43	29	40
DBV15_10560	Antennae	Nurse	-0.899538	0.00142235	LOC112468754	XP_024893860.1	1-acyl-sn- glycerol-3-phosphate acyltransferase alpha-like [Temnothorax curvispinosus]	1-acyl-sn-glycerol-3-phosphate acyltransferase	137	169	133	92	135	170	79	24	142	37	85	75	75	45
LOC112465939	Antennae	Nurse	-0.897813	1.14e-08	LOC105196315	XP_011160470.1	longitudinals lacking protein, isoforms N/O/W/X/Y isoform X17 [Solenopsis invicta]	zinc finger protein 425-like	726	764	733	595	800	731	495	283	542	205	374	272	474	274
DBV15_06018	Antennae	Nurse	-0.897245	5.73e-05	LOC112455718	XP_024873600.1	O-acyltran sferase like protein-like [Temnothorax curvispinosus]	Nose resistant to fluoxetine protein 6	286	299	272	247	373	192	495	108	201	110	98	86	118	492
DBV15_04307	Antennae	Nurse	-0.894978	0.0140013	LOC112453708	XP_024870381.1	F-box only protein 33 [Temnothorax curvispinosus]	F-box only protein 33	70	74	47	51	65	103	25	15	57	16	35	17	49	30
DBV15_05368	Antennae	Nurse	-0.892841	5.86e-05	LOC116849707	XP_032683008.1	alpha-catulin isoform X4 [Odontomachus brunneus]	Alpha-catulin	206	383	199	220	212	388	108	44	313	86	182	90	128	72
tlon_OR334	Antennae	Nurse	-0.889734	0.000120491	LOC112461737	XP_024882874.1	uncharacterized protein LOC112461737 [Temnothorax curvispinosus]	Odorant receptor	318	306	599	501	670	209	380	111	284	239	401	138	142	161
DBV15_02516	Antennae	Nurse	-0.889692	0.00321024	LOC112468587	XP_024893592.1	uncharacterized protein LOC112468587 [Temnothorax curvispinosus]	Uncharacterized protein	113	229	77	54	93	127	46	26	90	59	54	38	47	29
DBV15_07678	Antennae	Nurse	-0.888745	0.00727154	LOC112461948	XP_024883183.1	S-adenosylmethionine decarboxylase proenzyme [Temnothorax curvispinosus]	S-adenosylmethionine decarboxylase proenzyme	114	121	80	69	85	152	56	43	89	39	74	49	46	11
DBV15_11086	Antennae	Nurse	-0.884999	0.00700257	LOC112467446	XP_024891848.1	peroxiredoxin-2-like [Temnothorax curvispinosus]	Peroxiredoxin	89	78	72	85	76	60	25	25	53	37	23	29	50	19
DBV15_05411	Antennae	Nurse	-0.880535	5.11e-09	LOC105144192	XP_011051233.1	PREDICTED: polyadenylate-binding protein-interacting protein 2 [Acromyrmex echinatior]	Polyadenylate-binding protein-interacting protein 2B	274	320	184	219	275	214	147	103	194	81	109	112	113	91
DBV15_09842	Antennae	Nurse	-0.876712	2.09e-06	LOC112459545	XP_024879484.1	lysozyme-like [Temnothorax curvispinosus]	GLYCOSYL_HYDROL_F22_1 domain-containing protein	271	283	217	181	212	196	203	105	112	127	92	138	82	109
DBV15_00085	Antennae	Nurse	-0.875741	0.0111347	LOC112463020	XP_024884944.1	uncharacterized protein LOC112463020 isoform X2 [Temnothorax curvispinosus]	Cell death activator CIDE-B	59	92	66	57	50	72	33	32	68	34	32	8	30	22
DBV15_11349	Antennae	Nurse	-0.874845	8.96e-12	LOC112461640	XP_024882729.1	zinc finger protein 543-like isoform X1 [Temnothorax curvispinosus]	Zinc finger protein	723	808	639	674	708	904	376	274	655	294	308	276	420	217
DBV15_12545	Antennae	Nurse	-0.873223	1.18e-09	LOC105194380	XP_025989697.1	uncharacterized protein CG3556 isoform X1 [Solenopsis invicta]	Uncharacterized protein	427	354	356	297	417	311	264	142	214	131	131	234	182	166
DBV15_10219	Antennae	Nurse	-0.871814	0.00193815	LOC112467196	XP_024891454.1	protein charybde-like [Temnothorax curvispinosus]	Protein charybde	158	144	100	77	92	122	70	45	145	34	62	53	47	25
DBV15_08908	Antennae	Nurse	-0.868564	2.89e-05	LOC105147381	XP_011056651.1	PREDICTED: E3 ubiquitin-protein ligase HECW2 isoform X1 [Acromyrmex echinatior]	E3 ubiquitin-protein ligase HECW2	222	262	195	188	211	299	147	86	198	56	156	84	115	92
DBV15_00513	Antennae	Nurse	-0.867879	9.11e-07	LOC105188919	XP_011148932.1	amyloid-be ta-like protein isoform X3 [Harpegnathos saltator]	Uncharacterized protein	1873	3129	1162	1333	1762	3036	976	605	1858	909	880	704	810	649
DBV15_05072	Antennae	Nurse	-0.865715	0.000100882	LOC112463586	XP_024885820.1	piwi-like protein Ago3 isoform X2 [Temnothorax curvispinosus]	Calexcitin-2	441	307	399	314	337	525	306	275	231	156	117	157	138	251
DBV15_08345	Antennae	Nurse	-0.864449	0.000235773	--	--	--	Uncharacterized protein	114	130	90	59	162	119	76	43	98	28	28	69	74	45
LOC112461994	Antennae	Nurse	-0.864109	0.001778	LOC112461994	XP_024883245.1	cytochrome P450 4C1-like [Temnothorax curvispinosus]	cytochrome P450 4C1-like	170	59	118	141	159	80	92	36	68	39	74	82	36	66
LOC112461734	Antennae	Nurse	-0.863718	0.0269149	LOC112461734	XP_024882869.1	uncharacterized protein LOC112461734 [Temnothorax curvispinosus]	uncharacterized protein LOC112461734	43	51	116	85	98	29	86	23	35	54	118	32	4	35
LOC112461894	Antennae	Nurse	-0.863296	0.0111986	LOC105198143	XP_039308768.1	dynein regulatory complex protein 1 [Solenopsis invicta]	zinc finger protein 39-like	68	129	66	63	89	119	23	11	125	44	43	25	51	16
LOC112456369	Antennae	Nurse	-0.862733	0.00303882	LOC112456369	XP_024874630.1	cuticle protein 10.6-like [Temnothorax curvispinosus]	cuticle protein 10.6-like	360	160	164	81	185	247	102	61	107	93	30	118	90	126
DBV15_03541	Antennae	Nurse	-0.862601	6.36e-06	LOC105202312	XP_011169061.1	IDLSRF-like peptide [Solenopsis invicta]	Prohormone-4	241	436	242	239	319	416	145	99	256	135	191	110	134	88
LOC112460978	Antennae	Nurse	-0.860276	1.36e-08	LOC112460978	XP_024881747.1	beta-1,4-mannosyltransferase egh [Temnothorax curvispinosus]	beta-1,4-mannosyltransferase egh	358	502	328	268	441	303	335	166	294	179	146	151	175	153
DBV15_05772	Antennae	Nurse	-0.859167	6.63e-09	LOC112462093	XP_024883441.1	band 7 protein AGAP004871 [Temnothorax curvispinosus]	PHB domain-containing protein	2305	3892	1812	1723	2863	2900	1792	804	2632	1473	962	1099	1130	830
DBV15_02921	Antennae	Nurse	-0.858628	0.00916589	LOC112453624	XP_024870237.1	uncharacterized protein LOC112453624 [Temnothorax curvispinosus]	Uncharacterized protein	86	87	47	41	66	68	39	18	49	32	30	27	47	16
tlon_OR037	Antennae	Nurse	-0.857616	0.000339061	LOC112458888	XP_024878473.1	odorant receptor 22c-like [Temnothorax curvispinosus]	Odorant receptor	428	486	636	470	650	310	446	279	290	278	443	196	179	113
DBV15_04467	Antennae	Nurse	-0.856059	2e-09	LOC112459772	XP_024879850.1	nucleolar and coiled-body phosphoprotein 1-like [Temnothorax curvispinosus]	Uncharacterized protein	346	424	369	327	388	277	290	123	255	162	134	177	165	205
DBV15_01519	Antennae	Nurse	-0.85453	1.43e-15	LOC112457847	XP_024876912.1	translatio nally-controlled tumor protein homolog isoform X1 [Temnothorax curvispinosus]	Translationally-controlled tumor protein homolog	46177	21113	32976	18646	26942	33609	21344	21193	13044	16748	10640	13468	11750	11138
DBV15_04582	Antennae	Nurse	-0.853328	0.000190385	LOC112464489	XP_024887264.1	uncharacterized protein LOC112464489 isoform X1 [Temnothorax curvispinosus]	Uncharacterized protein	235	230	259	316	392	166	470	131	101	67	328	200	66	249
DBV15_09860	Antennae	Nurse	-0.853008	0.000791333	LOC112454935	XP_024872353.1	uncharacterized protein LOC112454935 [Temnothorax curvispinosus]	Uncharacterized protein	134	175	81	87	115	128	34	59	126	45	54	37	42	22
DBV15_08269	Antennae	Nurse	-0.851056	0.00132578	LOC116843903	XP_032670702.1	fl(2)d-associated complex component-like isoform X1 [Odontomachus brunneus]	RING-type domain-containing protein	129	183	94	68	125	71	112	32	102	29	38	63	71	68
DBV15_00161	Antennae	Nurse	-0.850369	4.81e-08	LOC112458581	XP_024878057.1	uncharacterized protein LOC112458581 [Temnothorax curvispinosus]	Uncharacterized protein	520	973	612	493	746	830	477	201	546	362	366	271	282	311
DBV15_07734	Antennae	Nurse	-0.850155	1.52e-07	LOC112468854	XP_024893993.1	zinc finger and BTB domain-containing protein 24-like [Temnothorax curvispinosus]	Uncharacterized protein	251	242	189	184	231	235	212	113	144	83	103	129	102	101
DBV15_02029	Antennae	Nurse	-0.849085	6.61e-05	LOC112464595	XP_024887454.1	beta-1,3-galactosyltransferase 5 [Temnothorax curvispinosus]	Hexosyltransferase	184	228	143	174	220	172	116	82	137	100	111	64	78	55
LOC112453715	Antennae	Nurse	-0.849045	0.0121171	LOC105147255	XP_011056445.1	PREDICTED: RAC serine/threonine-protein kinase, partial [Acromyrmex echinatior]	RAC serine/threonine-protein kinase-like	56	92	68	66	90	51	68	6	77	37	34	51	38	32
DBV15_08357	Antennae	Nurse	-0.845206	6.39e-08	LOC112460971	XP_024881722.1	uncharacterized protein LOC112460971 isoform X2 [Temnothorax curvispinosus]	Double C2-like domain-containing protein beta	902	381	719	472	592	760	584	296	354	333	189	246	345	429
tlon_OR359	Antennae	Nurse	-0.844864	0.000610554	LOC112454270	XP_024871331.1	uncharacterized protein LOC112454270 isoform X2 [Temnothorax curvispinosus]	uncharacterized protein LOC112454270 isoform X2	493	343	650	438	522	249	379	147	305	284	334	119	252	142
tlon_OR339	Antennae	Nurse	-0.84263	0.000682969	LOC112454269	XP_024871329.1	uncharacterized protein LOC112454269 [Temnothorax curvispinosus]	uncharacterized protein LOC112454269	330	290	343	260	376	197	226	97	241	130	238	109	178	78
DBV15_04968	Antennae	Nurse	-0.838392	6.72e-07	LOC112452992	XP_024869272.1	uncharacterized protein LOC112452992 [Temnothorax curvispinosus]	Uncharacterized protein	219	281	227	194	216	199	182	85	134	109	95	122	134	89
LOC112464851	Antennae	Nurse	-0.837714	4.4e-06	LOC112468091	XP_024892894.1	cytochrome P450 4C1-like, partial [Temnothorax curvispinosus]	cytochrome P450 4C1-like	2247	634	1449	1653	1719	992	1223	512	727	620	776	680	699	696
DBV15_06990	Antennae	Nurse	-0.836694	8.02e-06	LOC413557	XP_006559247.1	syndecan isoform X2 [Apis mellifera]	Syndecan	284	311	187	159	170	361	135	92	221	90	116	93	121	75
DBV15_12114	Antennae	Nurse	-0.836072	0.00235969	--	--	--	Uncharacterized protein	111	126	89	51	120	76	56	46	103	31	31	33	47	36
DBV15_07792	Antennae	Nurse	-0.834131	0.0463424	LOC112464506	XP_024887308.1	fibroblast growth factor 18-like isoform X3 [Temnothorax curvispinosus]	Uncharacterized protein	76	127	45	27	50	58	24	13	39	43	28	24	37	12
DBV15_07679	Antennae	Nurse	-0.831176	0.00331453	LOC112461949	XP_024883184.1	uncharacterized protein LOC112461949 [Temnothorax curvispinosus]	Uncharacterized protein	128	114	98	71	131	144	76	52	73	64	46	27	60	63
LOC112452490	Antennae	Nurse	-0.825032	1.36e-06	LOC112452490	XP_024868500.1	heparan-sulfate 6-O-sulfotransferase 2 [Temnothorax curvispinosus]	Heparan-sulfate 6-O-sulfotransferase	266	268	158	215	219	182	110	82	136	82	116	114	97	81
DBV15_11556	Antennae	Nurse	-0.82476	2.69e-07	LOC112463242	XP_024885277.1	sprouty-related, EVH1 domain-containing protein 3 isoform X2 [Temnothorax curvispinosus]	Sprouty-related, EVH1 domain-containing protein 2	299	296	286	169	344	326	229	125	189	162	117	130	151	109
DBV15_07835	Antennae	Nurse	-0.822772	0.0435405	LOC112463159	XP_024885122.1	uncharacterized protein DDB_G0271670-like, partial [Temnothorax curvispinosus]	Uncharacterized protein	40	99	37	34	40	27	25	16	41	14	14	14	29	23
DBV15_00934	Antennae	Nurse	-0.822693	0.0399667	--	--	--	Uncharacterized protein	56	98	29	32	46	81	23	11	45	20	26	16	33	29
DBV15_08118	Antennae	Nurse	-0.819522	0.000370779	LOC112465990	XP_024889590.1	uncharacterized protein LOC112465990 isoform X2 [Temnothorax curvispinosus]	Uncharacterized protein	367	277	157	165	161	261	111	86	193	88	100	124	80	75
DBV15_09753	Antennae	Nurse	-0.81817	0.00310941	LOC112454142	XP_024871143.1	uncharacterized protein LOC112454142 [Temnothorax curvispinosus]	Uncharacterized protein	318	420	185	113	255	160	135	71	209	165	82	60	137	81
DBV15_09703	Antennae	Nurse	-0.815815	0.00245756	LOC112467750	XP_024892298.1	ornithine decarboxylase 2-like [Temnothorax curvispinosus]	Ornithine decarboxylase	118	97	115	75	119	98	66	38	58	54	51	37	44	69
LOC112460281	Antennae	Nurse	-0.815671	0.000352384	LOC112460281	XP_024880672.1	ATP-dependent DNA helicase PIF1 [Temnothorax curvispinosus]	ATP-dependent DNA helicase PIF1	193	182	152	133	199	184	121	97	160	49	79	67	74	91
DBV15_02348	Antennae	Nurse	-0.81449	1.59e-09	LOC112460430	XP_024880860.1	proteoglycan Cow [Temnothorax curvispinosus]	Testican-2	1050	972	800	475	758	1097	602	315	670	370	341	374	427	419
DBV15_07326	Antennae	Nurse	-0.813976	0.000360368	LOC112461241	XP_024882175.1	LOW QUALITY PROTEIN: high-affinity choline transporter 1-like [Temnothorax curvispinosus]	High-affinity choline transporter 1	524	1131	418	323	662	831	144	124	690	290	174	221	326	197
DBV15_11565	Antennae	Nurse	-0.813077	7.14e-05	LOC112461327	XP_024882298.1	LOW QUALITY PROTEIN: uncharacterized protein LOC112461327 [Temnothorax curvispinosus]	SBF2 domain-containing protein	721	557	636	617	926	415	559	233	418	239	610	240	305	295
DBV15_06282	Antennae	Nurse	-0.809376	9.64e-06	LOC112465059	XP_024888197.1	fumarylace toacetase [Temnothorax curvispinosus]	Fumarylacetoacetase	421	229	227	251	261	316	168	173	186	117	116	124	105	124
DBV15_06012	Antennae	Nurse	-0.807074	0.00433722	LOC112463298	XP_024885394.1	LOW QUALITY PROTEIN: 26S proteasome non-ATPase regulatory subunit 2-like, partial [Temnothorax curvispinosus]	26S proteasome non-ATPase regulatory subunit 2	175	77	166	47	208	102	75	86	82	68	22	71	79	24
DBV15_02736	Antennae	Nurse	-0.805572	0.00243373	LOC112457505	XP_024876391.1	uncharacterized protein LOC112457505 [Temnothorax curvispinosus]	Uncharacterized protein	107	188	78	68	109	89	39	35	115	41	43	37	78	17
DBV15_02759	Antennae	Nurse	-0.803775	0.000893336	LOC112452507	XP_024868522.1	uncharacterized protein LOC112452507 [Temnothorax curvispinosus]	Hydrolase_4 domain-containing protein	112	179	99	92	99	134	39	47	93	54	39	54	55	36
tlon_OR088	Antennae	Nurse	-0.801994	0.00903784	LOC112466339	XP_024890165.1	uncharacterized protein LOC112466339 [Temnothorax curvispinosus]	uncharacterized protein LOC112466339	99	147	156	88	127	62	89	28	80	69	126	38	39	46
DBV15_06326	Antennae	Nurse	-0.801785	0.0371351	LOC112460108	XP_024880381.1	ceramide glucosyltransferase [Temnothorax curvispinosus]	Ceramide glucosyltransferase	181	134	60	54	96	119	71	30	107	84	41	23	69	33
DBV15_03312	Antennae	Nurse	-0.801432	1.23e-10	LOC112464316	XP_024887022.1	complexin isoform X1 [Temnothorax curvispinosus]	Uncharacterized protein	588	812	530	449	727	484	390	199	462	325	218	425	253	213
tlon_OR411	Antennae	Nurse	-0.799595	0.0167837	LOC112458887	XP_024878472.1	uncharacterized protein LOC112458887 isoform X2 [Temnothorax curvispinosus]	Odorant receptor	150	187	249	138	143	116	125	94	157	144	128	22	73	34
LOC112455937	Antennae	Nurse	-0.797511	0.000792251	LOC112455937	XP_024873927.1	mediator of RNA polymerase II transcription subunit 1 [Temnothorax curvispinosus]	Mediator complex subunit 1	144	196	113	78	161	148	60	70	111	49	65	48	93	31
DBV15_01174	Antennae	Nurse	-0.7966	9.2e-06	LOC112451705	XP_024867279.1	sodium- and chloride-dependent transporter XTRP3 [Temnothorax curvispinosus]	Transporter	401	580	381	289	431	546	207	121	463	123	212	168	286	173
LOC112452114	Antennae	Nurse	-0.791075	0.00352401	LOC112452114	XP_024867943.1	probable cytochrome P450 6a20 [Temnothorax curvispinosus]	probable cytochrome P450 6a20	352	416	456	208	924	379	413	272	353	177	213	214	115	228
DBV15_02423	Antennae	Nurse	-0.789742	8.14e-05	--	--	--	Uncharacterized protein	152	201	170	179	220	263	114	92	128	82	99	122	93	58
DBV15_06839	Antennae	Nurse	-0.789549	0.000201717	LOC112462052	XP_024883352.1	DNA polymerase iota [Temnothorax curvispinosus]	DNA polymerase iota	219	176	157	185	215	215	148	87	176	98	99	95	90	60
tlon_OR069	Antennae	Nurse	-0.785307	0.000884248	LOC112453031	XP_024869344.1	odorant receptor Or1-like [Temnothorax curvispinosus]	Odorant receptor	530	363	322	345	401	364	330	274	124	322	127	255	146	203
DBV15_00481	Antennae	Nurse	-0.784381	7.1e-05	LOC112452545	XP_024868591.1	DDB1- and CUL4-associated factor 12 [Temnothorax curvispinosus]	Uncharacterized protein	255	339	269	289	293	257	344	155	225	162	130	92	173	154
DBV15_12625	Antennae	Nurse	-0.779863	0.0398541	LOC113004045	XP_039311479.1	odorant receptor 4 isoform X2 [Solenopsis invicta]	Uncharacterized protein	42	43	60	42	31	28	37	17	35	22	34	15	9	23
DBV15_04255	Antennae	Nurse	-0.778909	0.00127917	LOC112466706	XP_024890719.1	E3 ubiquitin-protein ligase Hakai-like isoform X1 [Temnothorax curvispinosus]	RING-type E3 ubiquitin transferase	93	143	110	58	85	117	64	29	81	42	40	57	68	38
DBV15_01549	Antennae	Nurse	-0.778264	2.12e-15	LOC112454014	XP_024870919.1	oxidative stress-induced growth inhibitor 2-like isoform X1 [Temnothorax curvispinosus]	Oxidative stress-induced growth inhibitor 1	1060	1398	910	849	1274	999	688	377	897	530	474	615	493	423
DBV15_00344	Antennae	Nurse	-0.777273	0.00258214	LOC112454963	XP_024872385.1	B-box type zinc finger protein ncl-1-like [Temnothorax curvispinosus]	Brain tumor protein	71	188	79	78	103	145	45	33	94	46	67	33	79	24
DBV15_08501	Antennae	Nurse	-0.776568	4.69e-06	--	--	--	Uncharacterized protein	290	320	265	197	314	282	196	96	250	134	144	117	133	126
DBV15_06463	Antennae	Nurse	-0.776429	1.43e-07	LOC112453494	XP_024870052.1	LOW QUALITY PROTEIN: uncharacterized protein LOC112453494 [Temnothorax curvispinosus]	EF-hand domain-containing protein	13640	5623	4834	7248	5578	7570	3939	3572	4734	2669	5964	2126	4368	1959
DBV15_08236	Antennae	Nurse	-0.775527	0.00606632	LOC112456175	XP_024874324.1	T-related protein-like [Temnothorax curvispinosus]	Uncharacterized protein	118	88	84	60	93	77	49	33	62	37	32	66	29	42
DBV15_04394	Antennae	Nurse	-0.773632	3.76e-09	LOC112463312	XP_024885414.1	uncharacterized protein LOC112463312 [Temnothorax curvispinosus]	Uncharacterized protein	783	1011	715	497	838	681	470	281	599	364	361	296	391	329
DBV15_12058	Antennae	Nurse	-0.773129	0.00492414	LOC112465562	XP_024888918.1	uncharacterized protein LOC112465562 [Temnothorax curvispinosus]	Cysteine/serine-rich nuclear protein 2	507	430	396	289	388	360	152	74	370	192	154	186	171	220
LOC112465942	Antennae	Nurse	-0.772471	0.00224064	LOC112465942	XP_024889520.1	zinc finger protein 524-like [Temnothorax curvispinosus]	zinc finger protein 524-like	103	133	77	123	104	136	62	52	76	50	60	68	44	36
DBV15_04213	Antennae	Nurse	-0.771553	0.00146919	LOC112463347	XP_024885479.1	protein BTG3-like [Temnothorax curvispinosus]	Protein BTG3	127	266	85	96	124	134	89	35	248	55	61	41	65	54
DBV15_10386	Antennae	Nurse	-0.771143	0.000125888	LOC112459853	XP_024879971.1	tyrosine-protein phosphatase non-receptor type 14-like [Temnothorax curvispinosus]	Tyrosine-protein phosphatase non-receptor type 14	184	181	154	170	171	181	146	56	142	74	118	110	75	74
DBV15_01275	Antennae	Nurse	-0.769214	0.00974639	LOC112457378	XP_024876162.1	polycomb group protein Pc-like [Temnothorax curvispinosus]	Polycomb group protein Pc	88	103	69	61	101	85	46	31	65	42	42	24	61	31
DBV15_04274	Antennae	Nurse	-0.768145	7.96e-14	LOC112456081	XP_024874154.1	abhydrolase domain-containing protein 2 isoform X2 [Temnothorax curvispinosus]	Abhydrolase domain-containing protein 2	871	1354	855	931	1088	881	696	381	739	447	524	522	573	364
LOC112459697	Antennae	Nurse	-0.767316	1.46e-09	LOC112459698	XP_024879722.1	uncharacterized protein LOC112459698 [Temnothorax curvispinosus]	Guanylate cyclase	1825	1075	1354	1220	1562	1583	1273	801	948	658	597	779	623	807
LOC112465752	Antennae	Nurse	-0.767083	0.00307296	LOC112465752	XP_024889242.1	neural-cadherin-like [Temnothorax curvispinosus]	neural-cadherin-like	84	192	66	122	98	92	64	37	102	39	41	43	62	55
DBV15_07053	Antennae	Nurse	-0.767031	0.0155107	LOC112454554	XP_024871787.1	menin [Tem nothorax curvispinosus]	Menin	116	169	82	59	70	114	45	29	85	65	53	57	48	15
DBV15_02995	Antennae	Nurse	-0.763606	9.53e-08	LOC112462647	XP_024884302.1	LOW QUALITY PROTEIN: polycomb protein Sfmbt-like [Temnothorax curvispinosus]	Polycomb protein Sfmbt	387	451	369	339	343	306	268	133	310	188	178	182	135	208
DBV15_05580	Antennae	Nurse	-0.762282	5.29e-06	LOC112457393	XP_024876182.1	high affinity cAMP-specific and IBMX-insensitive 3',5'-cyclic phosphodiesterase 8A-like isoform X7 [Temnothorax curvispinosus]	SHSP domain-containing protein	4084	2295	2201	2289	2001	3606	1303	1208	2011	1139	1793	1306	1108	719
DBV15_01281	Antennae	Nurse	-0.761976	0.0233936	LOC105197853	XP_039310299.1	protein Tob1 [Solenopsis invicta]	Anti_prolifrtn domain-containing protein	73	224	59	55	91	123	29	12	167	21	65	32	74	26
DBV15_02393	Antennae	Nurse	-0.761375	1.51e-06	LOC112464999	XP_024888106.1	neurocalcin homolog [Temnothorax curvispinosus]	Neurocalcin-like protein	378	494	426	443	270	461	174	127	315	281	321	98	223	109
DBV15_11080	Antennae	Nurse	-0.760267	0.0221185	LOC112468280	XP_024893167.1	spermine oxidase-like [Temnothorax curvispinosus]	F-box/SPRY domain-containing protein 1	74	63	77	59	83	82	41	35	38	33	38	38	22	49
DBV15_07715	Antennae	Nurse	-0.760193	0.028397	LOC105252509	XP_025270948.1	hepatocyte nuclear factor 6 isoform X2 [Camponotus floridanus]	One cut domain family member 2-like protein	69	172	44	62	62	109	42	32	84	56	32	20	38	31
DBV15_02053	Antennae	Nurse	-0.757579	4.53e-07	LOC105146223	XP_011054647.1	PREDICTED: longitudinals lacking protein, isoforms H/M/V isoform X2 [Acromyrmex echinatior]	Longitudinals lacking protein	351	423	306	290	326	390	221	157	254	164	116	163	266	132
tlon_OR194	Antennae	Nurse	-0.757171	0.000183154	LOC105198347	XP_039311549.1	uncharacterized protein LOC105198347 isoform X2 [Solenopsis invicta]	--	484	388	560	623	560	389	396	207	390	306	405	145	266	169
DBV15_06946	Antennae	Nurse	-0.755697	2.77e-05	LOC116843147	XP_032669179.1	kinesin-like protein KIF20B [Odontomachus brunneus]	Calcium channel flower	204	304	153	149	199	209	132	86	184	56	102	83	143	85
DBV15_05591	Antennae	Nurse	-0.755166	0.0251834	LOC112452096	XP_024867920.1	uncharacterized protein LOC112452096 [Temnothorax curvispinosus]	CD63 antigen	144	146	68	105	100	119	73	29	86	78	57	25	82	64
DBV15_07200	Antennae	Nurse	-0.754705	0.000302312	LOC112466687	XP_024890684.1	uncharacterized protein LOC112466687 [Temnothorax curvispinosus]	Ig-like domain-containing protein	185	155	138	105	160	190	62	87	90	72	74	65	78	47
DBV15_08620	Antennae	Nurse	-0.754149	0.000298667	LOC112456166	XP_024874310.1	protein AF-9 [Temnothorax curvispinosus]	Protein ENL	121	216	84	108	147	127	63	51	122	43	64	60	71	49
DBV15_04490	Antennae	Nurse	-0.754113	9.87e-08	LOC112459763	XP_024879834.1	spindle assembly abnormal protein 6 homolog [Temnothorax curvispinosus]	Spindle assembly abnormal protein 6-like protein	292	345	247	280	290	243	272	116	224	115	163	152	159	138
DBV15_07755	Antennae	Nurse	-0.753795	1.46e-09	LOC112458251	XP_024877556.1	histone-lysine N-methyltransferase ash1 [Temnothorax curvispinosus]	Histone-lysine N-methyltransferase	995	1145	941	913	1084	1018	753	400	864	362	556	433	566	579
DBV15_11254	Antennae	Nurse	-0.75333	0.00912217	LOC112468680	XP_024893728.1	uncharacterized protein LOC112468680 [Temnothorax curvispinosus]	Uncharacterized protein	692	307	423	42	408	254	273	96	309	284	29	134	230	165
LOC112466023	Antennae	Nurse	-0.751119	1.98e-07	LOC105256868	XP_025268637.1	RING finger protein unkempt homolog isoform X8 [Camponotus floridanus]	putative E3 ubiquitin-protein ligase UNKL isoform X8	935	1261	834	783	1110	1245	518	368	851	462	521	388	528	445
DBV15_05729	Antennae	Nurse	-0.750944	0.0085012	LOC112458494	XP_024877929.1	uncharacterized protein LOC112458494 [Temnothorax curvispinosus]	Uncharacterized protein	116	125	96	94	115	79	68	43	82	50	40	48	32	90
DBV15_07987	Antennae	Nurse	-0.74993	0.000741802	LOC112455990	XP_024874018.1	fibroblast growth factor 1-like [Temnothorax curvispinosus]	Uncharacterized protein	197	212	221	213	183	147	196	83	146	66	162	71	135	100
LOC112460040	Antennae	Nurse	-0.749755	0.000356849	LOC112460040	XP_024880236.1	acid sphingomyelinase-like phosphodiesterase 3a [Temnothorax curvispinosus]	acid sphingomyelinase-like phosphodiesterase 3a	365	337	219	201	225	287	174	114	199	126	151	151	83	137
DBV15_04767	Antennae	Nurse	-0.748862	0.000862627	LOC112463184	XP_024885153.1	D-beta-hydroxybutyrate dehydrogenase, mitochondrial [Temnothorax curvispinosus]	D-beta-hydroxybutyrate dehydrogenase, mitochondrial	600	216	374	246	223	346	237	252	258	92	166	115	208	111
DBV15_11618	Antennae	Nurse	-0.747902	0.014299	LOC112453169	XP_024869528.1	uncharacterized protein LOC112453169 isoform X4 [Temnothorax curvispinosus]	Uncharacterized protein	77	97	63	63	86	57	45	19	68	42	44	28	34	34
DBV15_06546	Antennae	Nurse	-0.747683	0.0183658	LOC112452745	XP_024868880.1	1,5-anhydro-D-fructose reductase [Temnothorax curvispinosus]	Alcohol dehydrogenase [NADP+] A	175	139	147	121	189	90	171	37	144	65	107	70	102	57
DBV15_02940	Antennae	Nurse	-0.746736	0.00666493	LOC112454394	XP_024871537.1	uncharacterized protein LOC112454394 [Temnothorax curvispinosus]	Uncharacterized protein	128	78	84	86	75	108	66	45	52	34	46	52	39	65
DBV15_08960	Antennae	Nurse	-0.742499	0.00731807	LOC112465853	XP_024889380.1	protein bicaudal C isoform X2 [Temnothorax curvispinosus]	Protein bicaudal C	141	96	108	92	80	132	69	51	107	38	73	27	78	36
LOC112455390	Antennae	Nurse	-0.74159	0.000490818	LOC112455390	XP_024873057.1	uncharacterized protein LOC112455390 [Temnothorax curvispinosus]	uncharacterized protein LOC112455390	197	446	221	257	288	341	139	51	299	77	158	115	274	141
DBV15_02955	Antennae	Nurse	-0.741224	0.00339273	--	--	--	Uncharacterized protein	117	119	95	85	104	146	82	50	53	42	76	64	56	60
DBV15_06420	Antennae	Nurse	-0.739455	8.65e-07	LOC112458435	XP_024877829.1	uridine phosphorylase 1 isoform X1 [Temnothorax curvispinosus]	Uridine phosphorylase 1	1019	881	577	702	866	1120	699	392	612	405	360	527	385	455
DBV15_08095	Antennae	Nurse	-0.738071	4.2e-06	LOC112453131	XP_024869462.1	circadian clock-controlled protein-like [Temnothorax curvispinosus]	Circadian clock-controlled protein	37746	29350	43789	26028	42735	23401	28486	25372	20432	22717	20842	14094	10931	12614
DBV15_04480	Antennae	Nurse	-0.738049	0.0098006	LOC112459770	XP_024879846.1	plexin-B [ Temnothorax curvispinosus]	Plexin-B	227	311	114	120	198	201	67	68	160	66	105	51	98	94
tlon_OR349	Antennae	Nurse	-0.737213	0.0345456	LOC112466343	XP_024890172.1	uncharacterized protein LOC112466343 [Temnothorax curvispinosus]	uncharacterized protein LOC112466343	176	156	129	109	184	98	131	71	103	85	162	38	74	39
tlon_OR299	Antennae	Nurse	-0.736109	0.0348988	LOC112454746	XP_024872069.1	uncharacterized protein LOC112454746 [Temnothorax curvispinosus]	uncharacterized protein LOC112454746	150	123	160	126	202	79	175	40	110	95	143	31	72	89
DBV15_05848	Antennae	Nurse	-0.735729	0.0257075	LOC112452833	XP_024869016.1	TBC1 domain family member 14-like [Temnothorax curvispinosus]	TBC1 domain family member 14	101	153	115	123	134	119	55	55	149	51	47	25	76	61
DBV15_01077	Antennae	Nurse	-0.734057	8.49e-08	LOC112460698	XP_024881271.1	protein N-terminal glutamine amidohydrolase-like isoform X2 [Temnothorax curvispinosus]	Protein N-terminal glutamine amidohydrolase	1298	975	742	724	777	1101	547	388	587	372	515	437	490	463
DBV15_01845	Antennae	Nurse	-0.733745	1.34e-11	LOC112464958	XP_024888039.1	uncharacterized protein LOC112464958 isoform X4 [Temnothorax curvispinosus]	GRIP domain-containing protein	535	785	585	559	612	575	426	232	470	273	295	312	363	281
tlon_OR107	Antennae	Nurse	-0.731767	0.000191692	LOC112459398	XP_024879234.1	putative odorant receptor 92a [Temnothorax curvispinosus]	Odorant receptor	184	310	269	238	180	192	218	92	170	107	215	71	133	108
LOC112456160	Antennae	Nurse	-0.729262	0.0171345	LOC112456160	XP_024874301.1	uncharacterized protein LOC112456160 [Temnothorax curvispinosus]	uncharacterized protein LOC112456160	90	98	64	53	66	68	80	25	83	53	24	43	30	40
DBV15_10085	Antennae	Nurse	-0.728107	0.000258442	LOC112466199	XP_024889919.1	protein cueball [Temnothorax curvispinosus]	Protein cueball	247	238	139	172	200	202	88	76	133	99	101	99	95	76
DBV15_10328	Antennae	Nurse	-0.727203	5.7e-09	LOC105200582	XP_011166532.2	uncharacterized protein LOC105200582 isoform X3 [Solenopsis invicta]	THAP domain-containing protein 9	558	624	796	695	852	473	491	194	453	347	401	377	330	349
DBV15_09661	Antennae	Nurse	-0.725831	2.76e-08	LOC112456150	XP_024874285.1	EF-hand domain-containing protein D2 homolog [Temnothorax curvispinosus]	Uncharacterized protein	872	998	746	793	940	1014	760	375	650	447	331	620	464	500
DBV15_03914	Antennae	Nurse	-0.723446	1.36e-05	LOC112457154	XP_024875832.1	ATP-binding cassette sub-family B member 6, mitochondrial [Temnothorax curvispinosus]	ABC-type heme transporter ABCB6	542	546	374	383	493	521	356	236	374	285	188	259	184	241
DBV15_05499	Antennae	Nurse	-0.72225	0.00196251	LOC112457432	XP_024876248.1	uncharacterized protein LOC112457432 isoform X1 [Temnothorax curvispinosus]	DUF676 domain-containing protein	273	255	127	82	99	175	100	66	192	104	47	47	86	70
DBV15_02418	Antennae	Nurse	-0.72198	0.000208805	LOC112463700	XP_024885984.1	uncharacterized protein LOC112463700 [Temnothorax curvispinosus]	RING-type domain-containing protein	197	200	117	100	123	163	109	85	130	64	65	52	75	80
DBV15_08903	Antennae	Nurse	-0.719673	0.00142046	LOC112458077	XP_024877261.1	RNA-binding protein Nova-1 isoform X1 [Temnothorax curvispinosus]	RNA-binding protein Nova-1	158	293	110	169	127	422	65	58	238	58	112	90	127	43
LOC112453284	Antennae	Nurse	-0.718924	2.1e-06	LOC112453284	XP_024869695.1	uncharacterized protein LOC112453284 [Temnothorax curvispinosus]	uncharacterized protein LOC112453284	1258	1287	945	648	1264	999	568	438	900	505	477	425	499	514
tlon_OR168	Antennae	Nurse	-0.718469	0.00887156	LOC112462493	XP_024884063.1	uncharacterized protein LOC112462493 [Temnothorax curvispinosus]	Odorant receptor	497	308	534	533	464	261	566	134	373	359	359	121	277	195
DBV15_03521	Antennae	Nurse	-0.717962	0.0052194	LOC112455111	XP_024872586.1	uncharacterized protein LOC112455111 [Temnothorax curvispinosus]	Protein spitz	194	281	209	95	192	161	96	44	157	88	66	83	112	125
DBV15_05898	Antennae	Nurse	-0.716823	3.43e-09	LOC112463847	XP_024886240.1	protein tipE isoform X1 [Temnothorax curvispinosus]	Protein tipE	567	968	678	534	729	671	471	271	572	293	373	332	454	263
DBV15_02942	Antennae	Nurse	-0.715836	2.2e-11	LOC112454391	XP_024871532.1	uncharacterized protein LOC112454391 [Temnothorax curvispinosus]	Uncharacterized protein	4552	3245	3905	3490	3879	4906	2947	1987	2390	2198	1991	2390	1996	1675
DBV15_00051	Antennae	Nurse	-0.715178	1.85e-11	LOC112462996	XP_024884879.1	uncharacterized protein LOC112462996 [Temnothorax curvispinosus]	Uncharacterized protein	1448	2091	1399	1216	2070	1610	1525	749	1161	873	702	963	885	858
DBV15_05076	Antennae	Nurse	-0.715103	3.03e-07	LOC112456181	XP_024874331.1	RING finger and CHY zinc finger domain-containing protein 1 [Temnothorax curvispinosus]	RING finger and CHY zinc finger domain-containing protein 1	493	611	452	510	589	517	340	215	476	273	226	248	324	207
DBV15_01952	Antennae	Nurse	-0.714278	3.44e-06	LOC112464447	XP_024887198.1	steroid hormone receptor ERR2 isoform X4 [Temnothorax curvispinosus]	Estrogen-related receptor	534	828	574	591	770	761	374	295	630	260	379	261	362	281
DBV15_07629	Antennae	Nurse	-0.713157	1.33e-12	LOC112467746	XP_024892287.1	TPPP family protein CG45057 isoform X2 [Temnothorax curvispinosus]	TPPP family protein	1429	1111	1322	1146	1282	1491	876	632	847	629	609	671	725	604
DBV15_11914	Antennae	Nurse	-0.712159	0.00549084	LOC112464348	XP_024887057.1	solute carrier family 35 member G1 isoform X1 [Temnothorax curvispinosus]	Transmembrane protein	165	190	163	195	204	230	156	88	204	131	67	104	98	65
DBV15_06501	Antennae	Nurse	-0.709678	7.41e-08	LOC105143434	XP_011050070.1	PREDICTED: peroxisomal membrane protein PEX16 [Acromyrmex echinatior]	Peroxin-16	3918	1800	3417	2957	2779	2743	1738	1856	1467	1471	1208	1585	1314	1422
DBV15_05468	Antennae	Nurse	-0.709501	3.79e-08	LOC112462002	XP_024883256.1	eukaryotic initiation factor 4A-I [Temnothorax curvispinosus]	RNA helicase	24151	14468	16568	13896	16038	21198	12867	13195	10427	9991	6508	9406	7862	8044
DBV15_05429	Antennae	Nurse	-0.708815	3.95e-07	LOC112464008	XP_024886533.1	cGMP-specific 3',5'-cyclic phosphodiesterase-like isoform X2 [Temnothorax curvispinosus]	Phosphodiesterase	557	365	748	449	599	434	522	215	265	275	352	278	268	345
DBV15_07457	Antennae	Nurse	-0.707273	0.000258442	LOC112466785	XP_024890881.1	solute carrier family 12 member 4 isoform X5 [Temnothorax curvispinosus]	Uncharacterized protein	635	1078	558	514	683	989	405	136	806	313	524	274	525	306
DBV15_09463	Antennae	Nurse	-0.706989	3.84e-06	LOC112455510	XP_024873241.1	double-stranded RNA-binding protein Staufen homolog 2 [Temnothorax curvispinosus]	Uncharacterized protein	498	490	326	313	363	470	205	155	417	192	196	171	225	142
DBV15_06166	Antennae	Nurse	-0.706254	0.00192885	LOC112461629	XP_024882713.1	exportin-5 [Temnothorax curvispinosus]	Exportin-5	246	288	260	174	271	285	102	93	177	128	124	89	130	134
DBV15_04712	Antennae	Nurse	-0.702417	3.28e-09	LOC112462912	XP_024884750.1	CDK5 and ABL1 enzyme substrate 2-like isoform X2 [Temnothorax curvispinosus]	CDK5 and ABL1 enzyme substrate 1	778	770	600	518	728	712	442	274	562	371	259	367	427	286
DBV15_07296	Antennae	Nurse	-0.701569	0.000232028	LOC105205842	XP_039305648.1	roquin-1 isoform X4 [Solenopsis invicta]	RING-type E3 ubiquitin transferase	173	263	230	191	219	273	144	77	218	86	166	101	136	80
DBV15_09224	Antennae	Nurse	-0.700414	0.000134252	LOC112455294	XP_024872875.1	inhibitory POU protein isoform X2 [Temnothorax curvispinosus]	Uncharacterized protein	313	333	339	232	459	217	292	91	282	153	164	185	182	172
DBV15_06680	Antennae	Nurse	-0.69923	0.00592553	LOC112465420	XP_024888723.1	tyrosine-protein kinase transmembrane receptor Ror2 [Temnothorax curvispinosus]	Tyrosine-protein kinase transmembrane receptor Ror2	108	100	93	107	106	111	56	43	82	50	58	33	72	45
LOC112458759	Antennae	Nurse	-0.697448	0.000530496	LOC112458759	XP_024878309.1	putative uncharacterized protein DDB_G0271606 [Temnothorax curvispinosus]	Uncharacterized protein	411	296	461	408	424	488	246	275	274	216	246	186	153	162
DBV15_11256	Antennae	Nurse	-0.696985	2.33e-05	LOC112639490	XP_025269391.1	uncharacterized protein LOC112639490 [Camponotus floridanus]	Uncharacterized protein	329	497	322	359	394	485	186	109	435	150	214	182	230	169
DBV15_06609	Antennae	Nurse	-0.696182	1.96e-08	LOC112461335	XP_024882309.1	PMS1 protein homolog 1-like isoform X1 [Temnothorax curvispinosus]	60S ribosomal protein L5	12278	6845	9175	7434	8569	11105	6376	6849	5047	5223	3472	5030	4414	4038
DBV15_07074	Antennae	Nurse	-0.695454	0.00552409	LOC112454549	XP_024871781.1	E3 ubiquitin-protein ligase MYLIP [Temnothorax curvispinosus]	RING-type E3 ubiquitin transferase	146	160	159	104	148	168	87	62	113	68	129	65	70	48
DBV15_03814	Antennae	Nurse	-0.695399	8.53e-10	LOC112452437	XP_024868405.1	LOW QUALITY PROTEIN: superoxide dismutase [Cu-Zn]-like [Temnothorax curvispinosus]	Sod_Cu domain-containing protein	21370	14087	18035	12796	19398	21327	13095	10391	10687	10085	7651	9331	8183	9327
DBV15_10942	Antennae	Nurse	-0.695239	0.020044	LOC112463566	XP_024885793.1	semaphorin-1A-like isoform X3 [Temnothorax curvispinosus]	Semaphorin-1A	99	149	64	51	70	86	27	34	73	34	30	33	48	36
DBV15_04256	Antennae	Nurse	-0.69457	2.5e-08	LOC112466723	XP_024890747.1	CTL-like protein 1 [Temnothorax curvispinosus]	CTL-like protein 1	479	564	583	419	562	492	383	192	397	234	254	341	264	278
LOC112455377	Antennae	Nurse	-0.694539	1.18e-05	LOC112455377	XP_024873033.1	mucin-17-like [Temnothorax curvispinosus]	mucin-17-like	564	537	571	399	568	441	413	205	417	219	315	247	350	226
LOC112465951	Antennae	Nurse	-0.694483	1.38e-10	LOC112465951	XP_024889539.1	uncharacterized protein CG5098 isoform X4 [Temnothorax curvispinosus]	uncharacterized protein CG5098 isoform X2	767	1147	766	633	843	809	540	270	716	379	469	434	461	373
tlon_OR012	Antennae	Nurse	-0.693312	0.0121705	LOC112454307	XP_024871372.1	uncharacterized protein LOC112454307 [Temnothorax curvispinosus]	Odorant receptor	224	199	348	204	281	171	307	101	188	165	206	69	155	105
DBV15_08350	Antennae	Nurse	-0.692949	0.0025916	LOC112466552	XP_024890475.1	protein wntless [Temnothorax curvispinosus]	Protein wntless	107	97	111	90	137	124	121	62	76	44	54	55	77	73
DBV15_03349	Antennae	Nurse	-0.691913	1.19e-05	LOC112467853	XP_024892496.1	elongation factor 1-alpha [Temnothorax curvispinosus]	Elongation factor 1-alpha	18272	11261	11621	10719	10864	17550	8271	9541	7328	8127	4428	7825	5977	5625
DBV15_00549	Antennae	Nurse	-0.691773	0.0415379	LOC112453884	XP_024870659.1	toll-like receptor Tollo [Temnothorax curvispinosus]	TIR domain-containing protein	116	57	45	26	34	59	60	27	41	27	24	20	34	34
DBV15_01209	Antennae	Nurse	-0.689994	6.03e-06	LOC112461750	XP_024882890.1	protein GDAP2 homolog isoform X2 [Temnothorax curvispinosus]	Uncharacterized protein	481	706	641	521	609	625	340	213	505	294	410	218	308	280
DBV15_03548	Antennae	Nurse	-0.688878	1.04e-05	LOC112457011	XP_024875638.1	uncharacterized protein LOC112457011 isoform X3 [Temnothorax curvispinosus]	Protein lin-10	851	1163	825	623	903	833	449	297	742	375	512	313	555	391
LOC112462552	Antennae	Nurse	-0.688871	0.000889827	LOC112462552	XP_024884173.1	uncharacterized protein LOC112462552 [Temnothorax curvispinosus]	uncharacterized protein LOC112462552	303	174	256	131	211	216	126	138	138	104	50	125	106	124
DBV15_03268	Antennae	Nurse	-0.688345	1.34e-11	LOC112466299	XP_024890103.1	DNA-binding protein P3A2 isoform X2 [Temnothorax curvispinosus]	DNA-binding protein Ewg	1518	1254	1573	1249	1495	1425	1112	684	913	944	797	681	776	598
DBV15_09337	Antennae	Nurse	-0.68834	0.00124449	LOC112453769	XP_024870456.1	uncharacterized protein LOC112453769 isoform X1 [Temnothorax curvispinosus]	Uncharacterized protein	187	188	161	165	205	177	164	70	155	77	146	83	126	70
DBV15_01544	Antennae	Nurse	-0.687927	0.0003051	LOC112454084	XP_024871057.1	palmitoyltransferase ZDHHC23 [Temnothorax curvispinosus]	Palmitoyltransferase	246	245	160	121	218	200	161	105	103	106	91	113	117	102
DBV15_05424	Antennae	Nurse	-0.687821	0.00662213	LOC112464010	XP_024886538.1	G protein-coupled receptor kinase 5 [Temnothorax curvispinosus]	G protein-coupled receptor kinase	114	98	272	80	148	125	28	54	51	115	47	70	63	39
LOC112452975	Antennae	Nurse	-0.687504	0.000726195	LOC112452975	XP_024869231.1	histone acetyltransferase KAT2A-like [Temnothorax curvispinosus]	Histone acetyltransferase	185	262	206	178	195	211	146	102	135	96	158	75	146	77
tlon_OR052	Antennae	Nurse	-0.686684	0.0319499	--	--	--	Odorant receptor	182	145	163	85	126	63	70	45	49	67	63	97	80	48
DBV15_06151	Antennae	Nurse	-0.68647	0.000498503	LOC112453312	XP_024869753.1	flotillin-2 isoform X2 [Temnothorax curvispinosus]	Flotillin-2	215	324	267	217	260	218	157	78	211	97	168	102	145	151
DBV15_07467	Antennae	Nurse	-0.684801	0.00380061	LOC105150081	XP_011061220.1	PREDICTED: LOW QUALITY PROTEIN: phosphatidylinositol-binding clathrin assembly protein [Acromyrmex echinatior]	Uncharacterized protein	119	218	145	144	224	173	72	28	200	84	103	87	88	64
DBV15_00559	Antennae	Nurse	-0.684729	3.51e-05	LOC112453889	XP_024870669.1	uncharacterized protein LOC112453889 [Temnothorax curvispinosus]	Uncharacterized protein	588	351	416	320	379	389	304	196	248	242	143	286	181	238
DBV15_05375	Antennae	Nurse	-0.684081	3.24e-07	LOC112456945	XP_024875532.1	dnaJ homolog subfamily C member 16 [Temnothorax curvispinosus]	DnaJ homolog subfamily C member 16	397	519	439	381	389	396	215	142	316	227	215	201	252	179
DBV15_00784	Antennae	Nurse	-0.683452	2.22e-07	LOC105206510	XP_025989502.2	LOW QUALITY PROTEIN: nuclear autoantigenic sperm protein [Solenopsis invicta]	Nuclear autoantigenic sperm protein	525	526	458	425	548	453	301	223	372	242	197	297	240	245
DBV15_05550	Antennae	Nurse	-0.683003	0.0134402	LOC112458118	XP_024877324.1	heat shock protein 60A-like [Temnothorax curvispinosus]	60 kDa heat shock protein, mitochondrial	359	355	190	282	240	336	188	171	233	212	103	157	83	151
DBV15_10672	Antennae	Nurse	-0.68219	2.8e-05	LOC112458352	XP_024877717.1	uncharacterized protein LOC112458352 isoform X2 [Temnothorax curvispinosus]	Uncharacterized protein	256	333	181	240	298	278	162	99	278	93	173	133	162	87
DBV15_10983	Antennae	Nurse	-0.682097	0.000149125	LOC112468084	XP_024892886.1	uncharacterized protein LOC112468084 [Temnothorax curvispinosus]	Caspase-1	170	254	231	207	254	293	175	72	247	114	129	112	133	118
DBV15_02093	Antennae	Nurse	-0.681026	3.38e-05	LOC112468384	XP_024893302.1	myc proto-oncogene protein isoform X2 [Temnothorax curvispinosus]	Protein max	591	666	740	410	908	587	793	337	339	309	313	331	351	685
DBV15_08459	Antennae	Nurse	-0.68057	0.000550327	LOC116850511	XP_032684771.1	formin-binding protein 1-like isoform X5 [Odontomachus brunneus]	Uncharacterized protein	359	400	324	268	287	477	241	93	364	145	269	141	240	155
LOC112452547	Antennae	Nurse	-0.679839	0.0184626	LOC112452547	XP_024868590.1	zinc finger protein 275-like [Temnothorax curvispinosus]	zinc finger protein 275-like	69	84	70	60	75	72	82	41	45	28	27	57	37	61
DBV15_09013	Antennae	Nurse	-0.679685	0.000351131	LOC112460628	XP_024881181.1	nucleolar protein 4-like isoform X3 [Temnothorax curvispinosus]	Uncharacterized protein	243	298	149	171	193	192	136	72	244	81	117	78	131	92
DBV15_05637	Antennae	Nurse	-0.679635	7.63e-06	LOC112460448	XP_024880880.1	serine/threonine-protein kinase Genghis Khan isoform X1 [Temnothorax curvispinosus]	Serine/threonine-protein kinase Genghis Khan	843	1205	693	792	902	923	453	273	963	318	621	330	561	378
DBV15_07725	Antennae	Nurse	-0.678794	1.54e-05	LOC112462949	XP_024884812.1	condensin-2 complex subunit D3-like [Temnothorax curvispinosus]	Condensin-2 complex subunit D3	219	285	240	170	264	266	174	93	215	110	112	138	173	91
LOC112453673	Antennae	Nurse	-0.678442	0.000596502	LOC105256774	XP_011265292.1	protein argonaute-2 isoform X1 [Camponotus floridanus]	protein argonaute-2-like isoform X2	347	607	194	347	379	562	187	87	493	163	230	176	240	145
DBV15_02280	Antennae	Nurse	-0.677996	0.0171592	LOC112455602	XP_024873381.1	synaptic vesicle membrane protein VAT-1 homolog-like [Temnothorax curvispinosus]	Synaptic vesicle membrane protein vat-1-like protein	111	179	105	91	128	179	67	59	157	50	66	49	49	68
DBV15_04826	Antennae	Nurse	-0.676762	7.36e-11	LOC112461005	XP_024881782.1	signal transducer and activator of transcription 5B isoform X1 [Temnothorax curvispinosus]	Signal transducer and activator of transcription	1999	1934	1573	1552	1788	2148	1138	801	1524	836	1023	880	983	814
tlon_OR028	Antennae	Nurse	-0.67676	0.0371553	LOC112454306	XP_024871371.1	odorant receptor 22c-like [Temnothorax curvispinosus]	odorant receptor 22c-like	91	84	118	74	115	117	81	51	91	54	85	43	52	25
LOC112455407	Antennae	Nurse	-0.675954	0.00908337	LOC112455407	XP_024873074.1	MOB kinase activator-like 4 [Temnothorax curvispinosus]	MOB kinase activator-like 4	146	234	132	146	162	213	117	102	181	105	87	67	63	64
DBV15_09998	Antennae	Nurse	-0.675368	0.0199825	LOC112467439	XP_024891838.1	phosphatidylinositol-glycan biosynthesis class W protein-like [Temnothorax curvispinosus]	Phosphatidylinositol-glycan biosynthesis class W protein	108	87	106	96	125	90	65	30	66	42	71	41	79	62
tlon_OR395	Antennae	Nurse	-0.675223	0.00172626	LOC112456279	XP_024874475.1	uncharacterized protein LOC112456279 [Temnothorax curvispinosus]	uncharacterized protein LOC112456279	318	274	429	387	403	343	406	198	280	230	312	139	164	157
DBV15_07808	Antennae	Nurse	-0.674144	0.000967841	LOC112468409	XP_024893330.1	ubiquitin carboxyl-terminal hydrolase 8-like, partial [Temnothorax curvispinosus]	USP8_dimer domain-containing protein	310	231	175	211	193	176	95	101	141	84	90	119	144	85
DBV15_07838	Antennae	Nurse	-0.673031	0.0169845	LOC112453904	XP_024870697.1	zinc finger protein 608-like [Temnothorax curvispinosus]	C2H2-type domain-containing protein	74	176	65	53	69	104	37	56	96	31	36	35	51	20
DBV15_06240	Antennae	Nurse	-0.672452	0.000190385	LOC112463229	XP_024885252.1	TLD domain-containing protein 1 [Temnothorax curvispinosus]	Uncharacterized protein	304	420	210	269	319	267	187	89	251	106	166	154	179	191
DBV15_01290	Antennae	Nurse	-0.671952	8.99e-06	LOC112467591	XP_024892044.1	protein lethal(2)essential for life-like [Temnothorax curvispinosus]	Protein lethal	1542	736	1283	1239	1101	1443	781	979	551	560	586	765	599	502
DBV15_11221	Antennae	Nurse	-0.671856	1.18e-05	LOC112454311	XP_024871377.1	histone demethylase UTY isoform X1 [Temnothorax curvispinosus]	JmjC domain-containing protein	925	1124	701	553	818	1442	524	321	925	339	401	361	621	504
DBV15_02626	Antennae	Nurse	-0.669902	2.93e-05	LOC112461311	XP_024882280.1	putative zinc finger protein 730 [Temnothorax curvispinosus]	Krueppel homolog 1-like	211	305	241	182	252	200	162	75	193	116	138	140	111	117
DBV15_05039	Antennae	Nurse	-0.669865	0.000250079	LOC112454451	XP_024871623.1	homeodomain-interacting protein kinase 2 isoform X6 [Temnothorax curvispinosus]	Protein kinase domain-containing protein	372	869	309	256	448	675	159	145	645	200	206	176	246	139
DBV15_02471	Antennae	Nurse	-0.669305	0.0031504	LOC112468819	XP_024893945.1	leucine carboxyl methyltransferase 1 [Temnothorax curvispinosus]	Leucine carboxyl methyltransferase 1	143	185	129	136	180	207	123	56	169	89	75	54	120	91
DBV15_08895	Antennae	Nurse	-0.668196	2.35e-06	LOC112458074	XP_024877260.1	LOW QUALITY PROTEIN: uncharacterized protein LOC112458074 [Temnothorax curvispinosus]	Neural proliferation differentiation and control protein 1	763	1070	544	552	813	926	444	270	649	381	352	394	426	391
LOC112464487	Antennae	Nurse	-0.667547	0.00165336	LOC112464487	XP_024887263.1	uncharacterized protein LOC112464487 [Temnothorax curvispinosus]	uncharacterized protein LOC112464487	287	217	316	224	460	140	258	197	189	152	163	198	43	157
LOC112467625	Antennae	Nurse	-0.666165	0.000520674	LOC112467625	XP_024892076.1	probable cytochrome P450 6a14 isoform X2 [Temnothorax curvispinosus]	cytochrome P450 6A1-like isoform X1	285	205	225	224	207	149	182	154	175	82	156	116	88	84
DBV15_07682	Antennae	Nurse	-0.665878	1.62e-05	LOC112457656	XP_024876601.1	leucine-rich repeat-containing protein 7 isoform X2 [Temnothorax curvispinosus]	Protein LAP2	390	290	268	205	237	336	190	159	246	128	98	134	210	124
LOC112461362	Antennae	Nurse	-0.66539	7.15e-06	LOC112461362	XP_024882343.1	tau-tubulin kinase homolog Asator-like isoform X1 [Temnothorax curvispinosus]	tau-tubulin kinase homolog Asator-like isoform X2	456	606	280	366	370	508	292	141	476	167	277	185	253	198
DBV15_04620	Antennae	Nurse	-0.664798	0.0350137	LOC112466215	XP_024889949.1	uncharacterized protein LOC112466215 [Temnothorax curvispinosus]	G/T mismatch-specific thymine DNA glycosylase	206	348	126	90	227	133	55	55	163	66	75	65	102	94
DBV15_01849	Antennae	Nurse	-0.664722	0.0303662	LOC112464977	XP_024888070.1	altered in heritance of mitochondria protein 3 [Temnothorax curvispinosus]	PIH1 domain-containing protein 2	70	147	126	76	100	79	41	38	56	47	41	50	63	50
DBV15_03871	Antennae	Nurse	-0.662834	0.00109253	LOC112458966	XP_024878592.1	protocadherin-like wing polarity protein stan isoform X2 [Temnothorax curvispinosus]	Protocadherin-like wing polarity protein stan	252	245	216	131	218	204	95	76	124	96	98	127	166	76
tlon_OR042	Antennae	Nurse	-0.662348	0.00169909	LOC112461744	XP_024882880.1	uncharacterized protein LOC112461744 isoform X1 [Temnothorax curvispinosus]	uncharacterized protein LOC112461744 isoform X1	322	209	383	288	325	162	334	110	219	170	250	128	127	150
DBV15_09574	Antennae	Nurse	-0.660848	0.00158477	LOC112464820	XP_024887818.1	transmembrane protein 145 [Temnothorax curvispinosus]	Transmembrane protein	259	342	189	189	284	186	214	179	218	100	151	131	109	79
DBV15_06246	Antennae	Nurse	-0.659993	3.58e-11	LOC112463235	XP_024885261.1	uncharacterized protein LOC112463235 isoform X2 [Temnothorax curvispinosus]	Uncharacterized protein	7209	4683	5736	5052	5732	5906	4557	3679	3644	3179	2575	3356	2863	2763
DBV15_05423	Antennae	Nurse	-0.659653	0.0291604	LOC112464029	XP_024886565.1	uncharacterized protein LOC112464029 [Temnothorax curvispinosus]	Reverse transcriptase domain-containing protein	165	139	203	86	235	104	92	55	63	108	106	61	93	77
DBV15_02744	Antennae	Nurse	-0.658863	0.000969704	LOC112457493	XP_024876369.1	S phase cyclin A-associated protein in the endoplasmic reticulum [Temnothorax curvispinosus]	S phase cyclin A-associated protein in the endoplasmic reticulum	445	419	374	190	528	363	253	120	391	235	142	180	205	212
DBV15_05914	Antennae	Nurse	-0.657815	7.19e-07	LOC112463754	XP_024886065.1	TBC1 domain family member 24 isoform X1 [Temnothorax curvispinosus]	TBC1 domain family member 24	868	1206	801	664	750	750	497	299	928	318	539	404	503	309
DBV15_03585	Antennae	Nurse	-0.656294	3.43e-11	LOC105196303	XP_011160435.1	nucleoplas min-like protein ANO39 [Solenopsis invicta]	Uncharacterized protein	870	770	769	709	731	782	606	372	463	415	422	419	448	441
DBV15_03275	Antennae	Nurse	-0.655475	0.00287317	LOC112466301	XP_024890105.1	GA-binding protein subunit beta-2 [Temnothorax curvispinosus]	GA-binding protein subunit beta-2	386	502	363	319	474	281	313	85	353	188	206	201	328	232
DBV15_07292	Antennae	Nurse	-0.652783	0.000416043	--	--	--	Uncharacterized protein	272	439	213	253	262	338	138	101	323	100	244	100	180	107
DBV15_01470	Antennae	Nurse	-0.652188	3.11e-08	LOC112467877	XP_024892532.1	uncharacterized protein LOC112467877 [Temnothorax curvispinosus]	Uncharacterized protein	3372	1530	2369	1805	2680	2499	1802	1429	1343	877	1160	1338	1548	1319
LOC112451580	Antennae	Nurse	-0.651614	0.00245756	LOC112451580	XP_024867035.1	calmodulin -beta-like isoform X1 [Temnothorax curvispinosus]	Calmodulin	660	612	384	364	404	588	227	162	545	229	418	157	283	160
DBV15_10667	Antennae	Nurse	-0.64943	0.00496597	LOC112460898	XP_024881596.1	globin [Te mnothorax curvispinosus]	GLOBIN domain-containing protein	380	158	276	321	203	227	202	160	150	144	120	204	90	131
DBV15_07807	Antennae	Nurse	-0.648942	0.00062544	LOC112459845	XP_024879957.1	EEF1A lysine methyltransferase 2 [Temnothorax curvispinosus]	Protein-lysine N-methyltransferase DBV15_07807	209	225	180	141	194	203	155	125	134	102	78	94	93	126
DBV15_02943	Antennae	Nurse	-0.64665	0.000841985	LOC112454392	XP_024871534.1	E3 ubiquitin-protein ligase SMURF2 isoform X2 [Temnothorax curvispinosus]	E3 ubiquitin-protein ligase	272	370	301	247	344	278	182	85	366	135	170	132	223	122
DBV15_08902	Antennae	Nurse	-0.646033	2.27e-05	--	--	--	Uncharacterized protein	522	820	390	451	599	646	389	211	753	254	341	260	311	207
tlon_OR307	Antennae	Nurse	-0.644335	0.00720439	LOC112454269	XP_024871329.1	uncharacterized protein LOC112454269 [Temnothorax curvispinosus]	uncharacterized protein LOC112454269	260	219	257	236	274	262	232	143	191	166	237	89	142	83
DBV15_11198	Antennae	Nurse	-0.643359	0.0125594	LOC112456308	XP_024874532.1	mucin-16-like [Temnothorax curvispinosus]	Uncharacterized protein	312	458	227	183	309	346	163	103	404	155	170	65	186	149
LOC112462419	Antennae	Nurse	-0.642925	1.15e-06	LOC112462419	XP_024883936.1	uncharacterized protein LOC112462419 isoform X2 [Temnothorax curvispinosus]	uncharacterized protein LOC112462419 isoform X1	971	818	704	615	799	803	482	316	551	397	446	386	440	428
DBV15_02954	Antennae	Nurse	-0.642844	0.00792304	LOC112454560	XP_024871797.1	histone acetyltransferase KAT7 isoform X2 [Temnothorax curvispinosus]	Histone acetyltransferase	283	341	222	212	203	320	106	64	217	128	201	119	129	118
DBV15_09091	Antennae	Nurse	-0.642084	2.27e-05	LOC112453900	XP_024870686.1	deoxynucleoside kinase-like isoform X1 [Temnothorax curvispinosus]	Deoxynucleoside kinase	336	272	344	216	372	285	291	120	230	161	168	197	160	187
DBV15_01416	Antennae	Nurse	-0.641782	0.00670147	LOC112460043	XP_024880241.1	leucine-rich repeat protein soc-2 homolog [Temnothorax curvispinosus]	Leucine-rich repeat protein soc-2 homolog	91	178	90	89	91	124	64	24	122	56	63	57	71	44
DBV15_02237	Antennae	Nurse	-0.641327	4.39e-06	Syt1	XP_026295308.1	synaptotagmin 1 isoform X2 [Apis mellifera]	Synaptotagmin	783	913	651	520	778	661	394	252	600	353	271	410	506	344
DBV15_03777	Antennae	Nurse	-0.639414	7.1e-05	LOC112465241	XP_024888482.1	zinc finger protein 467 [Temnothorax curvispinosus]	Uncharacterized protein	295	275	212	238	249	183	210	130	165	138	150	113	134	125
DBV15_10570	Antennae	Nurse	-0.638698	5.16e-08	LOC105189272	XP_025159631.1	ras-related protein Rab6 isoform X1 [Harpegnathos saltator]	Ras-related protein Rab-6A	548	794	538	590	713	535	596	254	536	359	323	368	343	339
DBV15_05789	Antennae	Nurse	-0.638581	1.61e-06	LOC112465949	XP_024889533.1	uncharacterized protein LOC112465949 isoform X1 [Temnothorax curvispinosus]	DUF3736 domain-containing protein	600	528	367	385	509	499	382	202	321	198	263	303	286	318
DBV15_05334	Antennae	Nurse	-0.638293	0.00464529	LOC112458744	XP_024878288.1	E3 ubiquitin-protein ligase MSL2 isoform X2 [Temnothorax curvispinosus]	RING-type domain-containing protein	104	167	126	141	150	115	128	61	136	67	53	81	80	75
DBV15_03728	Antennae	Nurse	-0.63796	0.0205006	LOC112461247	XP_024882181.1	uncharacterized protein LOC112461247, partial [Temnothorax curvispinosus]	Uncharacterized protein	127	151	112	83	106	75	59	27	120	65	77	70	44	32
DBV15_09451	Antennae	Nurse	-0.637729	0.000570534	LOC112458988	XP_024878635.1	tetratrico peptide repeat protein 36 isoform X2 [Temnothorax curvispinosus]	Tetratricopeptide repeat protein 36-like protein	274	165	187	220	174	281	122	100	145	91	146	128	132	73
DBV15_01482	Antennae	Nurse	-0.637136	1.84e-07	LOC105256228	XP_011264353.1	cyclic AMP response element-binding protein B isoform X9 [Camponotus floridanus]	Annexin	1166	915	758	678	971	948	567	411	718	424	503	513	450	426
LOC112456022	Antennae	Nurse	-0.635988	0.000733992	LOC112456022	XP_024874059.1	alpha-acti nin, sarcomeric [Temnothorax curvispinosus]	alpha-actinin, sarcomeric	1803	1230	861	912	983	1154	688	431	1140	375	888	410	841	512
DBV15_06675	Antennae	Nurse	-0.635651	0.000158159	LOC112457033	XP_024875672.1	neuroguidin, partial [Temnothorax curvispinosus]	Metallophosphoesterase 1	328	345	219	262	255	285	177	100	228	130	162	122	214	143
DBV15_02260	Antennae	Nurse	-0.635207	0.0080805	LOC120358019	XP_039306356.1	uncharacterized protein LOC120358019 [Solenopsis invicta]	Ribonuclease H1	259	541	641	0	683	248	213	197	329	217	0	276	227	130
DBV15_10719	Antennae	Nurse	-0.63484	0.0332288	LOC112463521	XP_024885718.1	uncharacterized protein LOC112463521 [Temnothorax curvispinosus]	Glycosyltransferase family 92 protein	150	145	65	74	62	124	68	61	82	32	34	42	53	99
DBV15_09541	Antennae	Nurse	-0.634125	0.0348988	LOC112455297	XP_024872881.1	F-box/LRR- repeat protein 16 [Temnothorax curvispinosus]	Uncharacterized protein	150	284	145	107	229	173	101	78	161	107	125	44	116	62
DBV15_10044	Antennae	Nurse	-0.633047	0.00144863	LOC112457337	XP_024876094.1	zinc finger protein 583-like [Temnothorax curvispinosus]	RNA helicase	269	404	215	209	264	349	165	90	332	114	153	129	138	174
LOC112455925	Antennae	Nurse	-0.631929	7.84e-09	LOC412215	XP_026299522.1	chitin synthase chs-2 isoform X6 [Apis mellifera]	Chitin synthase	1153	1107	870	1152	833	721	813	490	830	412	614	426	504	625
tlon_OR234	Antennae	Nurse	-0.631015	0.0118886	LOC112452447	XP_024868421.1	uncharacterized protein LOC112452447 [Temnothorax curvispinosus]	Odorant receptor	400	358	676	412	531	311	329	158	443	201	468	172	223	188
DBV15_00888	Antennae	Nurse	-0.630002	0.000747133	--	--	--	Uncharacterized protein	594	413	424	285	413	376	345	307	297	305	226	118	215	212
DBV15_01359	Antennae	Nurse	-0.628961	7.87e-06	--	--	--	Uncharacterized protein	318	325	297	207	402	402	224	148	246	167	142	199	198	154
DBV15_05316	Antennae	Nurse	-0.628716	0.000174194	LOC105151054	XP_011062825.1	PREDICTED: protein rogdi isoform X2 [Acromyrmex echinatior]	Protein rogdi	490	441	367	452	513	353	379	151	366	259	213	252	277	256
DBV15_05036	Antennae	Nurse	-0.625761	0.000820773	LOC112454431	XP_024871584.1	spore coat protein SP96-like [Temnothorax curvispinosus]	Uncharacterized protein	214	241	147	124	178	179	90	83	183	72	78	79	120	76
DBV15_03081	Antennae	Nurse	-0.62451	0.0465405	LOC105151922	XP_011064207.1	PREDICTED: uncharacterized protein LOC105151922 [Acromyrmex echinatior]	Phosphatidylinositol 3-kinase regulatory subunit alpha	173	234	106	96	178	250	74	69	257	64	120	40	97	55
DBV15_07289	Antennae	Nurse	-0.624448	0.000649916	LOC112467953	XP_024892685.1	proliferation-associated protein 2G4 [Temnothorax curvispinosus]	Peptidase_M24 domain-containing protein	204	234	189	266	207	224	152	87	154	147	122	134	132	91
LOC112468069	Antennae	Nurse	-0.624377	0.0400585	LOC112462838	XP_024884663.1	lipoamide acyltransferase component of branched-chain alpha-keto acid dehydrogenase complex [Temnothorax curvispinosus]	Dihydrolipoamide acetyltransferase component of pyruvate dehydrogenase complex	115	101	40	73	47	82	50	52	51	24	31	41	42	46
DBV15_00900	Antennae	Nurse	-0.623197	0.000110397	LOC112467203	XP_024891501.1	broad-complex core protein-like isoform X4 [Temnothorax curvispinosus]	Broad-complex core protein	257	384	239	184	250	274	186	121	196	133	134	136	151	151
DBV15_09103	Antennae	Nurse	-0.622751	0.00912217	LOC112460779	XP_024881390.1	WD repeat-containing protein 20 isoform X1 [Temnothorax curvispinosus]	WD repeat-containing protein 20	286	451	254	157	270	402	174	117	326	169	185	144	110	117
DBV15_01316	Antennae	Nurse	-0.622557	0.0017923	LOC112459424	XP_024879282.1	NADPH-dependent diflavin oxidoreductase 1 isoform X4 [Temnothorax curvispinosus]	Equilibrative nucleoside transporter 3	149	167	114	108	165	115	85	67	113	58	79	79	65	65
LOC112455962	Antennae	Nurse	-0.622398	0.0332773	LOC112455962	XP_024873961.1	venom acid phosphatase Acph-1-like [Temnothorax curvispinosus]	venom acid phosphatase Acph-1-like	133	148	124	69	107	79	81	45	66	93	54	113	35	43
LOC112468436	Antennae	Nurse	-0.621923	0.00629592	LOC112460603	XP_024881132.1	cytochrome b5-related protein-like [Temnothorax curvispinosus]	cytochrome b5-related protein-like	777	383	376	503	428	541	318	422	335	191	119	330	328	253
DBV15_00476	Antennae	Nurse	-0.620802	0.0122874	LOC112452523	XP_024868570.1	ubiquitin- like protein 3 [Temnothorax curvispinosus]	Ubiquitin-like protein 3	194	245	78	81	118	131	54	50	150	54	67	53	94	45
DBV15_05562	Antennae	Nurse	-0.620608	5.16e-05	LOC112463421	XP_024885598.1	protein Fe65 homolog isoform X2 [Temnothorax curvispinosus]	Amyloid beta A4 protein-binding family B member 2	805	1196	518	449	743	840	392	265	732	322	337	355	432	404
DBV15_05843	Antennae	Nurse	-0.620567	0.000352384	LOC105143526	XP_011050209.1	PREDICTED: ubiquitin-conjugating enzyme E2-24 kDa isoform X1 [Acromyrmex echinatior]	Ubiquitin-conjugating enzyme E2-24 kDa	323	184	260	142	176	231	168	123	119	145	107	111	105	134
LOC112465894	Antennae	Nurse	-0.620371	1.23e-05	LOC105155083	XP_011069287.1	PREDICTED: tectonic-3-like [Acromyrmex echinatior]	uncharacterized protein LOC112465185	618	639	692	474	850	465	463	243	527	414	235	379	379	307
DBV15_02009	Antennae	Nurse	-0.619784	0.000649916	LOC112453431	XP_024869988.1	uncharacterized protein LOC112453431 [Temnothorax curvispinosus]	Small RNA 2'-O-methyltransferase	220	257	234	177	266	192	179	76	212	92	140	136	135	128
DBV15_06613	Antennae	Nurse	-0.617773	0.00494513	LOC112458830	XP_024878405.1	adapter molecule Crk isoform X1 [Temnothorax curvispinosus]	Adapter molecule Crk	174	169	188	117	148	163	88	85	147	66	55	108	104	61
DBV15_10728	Antennae	Nurse	-0.614873	1.01e-06	LOC112467126	XP_024891377.1	AT-richin teractive domain-containing protein 4B isoform X3 [Temnothorax curvispinosus]	ARID domain-containing protein	720	1197	743	641	1006	851	584	314	823	351	477	414	600	458
DBV15_05770	Antennae	Nurse	-0.613805	0.0457985	LOC112454691	XP_024871987.1	cell adhesion molecule 2-like [Temnothorax curvispinosus]	Cell adhesion molecule 2	100	116	65	77	83	95	41	26	104	45	31	43	58	46
DBV15_02930	Antennae	Nurse	-0.613576	0.0229282	LOC112462650	XP_024884309.1	uncharacterized protein LOC112462650 isoform X2 [Temnothorax curvispinosus]	Uncharacterized protein	101	127	94	68	80	117	57	56	56	49	32	66	73	44
DBV15_10534	Antennae	Nurse	-0.613553	0.000395457	LOC112464149	XP_024886751.1	regulator of G-protein signaling 19 isoform X3 [Temnothorax curvispinosus]	Regulator of G-protein signaling 20	457	411	312	220	421	453	219	207	335	161	161	140	267	192
DBV15_00917	Antennae	Nurse	-0.612489	2.47e-05	LOC112459135	XP_024878882.1	G-protein coupled receptor Mth2-like [Temnothorax curvispinosus]	G-protein coupled receptor Mth2	692	468	564	566	695	579	455	309	426	219	383	402	279	367
DBV15_01992	Antennae	Nurse	-0.611122	0.019159	LOC120359848	XP_039315170.1	uncharacterized protein LOC120359848 [Solenopsis invicta]	Uncharacterized protein	180	123	152	97	119	97	113	65	115	91	29	84	80	70
DBV15_02422	Antennae	Nurse	-0.610899	1.43e-07	LOC112457556	XP_024876467.1	14-3-3 protein zeta-like [Temnothorax curvispinosus]	14-3-3 protein zeta	3486	3119	2650	2166	2950	3966	2098	1707	2090	1760	1252	1803	1664	1590
DBV15_04708	Antennae	Nurse	-0.610807	2.8e-05	LOC105150217	XP_011061450.1	PREDICTED: LOW QUALITY PROTEIN: ecotropic viral integration site 5 ortholog [Acromyrmex echinatior]	Rab-GAP TBC domain-containing protein	543	712	486	476	645	648	395	298	555	330	228	270	412	258
DBV15_03415	Antennae	Nurse	-0.609574	0.000975489	LOC112457998	XP_024877135.1	alsin [Tem nothorax curvispinosus]	Alsin	269	338	252	254	399	226	204	104	245	119	171	147	190	181
DBV15_00187	Antennae	Nurse	-0.609172	0.000271489	LOC112454224	XP_024871259.1	LOW QUALITY PROTEIN: protein madd-4 [Temnothorax curvispinosus]	Uncharacterized protein	754	964	973	688	817	683	692	179	682	468	599	470	474	584
DBV15_11482	Antennae	Nurse	-0.609166	0.00890437	LOC112468434	XP_024893369.1	beta-arrestin-1-like isoform X4 [Temnothorax curvispinosus]	Beta-arrestin-1	159	229	195	104	204	152	121	59	198	90	126	99	85	60
DBV15_03302	Antennae	Nurse	-0.607414	2.35e-08	LOC112452007	XP_024867760.1	transcription initiation factor TFIID subunit 3-like isoform X2 [Temnothorax curvispinosus]	Transcription initiation factor TFIID subunit 3	842	785	685	675	815	651	618	357	601	335	507	410	385	432
DBV15_06572	Antennae	Nurse	-0.607165	0.000316921	LOC112452711	XP_024868820.1	uncharacterized protein LOC112452711 isoform X1 [Temnothorax curvispinosus]	BTB domain-containing protein	369	410	343	332	390	332	271	100	296	184	190	240	270	216
DBV15_09637	Antennae	Nurse	-0.605885	0.0475184	LOC112463909	XP_024886366.1	LOW QUALITY PROTEIN: uncharacterized protein LOC112463909 [Temnothorax curvispinosus]	Protein pangolin	141	182	153	120	156	151	79	38	178	49	77	64	103	125
LOC112464087	Antennae	Nurse	-0.605732	2.77e-05	LOC112464087	XP_024886650.1	uncharacterized protein LOC112464087 [Temnothorax curvispinosus]	uncharacterized protein LOC112464087	56514	21770	46547	36609	46167	53377	27406	36111	22557	22803	19078	25030	22299	18087
DBV15_06960	Antennae	Nurse	-0.60513	0.000123409	LOC112462782	XP_024884568.1	prostatic acid phosphatase-like [Temnothorax curvispinosus]	Lysosomal acid phosphatase	330	484	336	327	418	393	356	182	264	233	158	257	278	204
DBV15_07085	Antennae	Nurse	-0.603876	2.08e-06	--	--	--	Uncharacterized protein	1409	1056	1184	1039	1226	1293	876	491	1008	674	804	651	700	525
DBV15_07012	Antennae	Nurse	-0.603516	0.0209292	LOC112460260	XP_024880635.1	sideroflexin-1 [Temnothorax curvispinosus]	Sidoreflexin	229	145	131	101	169	152	139	58	142	97	90	58	109	84
DBV15_07746	Antennae	Nurse	-0.603481	0.0419113	LOC112457793	XP_024876796.1	RNA binding protein fox-1 homolog 2-like, partial [Temnothorax curvispinosus]	RRM domain-containing protein	72	129	76	81	91	115	40	29	87	56	71	27	56	39
DBV15_03509	Antennae	Nurse	-0.603312	0.000919706	LOC112464201	XP_024886825.1	protein suppressor 2 of zeste-like, partial [Temnothorax curvispinosus]	Polycomb complex protein BMI-1	385	435	283	222	335	269	189	129	259	178	192	136	171	173
DBV15_10220	Antennae	Nurse	-0.603175	0.012093	LOC112467209	XP_024891485.1	60 kDa SS-A/Ro ribonucleoprotein-like isoform X2 [Temnothorax curvispinosus]	TROVE domain-containing protein	113	175	101	127	130	133	58	34	150	39	79	74	113	45
DBV15_00446	Antennae	Nurse	-0.602243	7.34e-06	LOC112468545	XP_024893536.1	TRPL translocation defect protein 14-like isoform X2 [Temnothorax curvispinosus]	AAA_28 domain-containing protein	2868	3309	3224	2236	3417	2326	1780	1108	2083	1325	1892	1560	1894	1451
DBV15_05416	Antennae	Nurse	-0.601976	0.000121941	LOC105144196	XP_011051247.1	PREDICTED: MAP kinase-activating death domain protein isoform X7 [Acromyrmex echinatior]	uDENN domain-containing protein	2300	2306	1469	978	1968	1805	887	705	1443	1032	759	845	1004	917
DBV15_03515	Antennae	Nurse	-0.601411	3.12e-05	LOC105205039	XP_011172637.1	uncharacterized protein LOC105205039 isoform X1 [Solenopsis invicta]	Uncharacterized protein	1331	969	984	874	1078	1194	605	542	712	594	453	647	529	627
DBV15_01178	Antennae	Nurse	-0.600875	0.00378576	LOC112451656	XP_024867195.1	hemicentin-1 isoform X1 [Temnothorax curvispinosus]	Uncharacterized protein	410	515	197	171	282	336	153	129	294	173	141	126	164	144
DBV15_06810	Antennae	Nurse	-0.600252	0.000109548	LOC120359558	XP_039313449.1	uncharacterized protein LOC120359558 [Solenopsis invicta]	Nuclear receptor coactivator 2	850	1022	703	481	774	747	427	266	686	367	365	331	570	405
DBV15_06041	Antennae	Nurse	-0.600175	0.0154178	LOC112459508	XP_024879397.1	cytochrome P450 9e2-like [Temnothorax curvispinosus]	Cytochrome P450 9e2	108	136	121	125	105	70	81	61	82	71	55	73	58	41
DBV15_00959	Antennae	Nurse	-0.599306	0.00190805	LOC112464217	XP_024886846.1	uncharacterized protein LOC112464217 isoform X2 [Temnothorax curvispinosus]	Uncharacterized protein	598	614	373	362	380	506	253	162	365	224	376	203	258	240
LOC112465718	Antennae	Nurse	-0.598535	0.00993579	LOC112465718	XP_024889190.1	uncharacterized protein LOC112465718 isoform X1 [Temnothorax curvispinosus]	uncharacterized protein LOC112465718 isoform X1	320	146	196	175	148	232	135	88	117	103	212	82	122	85
DBV15_03807	Antennae	Nurse	-0.598056	4.15e-05	LOC112453525	XP_024870085.1	fizzy-related protein homolog [Temnothorax curvispinosus]	WD repeat-containing protein 55 homolog	519	610	328	271	407	400	312	211	300	197	221	242	255	224
DBV15_11076	Antennae	Nurse	-0.597001	0.00032867	LOC112464043	XP_024886580.1	TGF-beta receptor type-1 [Temnothorax curvispinosus]	Receptor protein serine/threonine kinase	359	536	392	361	425	410	311	173	460	184	297	156	300	184
tlon_OR053	Antennae	Nurse	-0.596413	0.00109253	LOC112454743	XP_024872066.1	uncharacterized protein LOC112454743 [Temnothorax curvispinosus]	Odorant receptor	379	504	631	463	422	314	461	218	292	317	401	172	289	222
LOC112452073	Antennae	Nurse	-0.596394	3.33e-12	LOC105195580	XP_011159349.1	failed axon connections isoform X1 [Solenopsis invicta]	failed axon connections isoform X2	18187	14280	17908	12632	16375	17370	13795	9159	10345	9499	6617	10324	9946	9916
DBV15_00227	Antennae	Nurse	-0.595205	2.41e-05	LOC112451677	XP_024867228.1	vitamin K epoxide reductase complex subunit 1-like protein 1 [Temnothorax curvispinosus]	Vitamin-K-epoxide reductase	815	580	587	698	598	840	569	413	446	413	363	341	362	429
DBV15_05032	Antennae	Nurse	-0.595026	7.06e-09	LOC105206447	XP_025996694.1	uncharacterized protein LOC105206447 [Solenopsis invicta]	Uncharacterized protein	64682	42866	55208	53156	58264	55766	45440	32971	34326	21991	33605	39144	32467	29897
DBV15_11084	Antennae	Nurse	-0.594876	0.00817732	LOC112466804	XP_024890896.1	circadian locomoter output cycles protein kaput-like [Temnothorax curvispinosus]	Aryl hydrocarbon receptor	182	274	121	145	116	111	109	54	245	67	81	74	54	107
DBV15_00426	Antennae	Nurse	-0.593293	9.46e-09	LOC105145826	XP_011053958.1	PREDICTED: LOW QUALITY PROTEIN: high mobility group protein DSP1-like [Acromyrmex echinatior]	High mobility group protein DSP1	2125	2063	1617	1563	1937	1915	1302	839	1683	1050	946	973	1058	989
DBV15_00636	Antennae	Nurse	-0.592896	4.74e-05	LOC112455119	XP_024872616.1	uncharacterized protein LOC112455119 isoform X1 [Temnothorax curvispinosus]	Uncharacterized protein	908	731	1020	479	851	652	516	495	544	398	366	428	527	279
DBV15_00633	Antennae	Nurse	-0.592198	6.18e-05	LOC112455117	XP_024872608.1	probable beta-hexosaminidase fdl isoform X7 [Temnothorax curvispinosus]	Beta-N-acetylhexosaminidase	2168	1654	2455	1924	1850	1942	1395	854	1648	827	1445	998	1455	925
DBV15_08531	Antennae	Nurse	-0.588678	0.000653795	LOC112464478	XP_024887251.1	protein gustavus [Temnothorax curvispinosus]	Uncharacterized protein	349	366	366	186	347	294	191	152	315	163	124	135	223	157
DBV15_10613	Antennae	Nurse	-0.588362	0.0137731	LOC112464513	XP_024887303.1	earlyendo some antigen 1-like [Temnothorax curvispinosus]	LisH domain-containing protein	115	136	114	123	168	92	104	36	86	65	83	88	98	65
DBV15_02240	Antennae	Nurse	-0.588045	8.57e-09	LOC112465121	XP_024888289.1	uncharacterized protein LOC112465121 isoform X1 [Temnothorax curvispinosus]	C-terminal peptide	1301	1121	1144	809	1423	1138	948	639	771	746	437	728	728	663
DBV15_02152	Antennae	Nurse	-0.586187	2.99e-05	LOC112460935	XP_024881653.1	uncharacterized protein LOC112460935 isoform X2 [Temnothorax curvispinosus]	Uncharacterized protein	1114	1079	915	717	1200	943	644	378	711	483	698	598	714	410
DBV15_04355	Antennae	Nurse	-0.582774	8.46e-06	LOC105200255	XP_039311081.1	60S ribosomal protein L9 [Solenopsis invicta]	60S ribosomal protein L9	18277	10278	13764	12317	12562	16918	9927	10772	7183	8954	6823	8514	6612	7055
DBV15_00806	Antennae	Nurse	-0.582772	0.000102687	LOC112459625	XP_024879576.1	endoplasmic reticulum metallopeptidase 1-like [Temnothorax curvispinosus]	Endoplasmic reticulum metallopeptidase 1	665	672	461	362	594	563	367	229	481	333	273	257	327	306
LOC112462015	Antennae	Nurse	-0.582538	0.0171802	LOC112464959	XP_024888040.1	60S ribosomal protein L11-like [Temnothorax curvispinosus]	60S ribosomal protein L11	463	178	198	195	205	351	179	238	162	133	113	169	89	125
DBV15_00490	Antennae	Nurse	-0.582308	1.71e-05	LOC112452026	XP_024867782.1	uncharacterized protein LOC112452026 [Temnothorax curvispinosus]	40S ribosomal protein S6	33338	19436	24807	23233	22687	31439	18826	21010	14709	15994	12136	16034	13060	11224
DBV15_07841	Antennae	Nurse	-0.580908	0.0467766	LOC112453902	XP_024870692.1	uncharacterized protein C1orf43 homolog [Temnothorax curvispinosus]	Uncharacterized protein	105	119	95	45	87	72	81	40	68	31	40	50	73	62
DBV15_05715	Antennae	Nurse	-0.580402	0.000271489	LOC105193277	XP_025987117.1	kinesin-like protein unc-104 isoform X2 [Solenopsis invicta]	Kinesin-like protein unc-104	2060	3128	1431	1305	2139	2521	1104	662	3034	951	1156	804	1387	820
DBV15_01727	Antennae	Nurse	-0.580274	0.000181638	LOC112457116	XP_024875776.1	uncharacterized protein LOC112457116 [Temnothorax curvispinosus]	Palmitoyltransferase ZDHHC17	314	366	287	283	327	332	196	150	223	191	160	148	237	158
DBV15_03078	Antennae	Nurse	-0.580195	2.52e-09	LOC105151926	XP_011064211.1	PREDICTED: uncharacterized protein LOC105151926 [Acromyrmex echinatior]	Uncharacterized protein	1946	1686	1643	1550	1851	1498	1455	1019	1186	1014	834	1047	1004	891
DBV15_10702	Antennae	Nurse	-0.579809	3.05e-05	LOC112455763	XP_024873679.1	uncharacterized protein LOC112455763 isoform X1 [Temnothorax curvispinosus]	Multiple PDZ domain protein	796	779	658	426	695	609	441	273	498	349	376	344	426	356
DBV15_01731	Antennae	Nurse	-0.578705	0.0430871	LOC105248709	XP_025270890.1	protein-tyrosine sulfotransferase [Camponotus floridanus]	Protein-tyrosine sulfotransferase	123	157	76	82	112	137	102	30	145	55	82	80	54	59
DBV15_02479	Antennae	Nurse	-0.577239	0.000127085	LOC112453028	XP_024869340.1	WD repeat-containing protein 35 [Temnothorax curvispinosus]	WD repeat-containing protein 35	671	605	552	391	535	373	359	217	383	374	235	353	211	330
tlon_OR170	Antennae	Nurse	-0.577056	0.014502	LOC105197958	XP_025988016.2	uncharacterized protein LOC105197958 isoform X1 [Solenopsis invicta]	--	243	344	426	256	287	168	315	142	199	198	303	106	156	143
DBV15_08679	Antennae	Nurse	-0.576744	0.00850099	LOC120359926	XP_039315315.1	uncharacterized protein LOC120359926 isoform X1 [Solenopsis invicta]	Uncharacterized protein	199	164	227	183	235	196	171	79	171	84	122	98	174	127
DBV15_03270	Antennae	Nurse	-0.575736	9.49e-06	LOC112466302	XP_024890107.1	facilitated trehalose transporter Tret1-like isoform X1 [Temnothorax curvispinosus]	Facilitated trehalose transporter Tret1	1831	1588	1117	965	1689	1522	1133	938	1009	848	653	918	651	847
DBV15_03272	Antennae	Nurse	-0.575264	6.32e-06	LOC112466303	XP_024890109.1	uncharacterized protein LOC112466303 [Temnothorax curvispinosus]	Uncharacterized protein	545	583	445	400	598	468	446	245	385	280	284	262	308	341
DBV15_10833	Antennae	Nurse	-0.575086	0.000505166	LOC112457344	XP_024876102.1	beta-1,4-glucuronyltransferase 1 [Temnothorax curvispinosus]	Beta-1,4-glucuronyltransferase 1	488	410	382	337	501	481	322	242	319	313	151	268	239	245
DBV15_03802	Antennae	Nurse	-0.572962	1.33e-08	LOC112453736	XP_024870412.1	N(G),N(G)-dimethylarginine dimethylaminohydrolase 1 isoform X2 [Temnothorax curvispinosus]	Dimethylargininase	867	878	854	746	1022	844	686	448	623	443	534	532	489	494
DBV15_01318	Antennae	Nurse	-0.572687	2.77e-05	LOC112459423	XP_024879273.1	ubiquitin thioesterase trabid [Temnothorax curvispinosus]	Ubiquitinyl hydrolase 1	310	464	242	266	304	279	225	124	349	132	188	168	190	150
DBV15_04044	Antennae	Nurse	-0.572285	0.00184837	LOC112456121	XP_024874220.1	serine/threonine-protein kinase 24 isoform X2 [Temnothorax curvispinosus]	Serine/threonine-protein kinase 25	372	288	230	200	277	296	155	163	258	109	140	134	137	157
DBV15_08242	Antennae	Nurse	-0.569212	0.000118969	LOC112462209	XP_024883618.1	serine/arginine repetitive matrix protein 2 isoform X2 [Temnothorax curvispinosus]	Uncharacterized protein	638	566	610	380	530	587	311	240	497	262	306	259	373	263
DBV15_00809	Antennae	Nurse	-0.568583	1.13e-05	LOC112464888	XP_024887932.1	cysteine and histidine-rich protein 1 homolog [Temnothorax curvispinosus]	Cysteine and histidine-rich protein 1-like protein	1702	1394	1953	1402	1602	1334	1335	788	1038	693	1047	918	1044	974
DBV15_04000	Antennae	Nurse	-0.568545	0.000301861	LOC112451660	XP_024867197.1	MAP kinase-interacting serine/threonine-protein kinase 1-like [Temnothorax curvispinosus]	MAP kinase-interacting serine/threonine-protein kinase 1	1083	1341	679	641	704	1053	485	302	1018	427	619	446	558	335
DBV15_08929	Antennae	Nurse	-0.568448	0.0175359	LOC112462592	XP_024884235.1	homeotic protein female sterile-like [Temnothorax curvispinosus]	Protein muscleblind	148	211	134	98	129	134	71	42	171	93	74	75	110	33
DBV15_09511	Antennae	Nurse	-0.567812	0.019159	LOC112452631	XP_024868720.1	uncharacterized protein C45G9.7 [Temnothorax curvispinosus]	PDZ domain-containing protein	165	178	99	138	100	147	99	100	125	73	55	68	65	78
DBV15_03249	Antennae	Nurse	-0.566907	0.0171284	LOC112460760	XP_024881359.1	zinc finger MIZ domain-containing protein 1 isoform X1 [Temnothorax curvispinosus]	Zinc finger MIZ domain-containing protein 1	199	325	240	151	224	228	130	65	281	125	182	81	117	116
LOC112460527	Antennae	Nurse	-0.566054	0.00453293	LOC112460527	XP_024881011.1	serine/threonine-protein kinase PAK 2 [Temnothorax curvispinosus]	Non-specific serine/threonine protein kinase	496	615	1270	289	1252	370	313	413	277	640	152	661	358	188
LOC112462326	Antennae	Nurse	-0.565948	0.00618388	LOC112468302	XP_024893191.1	cholesterol 7-desaturase-like [Temnothorax curvispinosus]	cholesterol 7-desaturase-like	458	309	466	344	715	587	300	179	372	172	200	282	495	270
DBV15_04820	Antennae	Nurse	-0.565439	4.2e-07	LOC105148195	XP_011058067.1	PREDICTED: hippocampus abundant transcript 1 protein-like isoform X2 [Acromyrmex echinatior]	MFS domain-containing protein	1291	1466	1112	982	1371	1026	981	481	1213	681	696	678	744	621
DBV15_02024	Antennae	Nurse	-0.565196	6.97e-05	LOC112464598	XP_024887463.1	fatty-acid amide hydrolase 2-B [Temnothorax curvispinosus]	Amidase domain-containing protein	759	745	522	501	626	672	564	334	676	357	247	349	334	455
DBV15_11372	Antennae	Nurse	-0.564184	0.0145602	LOC105149676	XP_011060560.1	PREDICTED: nucleolar complex protein 4 homolog B [Acromyrmex echinatior]	CBF domain-containing protein	238	165	151	147	181	164	111	86	166	118	75	71	96	100
DBV15_12913	Antennae	Nurse	-0.563049	0.016779	LOC112465038	XP_024888171.1	phospholipid phosphatase 6-like [Temnothorax curvispinosus]	Presqualene diphosphate phosphatase	182	143	166	72	164	165	66	101	125	97	61	81	60	47
tlon_OR256	Antennae	Nurse	-0.561733	0.0313796	LOC112461741	XP_024882876.1	uncharacterized protein LOC112461741 [Temnothorax curvispinosus]	Odorant receptor	258	226	524	394	397	143	312	113	339	193	318	137	139	151
DBV15_10729	Antennae	Nurse	-0.561616	0.0202046	LOC105143453	XP_011050106.1	PREDICTED: uncharacterized protein LOC105143453 [Acromyrmex echinatior]	ZAD domain-containing protein	154	147	151	143	178	96	93	68	124	87	83	81	108	44
tlon_OR075	Antennae	Nurse	-0.560557	0.00453293	LOC112454745	XP_024872068.1	uncharacterized protein LOC112454745 [Temnothorax curvispinosus]	uncharacterized protein LOC112454745	195	231	300	222	306	150	219	92	220	163	193	113	106	122
DBV15_06424	Antennae	Nurse	-0.560393	0.00027222	LOC105194558	XP_025986856.1	acidic le cine-rich nuclear phosphoprotein 32 family member A [Solenopsis invicta]	LRRcap domain-containing protein	788	961	592	522	811	644	477	260	709	360	393	350	410	486
LOC112465848	Antennae	Nurse	-0.559896	0.0341891	LOC112465848	XP_024889369.1	uncharacterized protein LOC112465848 [Temnothorax curvispinosus]	uncharacterized protein LOC112460837	79	133	84	70	82	123	59	28	79	54	59	33	93	51
DBV15_05388	Antennae	Nurse	-0.558997	0.00196908	LOC112456950	XP_024875540.1	probable E3 ubiquitin-protein ligase makorin-1 isoform X1 [Temnothorax curvispinosus]	RING-type E3 ubiquitin transferase	266	429	229	229	316	328	185	86	300	190	173	145	192	151
DBV15_05969	Antennae	Nurse	-0.557633	0.0108437	LOC112463301	XP_024885399.1	serine/threonine-protein kinase VRK1-like isoform X1 [Temnothorax curvispinosus]	Serine/threonine-protein kinase VRK1	368	270	380	259	401	239	293	159	263	119	236	158	213	215
LOC112455863	Antennae	Nurse	-0.557484	0.0442338	LOC112455863	XP_024873832.1	myb/SANT-like DNA-binding domain-containing protein 4 [Temnothorax curvispinosus]	Nuclear apoptosis-inducing factor 1	103	96	140	109	105	160	71	30	96	54	81	50	100	86
LOC112456543	Antennae	Nurse	-0.557117	0.000570255	LOC105204222	XP_011171576.3	uncharacterized protein LOC105204222 [Solenopsis invicta]	tectonic-3-like	508	538	601	370	606	338	388	178	508	297	234	373	307	210
DBV15_01286	Antennae	Nurse	-0.556885	1.81e-05	LOC112457482	XP_024876354.1	putative tyrosine-protein kinase Wsck [Temnothorax curvispinosus]	Putative tyrosine-protein kinase Wsck	647	566	508	352	507	638	403	269	363	339	285	305	325	294
tlon_OR036	Antennae	Nurse	-0.556499	0.0453409	LOC112462986	XP_024884868.1	odorant receptor 63a-like isoform X1 [Temnothorax curvispinosus]	Odorant receptor	145	160	108	112	173	93	100	115	71	67	44	87	82	81
DBV15_06771	Antennae	Nurse	-0.556167	0.00272604	LOC112468702	XP_024893758.1	protein tweety [Temnothorax curvispinosus]	Protein tweety homolog	264	268	205	175	197	195	157	115	202	87	175	121	114	98
DBV15_01295	Antennae	Nurse	-0.555838	0.0455378	LOC112457299	XP_024876015.1	protein lethal(2)essential for life-like [Temnothorax curvispinosus]	Protein lethal essential for life-like protein	150	132	201	186	211	321	176	161	92	113	138	83	107	139
LOC112465522	Antennae	Nurse	-0.555132	0.00140737	LOC112465522	XP_024888856.1	polyamine oxidase 1-like [Temnothorax curvispinosus]	polyamine oxidase 1-like	196	208	160	215	214	197	144	104	148	105	153	100	129	85
DBV15_02320	Antennae	Nurse	-0.554682	0.0139033	LOC112467019	XP_024891218.1	tyrosine-protein phosphatase 69D [Temnothorax curvispinosus]	Protein-tyrosine-phosphatase	199	161	128	138	136	176	95	71	161	73	75	95	80	86
DBV15_12036	Antennae	Nurse	-0.551703	3.48e-06	LOC112457301	XP_024876016.1	uncharacterized protein LOC112457301 isoform X3 [Temnothorax curvispinosus]	RNA-binding protein pno1	1079	1440	1056	581	1507	939	527	474	1104	627	485	652	623	362
LOC112462406	Antennae	Nurse	-0.551681	0.000535213	LOC112462406	XP_024883919.1	uncharacterized protein LOC112462406 [Temnothorax curvispinosus]	uncharacterized protein LOC112462406	517	656	427	351	498	901	232	220	546	326	236	219	424	204
DBV15_08805	Antennae	Nurse	-0.550146	5.05e-06	LOC105201276	XP_025995149.1	E3 ubiquitin-protein ligase AMFR [Solenopsis invicta]	E3 ubiquitin-protein ligase AMFR	922	1009	806	703	896	714	761	349	853	493	565	444	474	480
LOC112458658	Antennae	Nurse	-0.549827	0.00255155	LOC112458658	XP_024878174.1	uncharacterized protein LOC112458658 [Temnothorax curvispinosus]	uncharacterized protein LOC112458658	548	575	555	464	654	546	301	204	571	240	440	268	311	278
DBV15_11997	Antennae	Nurse	-0.54786	0.00111368	LOC112465540	XP_024888885.1	glutathione S-transferase omega-1-like isoform X2 [Temnothorax curvispinosus]	Glutathione S-transferase omega-1	471	557	254	342	412	517	338	220	407	229	175	285	248	217
DBV15_00378	Antennae	Nurse	-0.547673	0.0232303	LOC112467808	XP_024892404.1	uncharacterized protein LOC112467808 isoform X5 [Temnothorax curvispinosus]	Uncharacterized protein	892	1308	610	465	998	883	439	184	893	410	455	389	577	604
DBV15_09246	Antennae	Nurse	-0.546186	0.00016029	LOC116842261	XP_032667086.1	monocarboxylate transporter 3 isoform X5 [Odontomachus brunneus]	Uncharacterized protein	911	836	644	460	857	860	448	401	659	318	401	396	444	426
DBV15_09364	Antennae	Nurse	-0.545779	3.71e-06	LOC105248850	XP_025266422.1	40S ribosomal protein S24 isoform X1 [Camponotus floridanus]	40S ribosomal protein S24	13380	7628	9457	9248	8610	12043	7697	8246	5492	5891	4846	5956	5763	5396
DBV15_05659	Antennae	Nurse	-0.545663	0.00026571	LOC112453836	XP_024870564.1	homeotic protein female sterile-like isoform X2 [Temnothorax curvispinosus]	Bromodomain-containing protein 2	895	1190	724	685	986	873	603	287	983	389	639	443	617	474
DBV15_05972	Antennae	Nurse	-0.54548	2.74e-05	LOC112463291	XP_024885369.1	integumentary mucin A.1-like [Temnothorax curvispinosus]	Uncharacterized protein	1668	1556	1354	1340	1624	1750	1466	872	1015	1109	822	1069	819	936
DBV15_05125	Antennae	Nurse	-0.545321	0.0202985	--	--	--	Uncharacterized protein	174	189	146	127	173	222	110	106	123	73	87	101	83	125
DBV15_10790	Antennae	Nurse	-0.544892	0.00101829	LOC112462007	XP_024883265.1	receptor-type guanylate cyclase Gyc76C-like [Temnothorax curvispinosus]	Guanylate cyclase	566	383	444	269	338	323	299	222	345	195	267	195	176	208
LOC112452086	Antennae	Nurse	-0.544453	0.000205926	LOC112452086	XP_024867896.1	ras GTPase-activating protein 3 isoform X3 [Temnothorax curvispinosus]	ras GTPase-activating protein 3 isoform X2	577	868	635	763	746	623	435	235	734	255	532	364	485	395
DBV15_02636	Antennae	Nurse	-0.54255	0.000483372	LOC105194316	XP_039309541.1	uncharacterized protein LOC105194316 isoform X1 [Solenopsis invicta]	PKS_ER domain-containing protein	925	793	502	618	636	720	329	324	616	387	317	320	477	316
DBV15_02352	Antennae	Nurse	-0.541533	0.00453468	LOC112460615	XP_024881168.1	uncharacterized protein LOC112460615 [Temnothorax curvispinosus]	Uncharacterized protein	326	323	246	261	289	245	254	176	261	110	137	237	202	121
DBV15_00938	Antennae	Nurse	-0.540744	4.07e-05	LOC112459142	XP_024878892.1	protein GPR107 [Temnothorax curvispinosus]	Uncharacterized protein	791	936	595	660	787	716	587	309	690	406	603	411	446	344
DBV15_05332	Antennae	Nurse	-0.540612	0.0449966	LOC112458736	XP_024878265.1	cAMP-dependent protein kinase type II regulatory subunit isoform X2 [Temnothorax curvispinosus]	cAMP-dependent protein kinase type II regulatory subunit	136	187	89	74	118	157	75	52	126	69	83	47	69	67
DBV15_05426	Antennae	Nurse	-0.539622	0.00551492	LOC112464011	XP_024886540.1	lysyl oxidase homolog 3-like isoform X2 [Temnothorax curvispinosus]	Lysyl oxidase-like protein 3	367	152	295	194	203	196	200	161	158	112	106	150	133	146
DBV15_09595	Antennae	Nurse	-0.538755	9.12e-05	LOC112463838	XP_024886219.1	kinesin light chain isoform X5 [Temnothorax curvispinosus]	Kinesin light chain	2306	2060	2090	1464	1956	2773	1444	1537	1450	1322	979	1289	1136	934
DBV15_09692	Antennae	Nurse	-0.537957	4.64e-05	LOC105258972	XP_011268889.1	uncharacterized protein LOC105258972 isoform X2 [Camponotus floridanus]	Broad-complex core protein	654	627	569	428	555	555	413	292	455	355	227	326	321	393
DBV15_03303	Antennae	Nurse	-0.536411	0.00113395	LOC112461248	XP_024882182.1	CCR4-NOT transcription complex subunit 11 [Temnothorax curvispinosus]	CCR4-NOT transcription complex subunit 11	281	264	250	203	238	263	172	129	190	156	121	148	131	159
DBV15_02019	Antennae	Nurse	-0.535646	0.00141146	LOC112464601	XP_024887472.1	ankyrin repeat domain-containing protein EMB506, chloroplastic-like [Temnothorax curvispinosus]	Ankyrin repeat domain-containing protein 54	330	269	236	183	298	232	207	146	229	132	89	157	172	177
DBV15_00472	Antennae	Nurse	-0.535545	0.000198172	LOC112452454	XP_024868453.1	gamma-tubulin complex component 2-like isoform X2 [Temnothorax curvispinosus]	Gamma-tubulin complex component	832	862	828	810	876	602	546	337	657	381	450	473	544	502
DBV15_12479	Antennae	Nurse	-0.535524	0.0337791	LOC112463240	XP_024885274.1	uncharacterized protein LOC112463240 [Temnothorax curvispinosus]	Uncharacterized protein	48	195	112	146	144	95	147	38	164	87	69	81	52	74
DBV15_01640	Antennae	Nurse	-0.534561	0.039278	LOC112454381	XP_024871507.1	transcription initiation factor TFIID subunit 1 [Temnothorax curvispinosus]	SH2 domain-containing adapter protein F	150	113	93	113	158	188	89	68	147	41	88	64	94	75
DBV15_03304	Antennae	Nurse	-0.534203	0.000492258	LOC112452237	XP_024868125.1	F-box only protein 28 [Temnothorax curvispinosus]	F-box domain-containing protein	255	258	232	281	309	190	223	111	187	136	171	177	159	148
DBV15_00538	Antennae	Nurse	-0.533841	0.00758077	LOC112453840	XP_024870588.1	major facilitator superfamily domain-containing protein 8 [Temnothorax curvispinosus]	Major facilitator superfamily domain-containing protein 8	193	197	150	204	184	133	138	83	145	118	154	76	97	85
DBV15_11519	Antennae	Nurse	-0.533557	0.000136182	LOC112468360	XP_024893262.1	putative fatty acyl-CoA reductase CG8306 [Temnothorax curvispinosus]	Fatty acyl-CoA reductase	484	403	329	332	438	320	313	231	302	241	185	239	182	245
DBV15_10751	Antennae	Nurse	-0.533145	4.78e-06	LOC105182514	XP_025153949.1	60S ribosomal protein L13a, partial [Harpegnathos saltator]	60S ribosomal protein L13a	16059	8988	12575	10338	12063	14947	9929	10030	6792	7927	5575	8117	7163	6858
DBV15_04527	Antennae	Nurse	-0.532914	0.000145953	LOC112468563	XP_024893555.1	uncharacterized protein LOC112468563 isoform X2 [Temnothorax curvispinosus]	Peptidyl-prolyl cis-trans isomerase F, mitochondrial	544	619	327	276	413	447	248	225	415	181	253	223	265	201
DBV15_04849	Antennae	Nurse	-0.53263	4.17e-06	LOC105152648	XP_011065362.1	PREDICTED: upstream activation factor subunit spp27 [Acromyrmex echinatior]	SWIB/MDM2 domain-containing protein	3583	3461	2790	3213	3715	3400	2851	1747	2531	2217	1691	2390	1800	2014
DBV15_01555	Antennae	Nurse	-0.532317	0.041566	LOC112454094	XP_024871076.1	uncharacterized protein LOC112454094 isoform X1 [Temnothorax curvispinosus]	MADF domain-containing protein	165	88	77	71	121	153	100	51	85	57	61	87	74	55
DBV15_10418	Antennae	Nurse	-0.531748	0.00618638	LOC112467497	XP_024891990.1	octopamine receptor beta-2R-like isoform X1 [Temnothorax curvispinosus]	G_PROTEIN_RECEP_F1_2 domain-containing protein	200	240	158	158	221	213	95	89	195	76	130	98	127	91
DBV15_09954	Antennae	Nurse	-0.530202	0.01015	LOC112466750	XP_024890783.1	condensin complex subunit 2-like [Temnothorax curvispinosus]	Condensin complex subunit 2	334	220	228	213	288	300	287	208	173	163	82	231	141	194
DBV15_05147	Antennae	Nurse	-0.530076	0.0230996	LOC112466999	XP_024891184.1	segmentati on polarity homeobox protein engrailed-like isoform X2 [Temnothorax curvispinosus]	Homeobox protein engrailed-like	94	139	127	78	128	123	73	44	76	63	55	74	88	73
DBV15_08957	Antennae	Nurse	-0.529462	0.00169555	LOC112465854	XP_024889382.1	phosphatidylinositol 3,4,5-trisphosphate 3-phosphatase and dual-specificity protein phosphatase PTEN isoform X1 [Temnothorax curvispinosus]	Phosphatidylinositol-3,4,5-trisphosphate 3-phosphatase	218	286	151	196	272	280	153	116	193	104	144	122	169	116
DBV15_00755	Antennae	Nurse	-0.529455	0.0311453	--	--	--	Uncharacterized protein	169	139	110	110	147	149	84	49	121	61	112	71	86	75
DBV15_09697	Antennae	Nurse	-0.529454	1.25e-08	LOC112459925	XP_024880064.1	E3 ubiquitin-protein ligase FANCL, partial [Temnothorax curvispinosus]	Uncharacterized protein	1971	1417	1634	1275	1763	1816	1162	961	919	1015	770	1165	1077	909
DBV15_03531	Antennae	Nurse	-0.52924	0.0242051	--	--	--	Uncharacterized protein	271	285	242	178	262	277	104	79	228	134	159	116	148	141
DBV15_11060	Antennae	Nurse	-0.529193	0.000272366	LOC112465282	XP_024888532.1	guanine nucleotide-binding protein subunit beta-like protein [Temnothorax curvispinosus]	Guanine nucleotide-binding protein subunit beta-like protein	15414	9146	12379	10847	10475	16102	9184	10105	6501	8115	5937	7991	6316	6651
DBV15_00635	Antennae	Nurse	-0.528817	2.37e-06	LOC112455119	XP_024872616.1	uncharacterized protein LOC112455119 isoform X1 [Temnothorax curvispinosus]	Uncharacterized protein	794	807	677	572	821	860	450	336	543	395	382	571	491	375
DBV15_04841	Antennae	Nurse	-0.528151	0.000287364	LOC112459627	XP_024879577.1	uncharacterized protein LOC112459627 isoform X1 [Temnothorax curvispinosus]	Inositol-polyphosphate 5-phosphatase	933	960	651	768	830	1332	533	329	839	433	615	468	609	461
DBV15_10651	Antennae	Nurse	-0.528119	2.74e-07	LOC112452721	XP_024868838.1	uncharacterized protein LOC112452721 isoform X1 [Temnothorax curvispinosus]	C2 domain-containing protein	2158	2440	2273	1878	2563	1822	2043	1232	1418	1302	1219	1393	1368	1491
DBV15_05078	Antennae	Nurse	-0.527949	0.000201215	LOC112456178	XP_024874326.1	myb protein isoform X1 [Temnothorax curvispinosus]	Uncharacterized protein	570	459	558	414	628	521	433	275	301	241	299	328	393	406
DBV15_07685	Antennae	Nurse	-0.527774	6.55e-05	LOC112468066	XP_024892862.1	cysteine protease ATG4D-like, partial [Temnothorax curvispinosus]	Cysteine protease	809	612	596	567	661	736	537	422	436	401	423	333	348	442
DBV15_00584	Antennae	Nurse	-0.527169	0.00165336	LOC112453893	XP_024870680.1	tripeptidyl-peptidase 2 isoform X2 [Temnothorax curvispinosus]	Exostosin-3	619	765	642	584	762	485	359	200	624	307	512	341	430	297
LOC112462757	Antennae	Nurse	-0.526549	1.22e-10	LOC112462757	XP_024884502.1	adenylate kinase isoenzyme 5 [Temnothorax curvispinosus]	Adenylate kinase isoenzyme 5	2181	2251	1685	1646	2071	1963	1750	928	1542	1016	1134	1262	1274	1351
DBV15_00518	Antennae	Nurse	-0.525769	0.00228272	LOC105143585	XP_011050297.1	PREDICTED: protein Smaug homolog 1 isoform X2 [Acromyrmex echinatior]	Protein Smaug	232	284	182	216	210	227	173	94	192	93	152	150	192	105
LOC112465936	Antennae	Nurse	-0.524704	0.000778263	LOC112465936	XP_024889515.1	transcription factor Ovo-like 2 [Temnothorax curvispinosus]	transcription factor Ovo-like 2	591	594	759	605	637	586	435	271	484	269	516	335	450	350
DBV15_07283	Antennae	Nurse	-0.524646	0.00960689	LOC112467952	XP_024892684.1	protein singed [Temnothorax curvispinosus]	Protein singed	490	292	326	229	334	415	251	171	227	227	210	209	150	236
DBV15_02118	Antennae	Nurse	-0.523474	0.00219627	LOC112458503	XP_024877940.1	centrosomal protein of 162 kDa isoform X1 [Temnothorax curvispinosus]	Centrosomal protein of 162 kDa	479	454	464	376	453	380	339	141	359	249	316	222	290	315
LOC112462761	Antennae	Nurse	-0.523347	0.000828827	LOC112462763	XP_024884511.1	glucose dehydrogenase [FAD, quinone]-like [Temnothorax curvispinosus]	caskin-1-like isoform X1	462	549	473	376	514	430	320	183	398	229	351	274	239	311
DBV15_06405	Antennae	Nurse	-0.523298	0.00290121	LOC112459367	XP_024879187.1	uncharacterized protein LOC112459367, partial [Temnothorax curvispinosus]	Transmembrane protein	186	162	151	143	212	141	179	104	123	85	88	135	88	114
LOC112452218	Antennae	Nurse	-0.522728	0.0120014	LOC112452218	XP_024868099.1	uncharacterized protein LOC112452218 isoform X2 [Temnothorax curvispinosus]	uncharacterized protein LOC112452218 isoform X1	326	273	244	216	317	390	222	240	238	155	149	182	136	145
tlon_OR056	Antennae	Nurse	-0.521586	0.0434265	LOC112466342	XP_024890170.1	uncharacterized protein LOC112466342 isoform X1 [Temnothorax curvispinosus]	Odorant receptor	308	316	272	327	338	218	291	141	188	200	333	91	255	163
DBV15_02580	Antennae	Nurse	-0.521387	1.32e-05	LOC105146938	XP_011055894.1	PREDICTED: cAMP-responsive element-binding protein-like 2 [Acromyrmex echinatior]	BZIP domain-containing protein	4067	2377	3046	2197	2616	3811	2253	2081	1895	1966	1574	1799	1606	1553
DBV15_08073	Antennae	Nurse	-0.520927	0.000482144	LOC105259335	XP_011269521.1	40S ribosomal protein S12 [Camponotus floridanus]	40S ribosomal protein S12	7947	5325	6698	6751	5531	9739	5083	5405	4052	4393	3768	4424	4002	3090
DBV15_00237	Antennae	Nurse	-0.520627	0.0281358	LOC551111	XP_016773415.1	steroidogenic acute regulatory protein-like isoform X1 [Apis mellifera]	StAR-related lipid transfer protein 3	168	264	173	188	221	202	158	58	229	135	64	129	177	135
DBV15_02540	Antennae	Nurse	-0.520194	2.47e-05	LOC112456363	XP_024874619.1	forkhead box protein K1 isoform X1 [Temnothorax curvispinosus]	Forkhead box protein K1	1419	1053	926	647	970	1267	718	680	663	627	498	661	595	546
DBV15_12199	Antennae	Nurse	-0.519849	0.00985143	LOC112462288	XP_024883745.1	rho GTPase-activating protein 190 [Temnothorax curvispinosus]	Rho-GAP domain-containing protein	433	370	241	185	258	279	104	151	352	131	109	145	148	129
DBV15_11975	Antennae	Nurse	-0.519263	3.23e-07	LOC112468414	XP_024893346.1	heterogeneous nuclear ribonucleoprotein R isoform X7 [Temnothorax curvispinosus]	Heterogeneous nuclear ribonucleoprotein Q	1910	2588	1755	1683	2051	2114	1513	731	2045	1132	1278	1047	1382	1165
DBV15_08341	Antennae	Nurse	-0.519218	0.00321024	LOC112466543	XP_024890445.1	microtubul e-associated proteins 1A/1B light chain 3A-like isoform X1 [Temnothorax curvispinosus]	Uncharacterized protein	278	288	242	246	312	271	198	188	220	165	139	161	133	149
DBV15_06384	Antennae	Nurse	-0.518658	0.0207044	LOC112451708	XP_024867286.1	protein grindelwald [Temnothorax curvispinosus]	Uncharacterized protein	193	336	133	227	236	241	184	73	311	147	130	130	154	89
DBV15_05886	Antennae	Nurse	-0.518341	0.000444574	LOC112463861	XP_024886279.1	uncharacterized protein LOC112463861 [Temnothorax curvispinosus]	Uncharacterized protein	1288	1075	912	978	947	1139	862	678	729	773	502	683	537	625
DBV15_07886	Antennae	Nurse	-0.515492	0.00179959	LOC112458294	XP_024877640.1	SH3 domain-containing kinase-binding protein 1-like [Temnothorax curvispinosus]	SH3 domain-containing kinase-binding protein 1	321	361	290	321	425	377	246	139	410	175	182	233	255	150
DBV15_09990	Antennae	Nurse	-0.514922	1.38e-07	LOC112452209	XP_024868084.1	LOW QUALITY PROTEIN: synaptogyrin [Temnothorax curvispinosus]	Synaptogyrin-2	1037	996	904	835	1092	1014	849	552	788	569	534	604	627	572
DBV15_06620	Antennae	Nurse	-0.51279	0.00229741	LOC112456020	XP_024874058.1	zinc finger CCHC domain-containing protein 2 [Temnothorax curvispinosus]	CCHC-type domain-containing protein	467	485	355	249	331	433	235	168	394	210	231	250	205	161
DBV15_02140	Antennae	Nurse	-0.512277	0.0211066	LOC112460926	XP_024881640.1	haloacid dehalogenase-like hydrolase domain-containing 5 [Temnothorax curvispinosus]	Uncharacterized protein	224	235	168	126	169	151	107	68	136	83	106	127	111	105
DBV15_07500	Antennae	Nurse	-0.511954	4.6e-05	LOC112460839	XP_024881498.1	galactoside 2-alpha-L-fucosyltransferase 3-like [Temnothorax curvispinosus]	L-Fucosyltransferase	534	590	687	407	586	568	376	252	419	305	277	378	435	298
DBV15_02618	Antennae	Nurse	-0.510715	3.48e-05	LOC112462805	XP_024884606.1	glucosidase 2 subunit beta [Temnothorax curvispinosus]	Glucosidase 2 subunit beta	907	841	549	444	651	734	458	422	598	404	295	392	374	370
DBV15_06861	Antennae	Nurse	-0.510625	0.00343745	LOC105205521	XP_025995943.1	uncharacterized protein LOC105205521 isoform X4 [Solenopsis invicta]	Uncharacterized protein	766	1243	756	1214	609	587	426	517	611	275	1014	414	401	359
DBV15_04546	Antennae	Nurse	-0.510512	0.0334644	LOC112452241	XP_024868132.1	polycomb protein Pcl [Temnothorax curvispinosus]	PHD-type domain-containing protein	142	132	116	99	146	131	87	58	122	42	89	77	86	78
DBV15_03859	Antennae	Nurse	-0.509904	1.07e-06	--	--	--	tRNA modification GTPase GTPBP3, mitochondrial	924	631	743	516	734	697	560	481	491	464	341	399	421	407
DBV15_01254	Antennae	Nurse	-0.509422	0.00196122	LOC112457810	XP_024876867.1	calcium/calmodulin-dependent protein kinase kinase-like isoform X3 [Temnothorax curvispinosus]	Calcium/calmodulin-dependent protein kinase kinase 2	390	441	263	325	296	499	199	172	413	181	173	174	250	180
DBV15_03428	Antennae	Nurse	-0.509365	0.0118533	--	--	--	Uncharacterized protein	240	239	235	151	237	278	161	92	223	113	156	117	220	90
DBV15_04033	Antennae	Nurse	-0.508644	0.0475023	LOC112456100	XP_024874182.1	probable serine/threonine-protein kinase DDB_G0278901 [Temnothorax curvispinosus]	Serine/threonine-protein kinase 17B	208	73	133	75	113	124	112	64	65	67	80	73	98	61
DBV15_04740	Antennae	Nurse	-0.508139	0.00359255	LOC112458159	XP_024877381.1	protein unc-45 homolog B-like [Temnothorax curvispinosus]	Protein unc-45-like protein A	423	316	337	204	407	483	297	304	245	205	167	204	227	184
DBV15_05477	Antennae	Nurse	-0.507942	0.00145834	LOC112462012	XP_024883271.1	elongation factor 1-beta' [Temnothorax curvispinosus]	Elongation factor 1-beta	1785	1085	1514	1413	1315	1606	1110	1203	791	1033	633	1019	735	833
DBV15_02802	Antennae	Nurse	-0.507627	3.04e-06	LOC112466856	XP_024890966.1	ras-like protein 2 [Temnothorax curvispinosus]	Ras-like protein 2	645	535	525	521	606	479	433	275	402	309	356	363	334	326
DBV15_08200	Antennae	Nurse	-0.506658	0.00441692	LOC112451791	XP_024867423.1	E3 ubiquitin-protein ligase SIAH1-like [Temnothorax curvispinosus]	E3 ubiquitin-protein ligase	238	237	233	208	241	272	173	111	187	115	202	111	192	120
DBV15_07854	Antennae	Nurse	-0.505813	0.00497055	LOC112466896	XP_024891011.1	uncharacterized protein LOC112466896 [Temnothorax curvispinosus]	NMDA receptor-regulated protein 2	162	196	158	169	215	172	153	93	145	87	129	144	102	87
DBV15_05296	Antennae	Nurse	-0.505556	0.000351255	LOC112458781	XP_024878341.1	protein hunchback-like [Temnothorax curvispinosus]	Protein hunchback	993	771	712	823	900	588	717	435	751	368	486	409	484	599
LOC112455539	Antennae	Nurse	-0.505553	1.69e-05	LOC112455539	XP_024873339.1	lipid storage droplets surface-binding protein 2-like [Temnothorax curvispinosus]	lipid storage droplets surface-binding protein 2-like	1956	2129	2131	1396	2487	1554	1596	817	1634	1127	1002	1368	1483	1024
DBV15_09682	Antennae	Nurse	-0.502248	0.00186601	LOC112466492	XP_024890361.1	putative gustatory receptor 28a [Temnothorax curvispinosus]	Uncharacterized protein	449	432	438	335	476	241	322	214	292	217	241	236	253	228
DBV15_03329	Antennae	Nurse	-0.502023	0.0209292	LOC112464859	XP_024887881.1	zinc transporter 7 [Temnothorax curvispinosus]	Uncharacterized protein	395	269	219	234	239	308	152	160	213	183	122	176	119	158
DBV15_10582	Antennae	Nurse	-0.501377	0.00143867	LOC112467030	XP_024891234.1	40S ribosomal protein S27 [Temnothorax curvispinosus]	40S ribosomal protein S27	8575	5290	9703	8778	7823	10490	6286	6355	4420	5069	4562	6416	4446	4490
DBV15_10761	Antennae	Nurse	-0.500039	0.000156293	LOC112464736	XP_024887661.1	nuclear protein 1-like [Temnothorax curvispinosus]	Nuclear protein 1	2196	1769	2052	1929	1912	2311	1477	1382	1466	1227	964	1328	1132	1165
DBV15_08617	Antennae	Nurse	-0.499967	0.0127666	LOC112456224	XP_024874407.1	protein kintoun [Temnothorax curvispinosus]	Protein kintoun	351	266	415	293	344	289	233	130	303	150	180	215	221	215
tlon_OR161	Antennae	Nurse	-0.499122	0.00151627	LOC112460528	XP_024881012.1	odorant receptor coreceptor [Temnothorax curvispinosus]	Odorant receptor	20423	25619	13560	13187	20320	21948	14835	9783	15518	15713	8221	12824	11320	9390
LOC112463616	Antennae	Nurse	-0.497908	0.00060977	LOC105207727	XP_011175639.1	40S ribosomal protein S20 [Solenopsis invicta]	40S ribosomal protein S20	5622	2862	5079	4548	4244	5258	3169	3756	2734	3181	2379	2887	2275	2177
DBV15_07469	Antennae	Nurse	-0.497833	0.00974639	LOC112466770	XP_024890828.1	serine/threonine-protein kinase PAK 3 isoform X3 [Temnothorax curvispinosus]	Non-specific serine/threonine protein kinase	221	323	227	228	282	264	155	173	209	142	133	125	182	117
DBV15_02751	Antennae	Nurse	-0.497106	0.0108309	LOC112452485	XP_024868496.1	transcription factor E2F2-like isoform X2 [Temnothorax curvispinosus]	E2F_TDP domain-containing protein	313	252	220	186	234	225	120	107	186	114	128	122	199	124
DBV15_03600	Antennae	Nurse	-0.49581	0.00026571	LOC112468917	XP_024894100.1	40S ribosomal protein S8 [Temnothorax curvispinosus]	40S ribosomal protein S8	18429	11737	15334	13833	14792	19078	12291	13182	9244	9958	7804	10219	8477	8314
DBV15_04154	Antennae	Nurse	-0.4957	0.00513695	LOC112460007	XP_024880182.1	F-actin-capping protein subunit alpha [Temnothorax curvispinosus]	F-actin-capping protein subunit alpha	375	420	273	336	301	317	259	200	227	248	189	194	182	205
DBV15_07645	Antennae	Nurse	-0.495324	0.00244437	LOC105207767	XP_011175709.1	partitioning defective 6 homolog gamma [Solenopsis invicta]	Partitioning defective 6-like protein gamma	283	221	225	244	251	262	188	123	214	144	161	128	159	146
LOC112462338	Antennae	Nurse	-0.495265	0.00603064	LOC105251200	XP_025262866.1	C-terminal-binding protein isoform X2 [Camponotus floridanus]	C-terminal-binding protein	269	387	225	256	256	304	163	158	276	157	117	126	227	141
DBV15_02969	Antennae	Nurse	-0.494676	0.00362326	LOC112454531	XP_024871749.1	calcium-binding mitochondrial carrier protein SCaMC-2 isoform X1 [Temnothorax curvispinosus]	Calcium-binding mitochondrial carrier protein SCaMC-2	318	361	309	272	288	335	241	106	294	171	219	230	249	139
DBV15_02887	Antennae	Nurse	-0.493286	0.0301494	LOC112454909	XP_024872309.1	pyridoxal phosphate phosphatase PHOSPHO2 [Temnothorax curvispinosus]	Uncharacterized protein	188	184	192	117	135	193	89	96	138	70	77	114	106	91
DBV15_02121	Antennae	Nurse	-0.49284	2.77e-05	LOC116844514	XP_032672016.1	chloride intracellular channel exc-4-like [Odontomachus brunneus]	Chloride intracellular channel exc-4	1464	1226	1039	859	1243	1298	1155	773	962	694	671	835	645	695
DBV15_03820	Antennae	Nurse	-0.492363	0.00111162	LOC112452472	XP_024868470.1	23 kDa integral membrane protein-like [Temnothorax curvispinosus]	Tetraspanin	8823	7180	5931	5899	7102	9948	5761	5204	5488	4883	3594	4799	3701	4368
DBV15_10604	Antennae	Nurse	-0.491089	0.000438383	LOC112458948	XP_024878558.1	WD repeat-containing protein 44 [Temnothorax curvispinosus]	WD repeat-containing protein 44	469	504	426	408	458	440	333	176	478	286	260	254	301	248
DBV15_04692	Antennae	Nurse	-0.490809	0.0039869	LOC105195600	XP_011159388.1	probable G-protein coupled receptor Mth-like 5 [Solenopsis invicta]	Putative G-protein coupled receptor Mth-like 5	794	650	544	423	524	882	434	426	410	364	288	465	346	354
DBV15_04112	Antennae	Nurse	-0.490487	0.000229373	LOC112456833	XP_024875363.1	uncharacterized protein YJR142W [Temnothorax curvispinosus]	Nudix hydrolase domain-containing protein	455	510	458	410	538	376	336	226	416	203	337	326	259	237
LOC112457143	Antennae	Nurse	-0.490256	0.0279563	LOC112457143	XP_024875812.1	uncharacterized protein LOC112457143 [Temnothorax curvispinosus]	uncharacterized protein LOC112457143	215	210	134	160	170	154	144	84	108	79	138	140	79	144
DBV15_08051	Antennae	Nurse	-0.488693	0.000737541	LOC112459075	XP_024878742.1	uncharacterized protein LOC112459075 [Temnothorax curvispinosus]	Uncharacterized protein	811	832	746	600	797	883	562	505	570	567	337	484	424	467
LOC112457509	Antennae	Nurse	-0.487902	7.56e-12	LOC112457509	XP_024876400.1	voltage-gated potassium channel subunit beta-2 [Temnothorax curvispinosus]	voltage-gated potassium channel subunit beta-2	6300	4849	4838	4716	5628	4485	4880	2912	3832	2962	3397	3243	3015	3487
LOC112467773	Antennae	Nurse	-0.487362	0.0218915	LOC112467773	XP_024892340.1	uncharacterized protein LOC112467773 [Temnothorax curvispinosus]	uncharacterized protein LOC112467773	284	219	158	114	222	259	138	165	120	104	131	109	142	97
DBV15_11612	Antennae	Nurse	-0.487103	1.74e-06	LOC112462427	XP_024883952.1	phospholipase DDHD1-like isoform X3 [Temnothorax curvispinosus]	Phospholipase DDHD1	1090	1096	915	907	1178	962	805	526	800	465	711	654	686	647
DBV15_10216	Antennae	Nurse	-0.486446	0.000357352	LOC112467202	XP_024891469.1	lysine--tRNA ligase isoform X2 [Temnothorax curvispinosus]	Lysine--tRNA ligase	994	571	804	791	888	838	752	559	548	546	425	506	429	585
DBV15_00037	Antennae	Nurse	-0.482204	0.00877292	LOC112463003	XP_024884890.1	tyrosine-protein phosphatase non-receptor type 4 isoform X3 [Temnothorax curvispinosus]	Tyrosine-protein phosphatase non-receptor type 4	995	1176	1231	1525	1484	659	1111	408	996	453	1369	620	670	1031
DBV15_05361	Antennae	Nurse	-0.480546	0.00010051	LOC112462142	XP_024883538.1	cytochrome P450 9e2-like [Temnothorax curvispinosus]	Uncharacterized protein	597	689	513	519	639	645	531	365	530	331	385	330	399	341
LOC112455779	Antennae	Nurse	-0.480227	2.03e-05	LOC112455779	XP_024873723.1	long-chain-fatty-acid--CoA ligase 4 isoform X3 [Temnothorax curvispinosus]	long-chain-fatty-acid--CoA ligase 4 isoform X1	4550	4372	3658	3926	4041	4830	2995	2743	3886	2452	2697	2092	2482	2107
DBV15_05752	Antennae	Nurse	-0.480212	0.0023929	LOC112454741	XP_024872178.1	tyrosine-protein phosphatase Lar isoform X10 [Temnothorax curvispinosus]	Protein-tyrosine-phosphatase	1891	1416	1675	1205	1743	1216	1150	681	1224	702	897	898	1214	1062
DBV15_00427	Antennae	Nurse	-0.479851	1.4e-06	LOC105259142	XP_025266199.1	uncharacterized protein LOC105259142 [Camponotus floridanus]	HMG box domain-containing protein	1255	1219	938	881	1401	1017	943	587	944	671	569	767	704	690
DBV15_09889	Antennae	Nurse	-0.479559	1.11e-06	LOC112459494	XP_024879375.1	mucin-17 [ Temnothorax curvispinosus]	Receptor-type tyrosine-protein phosphatase zeta	1085	1551	975	1022	1257	1067	891	471	1145	617	754	711	837	621
DBV15_07069	Antennae	Nurse	-0.47829	0.0133958	LOC112454573	XP_024871818.1	peptidylglycine alpha-hydroxylating monooxygenase [Temnothorax curvispinosus]	Peptidylglycine monooxygenase	224	227	163	152	172	161	166	108	181	93	118	139	109	81
LOC112460593	Antennae	Nurse	-0.478122	3.77e-05	LOC112460593	XP_024881121.1	male-specific lethal 3 homolog isoform X2 [Temnothorax curvispinosus]	male-specific lethal 3 homolog isoform X2	740	506	715	568	676	582	550	309	453	443	384	374	388	444
DBV15_08370	Antennae	Nurse	-0.475959	5.78e-05	LOC105207584	XP_011175428.1	probable protein phosphatase CG10417 [Solenopsis invicta]	PPM-type phosphatase domain-containing protein	798	755	621	538	782	701	539	428	544	468	340	424	496	359
DBV15_10371	Antennae	Nurse	-0.475525	2.58e-06	LOC112462711	XP_024884399.1	protein FAM126B isoform X2 [Temnothorax curvispinosus]	Uncharacterized protein	967	1062	871	732	1123	753	826	424	778	528	558	635	585	601
DBV15_03578	Antennae	Nurse	-0.4754	2.73e-07	LOC112456527	XP_024874898.1	longitudinals lacking protein, isoforms J/P/Q/S/Z-like isoform X2 [Temnothorax curvispinosus]	Longitudinals lacking protein	10129	8563	8537	7093	9184	10512	6679	5298	6948	4955	5100	5863	5383	5458
LOC112467211	Antennae	Nurse	-0.475136	2.45e-05	LOC112467211	XP_024891493.1	protein retinal degeneration B isoform X6 [Temnothorax curvispinosus]	protein retinal degeneration B isoform X4	3112	2451	3044	2321	2830	2738	2266	1383	2231	1324	1887	1808	1761	1822
DBV15_10023	Antennae	Nurse	-0.474855	1.05e-09	LOC112454688	XP_024871972.1	uncharacterized protein LOC112454688 [Temnothorax curvispinosus]	X-box-binding protein 1	16323	16474	16115	13322	17057	15345	12935	8771	10655	10395	9042	10429	10853	9336
DBV15_01443	Antennae	Nurse	-0.474824	0.0238455	LOC112458362	XP_024877731.1	lipopolysaccharide-induced tumor necrosis factor-alpha factor homolog [Temnothorax curvispinosus]	LITAF domain-containing protein	211	216	193	115	237	124	154	105	163	143	51	117	116	122
DBV15_02529	Antennae	Nurse	-0.474386	0.000159648	LOC112456379	XP_024874641.1	zinc transporter foi-like [Temnothorax curvispinosus]	Zinc transporter foi	863	748	777	626	829	676	530	378	700	371	508	468	433	437
DBV15_06863	Antennae	Nurse	-0.473238	0.00510134	LOC105205517	XP_025995941.1	CTD nuclea r envelope phosphatase 1 homolog isoform X3 [Solenopsis invicta]	Serine/threonine-protein phosphatase dullard-like protein	239	223	222	194	198	164	161	105	155	123	130	157	118	119
DBV15_02032	Antennae	Nurse	-0.473123	0.0078009	LOC112464599	XP_024887464.1	ras-responsive element-binding protein 1 isoform X1 [Temnothorax curvispinosus]	Ras-responsive element-binding protein 1	1225	1479	757	578	1071	1245	1133	417	929	761	607	591	779	707
DBV15_10796	Antennae	Nurse	-0.472309	0.00350886	LOC112459904	XP_024880040.1	VWFA and cache domain-containing protein 1 [Temnothorax curvispinosus]	VWFA and cache domain-containing protein 1	310	400	297	352	319	298	220	127	319	156	224	168	242	224
DBV15_03440	Antennae	Nurse	-0.472305	0.0143415	LOC112464384	XP_024887107.1	5'-nucleotidase domain-containing protein 3 isoform X2 [Temnothorax curvispinosus]	5'-nucleotidase domain-containing protein 3	532	376	442	417	514	529	420	173	458	222	343	231	355	401
DBV15_02859	Antennae	Nurse	-0.471714	0.0152671	LOC112468297	XP_024893185.1	katanin p8 0 WD40 repeat-containing subunit B1-like isoform X1 [Temnothorax curvispinosus]	Katanin p80 WD40 repeat-containing subunit B1	313	406	317	286	215	451	225	208	264	155	246	172	185	183
DBV15_00066	Antennae	Nurse	-0.471258	0.00817529	LOC112463032	XP_024884956.1	transcription elongation factor B polypeptide 3 isoform X1 [Temnothorax curvispinosus]	TFIIS N-terminal domain-containing protein	282	295	229	237	343	289	255	133	312	152	177	214	184	122
DBV15_07288	Antennae	Nurse	-0.470958	0.0233518	LOC112467957	XP_024892692.1	gamma-secretase subunit Aph-1 [Temnothorax curvispinosus]	Gamma-secretase subunit Aph-1	320	393	205	222	320	322	161	206	188	180	134	169	187	158
DBV15_02285	Antennae	Nurse	-0.470364	0.0493972	LOC105153491	XP_011066689.1	PREDICTED: transcriptional coactivator YAP1 [Acromyrmex echinatior]	Yorkie-like protein	231	179	128	135	138	153	90	61	192	73	98	90	126	66
DBV15_06661	Antennae	Nurse	-0.470022	0.013541	LOC112460877	XP_024881567.1	uncharacterized protein LOC112460877 isoform X4 [Temnothorax curvispinosus]	Neurabin-1	328	495	313	245	322	428	141	159	390	160	253	136	236	148
DBV15_09340	Antennae	Nurse	-0.469909	0.000149075	LOC112453785	XP_024870490.1	GPI ethano lamine phosphate transferase 3 [Temnothorax curvispinosus]	GPI ethanolamine phosphate transferase 3	1015	650	657	523	832	921	499	587	515	428	417	442	480	369
DBV15_04883	Antennae	Nurse	-0.469117	0.000258442	LOC112455442	XP_024873110.1	protein yippee-like 1 [Temnothorax curvispinosus]	Protein yippee-like	604	490	458	394	475	499	323	239	366	242	297	333	378	251
LOC112458492	Antennae	Nurse	-0.46911	0.00109154	LOC112458492	XP_024877928.1	uncharacterized protein DDB_G0284459 [Temnothorax curvispinosus]	uncharacterized protein DDB_G0284459	1227	768	1316	1007	1251	723	925	550	835	581	818	623	558	674
DBV15_00100	Antennae	Nurse	-0.468872	0.000302312	LOC112463013	XP_024884912.1	mediator of RNA polymerase II transcription subunit 12 [Temnothorax curvispinosus]	Mediator of RNA polymerase II transcription subunit 12-like protein	683	802	695	498	840	495	628	335	618	346	325	508	475	431
DBV15_00296	Antennae	Nurse	-0.468853	1.81e-06	LOC112460560	XP_024881069.1	maltase A2-like isoform X2 [Temnothorax curvispinosus]	Aamy domain-containing protein	1010	963	917	698	908	911	712	432	725	550	511	609	660	505
LOC112457926	Antennae	Nurse	-0.468455	0.00110625	LOC112457926	XP_024877023.1	uncharacterized protein LOC112457926 isoform X3 [Temnothorax curvispinosus]	uncharacterized protein LOC112457926 isoform X3	758	963	703	696	830	1002	450	298	843	393	673	392	631	395
DBV15_00652	Antennae	Nurse	-0.468361	0.0157395	LOC112464369	XP_024887085.1	RNA polymerase-associated protein RTF1 homolog [Temnothorax curvispinosus]	RNA polymerase-associated protein Rtf1	226	226	199	196	275	191	186	86	223	114	155	118	156	149
LOC112454581	Antennae	Nurse	-0.468289	0.00851826	LOC112454581	XP_024871833.1	embryonic polarity protein dorsal [Temnothorax curvispinosus]	embryonic polarity protein dorsal	640	520	513	436	593	600	381	212	521	213	429	366	390	336
LOC112466942	Antennae	Nurse	-0.467892	1.71e-05	LOC112466942	XP_024891074.1	spermatogenesis-associated protein 20 [Temnothorax curvispinosus]	spermatogenesis-associated protein 20	1434	1194	1416	963	1424	1497	934	755	969	819	770	854	763	761
DBV15_08886	Antennae	Nurse	-0.467552	2.74e-05	LOC112453150	XP_024869491.1	syntaxin-binding protein 5 isoform X3 [Temnothorax curvispinosus]	Syntaxin-binding protein 5	2108	2175	1966	1794	2362	1736	1594	914	1886	1011	1537	1198	1313	1230
DBV15_04023	Antennae	Nurse	-0.467516	0.000198172	LOC112458254	XP_024877564.1	40S ribosomal protein S3a [Temnothorax curvispinosus]	40S ribosomal protein S3a	28444	15115	21654	21002	20443	26824	16546	17646	13502	13566	12099	15114	12323	11945
DBV15_08672	Antennae	Nurse	-0.46692	0.00371264	LOC112456488	XP_024874846.1	synaptic vesicle glycoprotein 2B-like isoform X1 [Temnothorax curvispinosus]	MFS domain-containing protein	824	875	674	474	696	745	433	267	944	349	415	373	514	359
LOC112455801	Antennae	Nurse	-0.466869	0.00197945	LOC112455801	XP_024873752.1	jmjC domain-containing histone demethylation protein 1-like [Temnothorax curvispinosus]	jmjC domain-containing histone demethylation protein 1-like	943	634	971	825	843	745	536	416	594	379	755	522	455	470
LOC112454365	Antennae	Nurse	-0.466863	0.0022783	LOC112454365	XP_024871477.1	uncharacterized protein LOC112454365 [Temnothorax curvispinosus]	uncharacterized protein LOC112454365	481	598	402	359	487	342	370	203	372	264	248	249	322	320
DBV15_00350	Antennae	Nurse	-0.466487	0.046902	LOC112454971	XP_024872402.1	out at first protein [Temnothorax curvispinosus]	Uncharacterized protein	125	141	98	122	152	136	116	81	124	76	67	63	89	86
DBV15_00359	Antennae	Nurse	-0.466097	0.00605843	LOC112451774	XP_024867390.1	elongation of very long chain fatty acids protein 4-like [Temnothorax curvispinosus]	Elongation of very long chain fatty acids protein	382	406	289	254	404	323	292	178	223	229	159	247	202	297
DBV15_07005	Antennae	Nurse	-0.465294	0.0158481	LOC112460253	XP_024880623.1	tumor protein p73 [Temnothorax curvispinosus]	Tumor protein 63	182	224	221	140	190	163	170	107	151	126	113	81	114	154
DBV15_00288	Antennae	Nurse	-0.464472	0.000659822	LOC112460539	XP_024881031.1	AP-2 complex subunit alpha [Temnothorax curvispinosus]	AP-2 complex subunit alpha	434	516	370	329	396	553	276	249	419	245	228	245	282	205
DBV15_01199	Antennae	Nurse	-0.464324	0.000315331	LOC112465358	XP_024888640.1	double-strand break repair protein MRE11 [Temnothorax curvispinosus]	Double-strand break repair protein mre11-like protein	13793	7977	10845	10141	9652	13152	8471	9191	6769	7011	5802	7082	6145	5890
DBV15_08675	Antennae	Nurse	-0.464156	0.0496285	--	--	--	Enhancer of polycomb-like protein	241	250	196	137	181	250	131	80	228	105	163	87	129	135
DBV15_08213	Antennae	Nurse	-0.464098	0.00467336	LOC112461659	XP_024882754.1	lachesin isoform X1 [Temnothorax curvispinosus]	Uncharacterized protein	615	690	505	336	683	647	459	314	625	373	322	385	282	284
DBV15_08760	Antennae	Nurse	-0.463475	0.0205006	LOC112466873	XP_024890986.1	radial spoke head 1 homolog [Temnothorax curvispinosus]	E3 ubiquitin-protein ligase	144	210	173	170	189	169	102	55	189	110	113	103	101	106
tlon_OR360	Antennae	Nurse	-0.463268	0.00785865	LOC112468868	XP_024894008.1	uncharacterized protein LOC112468868 [Temnothorax curvispinosus]	uncharacterized protein LOC112468868	225	354	345	347	341	270	289	142	278	216	315	137	169	202
DBV15_04198	Antennae	Nurse	-0.463197	0.00433722	LOC112466602	XP_024890545.1	coronin-7 isoform X3 [Temnothorax curvispinosus]	Coronin	567	580	489	477	605	415	384	228	465	263	413	256	371	336
DBV15_00191	Antennae	Nurse	-0.463018	0.00142651	LOC112454227	XP_024871261.1	peptidyl-alpha-hydroxyglycine alpha-amidating lyase 1-like [Temnothorax curvispinosus]	Peptidylamidoglycolate lyase	405	481	341	264	487	393	261	236	346	229	164	327	200	218
DBV15_09625	Antennae	Nurse	-0.462361	0.000109423	LOC112462248	XP_024883684.1	pleckstrin homology domain-containing family M member 2 [Temnothorax curvispinosus]	Pleckstrin homology domain-containing family M member 2	1219	1351	1137	1310	1345	1014	970	485	1104	658	740	904	860	803
DBV15_03864	Antennae	Nurse	-0.462101	0.0297477	LOC112458983	XP_024878623.1	sex-lethal homolog isoform X2 [Temnothorax curvispinosus]	Sex-lethal-like protein	242	310	156	177	212	260	132	74	184	130	146	118	191	130
DBV15_06082	Antennae	Nurse	-0.459059	0.00258121	LOC112452194	XP_024868064.1	methionine aminopeptidase 2-like [Temnothorax curvispinosus]	Methionine aminopeptidase 2	2112	1798	1482	1301	1694	2153	1311	1466	1228	1166	698	1188	986	1039
DBV15_05676	Antennae	Nurse	-0.458968	0.0307195	LOC112455323	XP_024872937.1	serine/threonine-protein phosphatase 6 catalytic subunit [Temnothorax curvispinosus]	Serine/threonine-protein phosphatase	152	253	144	158	203	191	117	112	159	97	127	108	91	96
DBV15_00822	Antennae	Nurse	-0.457777	2.92e-05	LOC112464635	XP_024887543.1	MICOS complex subunit Mic60 isoform X3 [Temnothorax curvispinosus]	MICOS complex subunit MIC60	2059	1329	1287	1126	1671	1681	1218	1035	1054	894	984	927	920	857
DBV15_08797	Antennae	Nurse	-0.456849	0.00150301	LOC112461034	XP_024881843.1	transmembrane emp24 domain-containing protein 1 [Temnothorax curvispinosus]	Transmembrane emp24 domain-containing protein 1	638	489	451	469	546	546	430	299	328	346	277	381	301	405
DBV15_04711	Antennae	Nurse	-0.455598	6.61e-05	LOC112462916	XP_024884759.1	serine/threonine-protein phosphatase 4 regulatory subunit 4-like isoform X2 [Temnothoraxcurvispinosus]	Protein piwi	969	1301	1200	1302	1528	1060	1009	473	1116	660	1028	761	885	693
DBV15_00510	Antennae	Nurse	-0.455006	0.013203	LOC112459656	XP_024879645.1	upstream stimulatory factor 2-like isoform X1 [Temnothorax curvispinosus]	Upstream stimulatory factor 2	442	473	377	292	401	528	370	314	324	256	257	284	221	223
DBV15_10975	Antennae	Nurse	-0.454138	0.00919461	LOC112467322	XP_024891677.1	uncharacterized protein LOC112467322 [Temnothorax curvispinosus]	Uncharacterized protein	796	1147	960	767	926	795	589	245	1094	447	685	496	789	464
DBV15_00209	Antennae	Nurse	-0.45342	0.000509282	LOC112451681	XP_024867233.1	hexosaminidase D-like [Temnothorax curvispinosus]	Beta-N-acetylhexosaminidase	622	619	393	441	536	522	463	274	558	281	306	339	279	364
DBV15_06017	Antennae	Nurse	-0.452395	0.010376	LOC105150799	XP_011062427.1	PREDICTED: uncharacterized protein LOC105150799 [Acromyrmex echinatior]	Uncharacterized protein	433	419	307	203	374	352	167	194	276	248	184	176	201	156
DBV15_08688	Antennae	Nurse	-0.452133	3.57e-05	LOC112451558	XP_024866978.1	protein lifeguard 1-like [Temnothorax curvispinosus]	Glutamate [NMDA] receptor-associated protein 1	5936	5471	4697	3919	5861	5862	4504	3713	4172	3582	2338	3342	3397	3330
DBV15_05001	Antennae	Nurse	-0.449914	0.0167616	LOC112465936	XP_024889515.1	transcription factor Ovo-like 2 [Temnothorax curvispinosus]	Uncharacterized protein	283	256	227	207	248	226	147	191	207	112	110	157	135	143
DBV15_01775	Antennae	Nurse	-0.4495	0.00806928	LOC112467783	XP_024892361.1	uncharacterized protein LOC112467783 [Temnothorax curvispinosus]	Uncharacterized protein	577	512	1420	409	544	609	402	348	463	521	389	349	340	320
DBV15_03309	Antennae	Nurse	-0.448985	0.00846306	LOC112457990	XP_024877112.1	uncharacterized protein LOC112457990 [Temnothorax curvispinosus]	Zinc finger MYND domain-containing protein 17	247	174	202	163	240	229	197	127	161	123	113	172	144	116
LOC112455787	Antennae	Nurse	-0.448553	2.04e-07	LOC112455787	XP_024873740.1	uncharacterized protein LOC112455787 [Temnothorax curvispinosus]	uncharacterized protein LOC112455787	21941	15440	22963	16943	22255	20184	16776	12702	12510	12733	10614	14581	12388	13815
DBV15_04687	Antennae	Nurse	-0.447861	0.000833083	LOC105144549	XP_011051821.1	PREDICTED: adipocyte plasma membrane-associated protein-like [Acromyrmex echinatior]	Adipocyte plasma membrane-associated protein	984	948	594	672	858	816	632	463	824	484	388	544	435	524
DBV15_10316	Antennae	Nurse	-0.447055	0.000395429	LOC112464800	XP_024887781.1	E3 ubiquitin-protein ligase NEDD4 isoform X4 [Temnothorax curvispinosus]	E3 ubiquitin-protein ligase	653	943	626	669	774	669	538	289	830	323	584	401	496	427
DBV15_08410	Antennae	Nurse	-0.446453	0.0127358	LOC112467914	XP_024892596.1	tetraspanin-13 isoform X1 [Temnothorax curvispinosus]	Uncharacterized protein	393	493	262	352	408	505	378	217	397	252	267	167	286	274
DBV15_03481	Antennae	Nurse	-0.446317	0.00677533	LOC112464056	XP_024886609.1	uncharacterized protein LOC112464056 [Temnothorax curvispinosus]	Gastrula zinc finger protein	357	453	369	271	474	363	314	146	422	206	291	250	227	225
LOC112459744	Antennae	Nurse	-0.445576	0.00840989	LOC112459744	XP_024879792.1	40S ribosomal protein S19a-like [Temnothorax curvispinosus]	40S ribosomal protein S19a-like	7742	6142	5122	5947	4589	10114	4892	4898	3649	3984	4223	4195	3838	3678
DBV15_05952	Antennae	Nurse	-0.445359	0.00349764	LOC112460288	XP_024880679.1	ras-related protein Rab-6.2 [Temnothorax curvispinosus]	GTP-binding protein ypt7	389	286	324	200	324	356	212	212	198	206	142	223	186	190
DBV15_00798	Antennae	Nurse	-0.444854	0.0296172	LOC112459617	XP_024879567.1	putative methyltransferase C9orf114 homolog [Temnothorax curvispinosus]	Uncharacterized protein	194	91	117	109	158	179	105	90	67	70	94	80	140	82
DBV15_10314	Antennae	Nurse	-0.442919	0.00613302	LOC112464479	XP_024887255.1	uncharacterized protein LOC112464479 [Temnothorax curvispinosus]	Putative oxidoreductase dhs-27	311	257	206	233	268	349	219	213	203	111	162	161	206	167
DBV15_11982	Antennae	Nurse	-0.442468	0.000325128	LOC112468374	XP_024893278.1	40S ribosomal protein S9 [Temnothorax curvispinosus]	40S ribosomal protein S9	11576	6538	10814	8051	8640	11900	7415	7930	5545	6780	4889	6057	5751	5490
DBV15_11237	Antennae	Nurse	-0.442403	0.000361514	LOC112454703	XP_024872001.1	60S ribosomal protein L6 [Temnothorax curvispinosus]	60S ribosomal protein L6	17495	9997	12494	11423	11655	15907	9552	10452	9086	8805	6571	8401	7558	7016
DBV15_12078	Antennae	Nurse	-0.441626	0.00148112	LOC105254024	XP_025268099.1	F-box only protein 28 [Camponotus floridanus]	F-box domain-containing protein	402	514	244	308	460	442	274	224	406	138	254	238	272	234
LOC112461217	Antennae	Nurse	-0.440561	0.0134402	LOC112461220	XP_024882153.1	zinc finger protein 182-like [Temnothorax curvispinosus]	zinc finger protein 774-like isoform X1	381	406	418	331	456	338	297	168	312	163	335	269	241	291
LOC112459827	Antennae	Nurse	-0.440449	0.00237033	LOC112459827	XP_024879930.1	non-canonical poly(A) RNA polymerase PAPD5-like isoform X2 [Temnothorax curvispinosus]	non-canonical poly	461	507	453	439	499	363	399	225	391	304	310	238	340	280
DBV15_10370	Antennae	Nurse	-0.439962	8.84e-06	LOC112462710	XP_024884395.1	PX domain-containing protein kinase-like protein isoform X1 [Temnothorax curvispinosus]	PX domain-containing protein kinase-like protein	1035	1024	890	774	1007	1022	731	564	826	531	523	652	610	600
DBV15_00286	Antennae	Nurse	-0.439841	0.00991554	LOC112460520	XP_024880995.1	nischarin [Temnothorax curvispinosus]	Nischarin	511	382	304	425	307	394	396	186	337	217	232	282	257	297
DBV15_02480	Antennae	Nurse	-0.439506	0.000466176	LOC112453027	XP_024869337.1	kinesin-like protein costa isoform X2 [Temnothorax curvispinosus]	Uncharacterized protein	474	461	501	379	525	420	356	258	364	305	264	288	343	245
DBV15_07866	Antennae	Nurse	-0.43902	0.0301833	LOC112458283	XP_024877621.1	DNA ligase 1-like [Temnothorax curvispinosus]	Uncharacterized protein	320	320	269	277	258	279	173	131	329	189	148	154	142	201
DBV15_09164	Antennae	Nurse	-0.438751	3.93e-05	LOC112466943	XP_024891075.1	replication factor C subunit 3 [Temnothorax curvispinosus]	Ras association domain-containing protein 8	879	792	753	703	916	731	666	469	657	426	423	641	528	491
DBV15_09914	Antennae	Nurse	-0.438373	0.00315517	LOC112456860	XP_024875397.1	protein artichoke-like [Temnothorax curvispinosus]	Chaoptin	683	453	518	207	586	413	375	270	353	274	190	319	313	353
DBV15_05318	Antennae	Nurse	-0.438221	0.000554307	LOC112458762	XP_024878314.1	poly(rC)-binding protein 4 isoform X1 [Temnothorax curvispinosus]	Poly	1509	1201	987	820	984	1467	734	669	915	720	564	712	737	679
DBV15_08651	Antennae	Nurse	-0.43664	0.000232028	LOC112460182	XP_024880536.1	calcineurin subunit B type 2 [Temnothorax curvispinosus]	Calcineurin subunit B type 2	1021	1016	808	790	986	895	802	507	699	652	463	644	598	649
LOC112466308	Antennae	Nurse	-0.436586	0.000746092	LOC112466308	XP_024890118.1	uncharacterized protein LOC112466308 [Temnothorax curvispinosus]	uncharacterized protein LOC112452295	1660	1397	1626	1311	1501	1742	1062	1150	922	836	908	1155	971	869
LOC112457311	Antennae	Nurse	-0.436558	0.0193217	LOC112457311	XP_024876041.1	uncharacterized protein LOC112457311 isoform X2 [Temnothorax curvispinosus]	uncharacterized protein LOC112457311 isoform X1	528	548	515	383	637	529	372	153	468	297	363	329	532	293
DBV15_03517	Antennae	Nurse	-0.436199	0.00113395	LOC112463872	XP_024886306.1	40S ribosomal protein S15 [Temnothorax curvispinosus]	40S ribosomal protein S15	12515	7450	10532	10874	10228	13674	8989	9054	5889	7349	6397	7206	6405	6638
DBV15_06176	Antennae	Nurse	-0.43593	0.0411178	LOC105198633	XP_011163711.2	LOW QUALITY PROTEIN: F-box/LRR-repeat protein 14 [Solenopsis invicta]	F-box domain-containing protein	240	293	236	187	222	190	190	78	168	122	186	192	153	159
DBV15_02963	Antennae	Nurse	-0.435586	0.0195939	LOC112454588	XP_024871848.1	serine protease inhibitor dipetalogastin isoform X2 [Temnothorax curvispinosus]	Agrin	546	270	322	275	220	321	262	294	258	142	217	205	157	182
DBV15_02196	Antennae	Nurse	-0.434996	0.000873424	LOC112460950	XP_024881686.1	protein PAT1 homolog 1 isoform X2 [Temnothorax curvispinosus]	Uncharacterized protein	469	541	432	401	508	394	372	221	447	292	292	250	295	302
DBV15_03888	Antennae	Nurse	-0.43493	0.000483495	LOC112461040	XP_024881900.1	cyclin G isoform X1 [Temnothorax curvispinosus]	Cyclin-G2	2396	1663	1765	1292	1487	2039	1224	1351	1244	1066	1124	945	950	1072
DBV15_05650	Antennae	Nurse	-0.434821	0.00270001	LOC112465793	XP_024889289.1	protein SON-like isoform X2 [Temnothorax curvispinosus]	Uncharacterized protein	379	612	438	436	519	386	366	169	501	247	368	320	351	212
DBV15_05301	Antennae	Nurse	-0.434702	0.000923437	LOC105195428	XP_011159117.1	protein unzipped [Solenopsis invicta]	Protein unzipped	1650	2041	1274	1219	1664	1718	1190	767	1450	949	1145	1052	821	983
DBV15_02826	Antennae	Nurse	-0.43434	0.046335	LOC112457604	XP_024876533.1	putative D ol-P-Glc:Glc(2)Man(9)GlcNAc(2)-PP-Dol alpha-1,2-glucosyltransferase [Temnothorax curvispinosus]	Dol-P-Glc:Glc	159	121	109	91	133	171	127	84	79	91	61	95	91	100
DBV15_07569	Antennae	Nurse	-0.433967	7.62e-06	LOC112453591	XP_024870192.1	uncharacterized protein LOC112453591 [Temnothorax curvispinosus]	CAD protein	972	914	767	951	913	823	756	433	754	497	711	594	541	573
DBV15_01585	Antennae	Nurse	-0.433754	0.000200853	LOC112462607	XP_024884278.1	RNA-binding protein Rsf1 [Temnothorax curvispinosus]	Rna-binding protein rsf1	2039	1582	1417	1395	1596	1943	1140	952	1228	1084	977	1216	1002	866
DBV15_08379	Antennae	Nurse	-0.433552	0.0287771	LOC112466619	XP_024890578.1	mitochondrial import receptor subunit TOM22 homolog [Temnothorax curvispinosus]	Mitochondrial import receptor subunit TOM22 homolog	593	385	329	336	366	543	453	343	313	323	159	297	249	318
DBV15_08523	Antennae	Nurse	-0.433541	0.00238988	LOC112464459	XP_024887214.1	ubiA prenyltransferase domain-containing protein 1 homolog [Temnothorax curvispinosus]	UbiA prenyltransferase domain-containing protein 1-like protein	710	482	471	389	502	602	484	366	396	373	222	384	329	347
DBV15_11500	Antennae	Nurse	-0.432619	0.040384	LOC112462467	XP_024884037.1	WD repeat-containing protein 92 [Temnothorax curvispinosus]	Uncharacterized protein	208	166	214	156	210	313	216	132	192	148	76	139	158	149
DBV15_07898	Antennae	Nurse	-0.432326	0.0137431	LOC112459270	XP_024879072.1	RNA-binding protein fusilli isoform X1 [Temnothorax curvispinosus]	RNA-binding protein fusilli	435	413	239	306	280	442	211	208	345	216	190	178	210	184
DBV15_04018	Antennae	Nurse	-0.431566	0.0107645	LOC112458269	XP_024877591.1	amyloid protein-binding protein 2 [Temnothorax curvispinosus]	Amyloid protein-binding protein 2	562	662	373	361	433	525	295	209	478	314	327	245	280	281
DBV15_07847	Antennae	Nurse	-0.431464	0.0253028	LOC112467215	XP_024891503.1	uncharacterized protein LOC112467215, partial [Temnothorax curvispinosus]	Leucine-rich repeat-containing protein 68	496	507	293	242	441	434	249	180	440	196	245	173	309	243
LOC112465930	Antennae	Nurse	-0.431224	0.00931315	LOC105196315	XP_011160474.1	longitudinals lacking protein, isoforms A/B/D/L isoform X24 [Solenopsis invicta]	zinc finger X-chromosomal protein-like	348	343	309	283	334	379	317	177	274	178	291	215	182	248
DBV15_03229	Antennae	Nurse	-0.431091	0.000581838	LOC112453962	XP_024870803.1	haloacid dehalogenase-like hydrolase domain-containing protein 2 [Temnothorax curvispinosus]	STAS domain-containing protein	573	479	521	426	502	489	480	258	365	370	272	366	301	400
LOC112462920	Antennae	Nurse	-0.430866	0.0024935	LOC112462923	XP_024884784.1	very low-density lipoprotein receptor-like isoform X4 [Temnothorax curvispinosus]	very low-density lipoprotein receptor-like isoform X6	1400	1527	1418	1481	1500	1491	1040	640	1623	657	1340	728	1014	901
DBV15_08215	Antennae	Nurse	-0.430691	1.49e-05	LOC112461658	XP_024882753.1	tyrosine-protein phosphatase non-receptor type 7-like [Temnothorax curvispinosus]	Receptor-type tyrosine-protein phosphatase R	858	1002	854	745	955	806	794	400	714	506	592	600	610	628
DBV15_02132	Antennae	Nurse	-0.430678	0.0236563	LOC112458481	XP_024877895.1	maestro heat-like repeat-containing protein family member 1 [Temnothorax curvispinosus]	Uncharacterized protein	360	434	365	349	365	334	284	141	394	134	335	222	302	232
LOC112462993	Antennae	Nurse	-0.430424	0.00788505	LOC112462993	XP_024884876.1	uncharacterized protein LOC112462993 [Temnothorax curvispinosus]	uncharacterized protein LOC112462993	386	336	432	246	315	304	199	217	230	242	249	200	163	158
DBV15_06029	Antennae	Nurse	-0.430404	2.27e-05	LOC112455739	XP_024873642.1	clathrin heavy chain [Temnothorax curvispinosus]	Clathrin heavy chain	1424	1874	1139	941	1318	1374	818	654	1401	751	812	744	888	680
DBV15_00356	Antennae	Nurse	-0.429553	0.0246961	LOC112451765	XP_024867368.1	uncharacterized protein LOC112451765 isoform X2 [Temnothorax curvispinosus]	Uncharacterized protein	220	300	235	208	352	260	153	71	268	167	148	203	162	167
LOC112463621	Antennae	Nurse	-0.428013	0.00676445	LOC112463621	XP_024885874.1	ubiquitin carboxyl-terminal hydrolase 20-like [Temnothorax curvispinosus]	Ubiquitin carboxyl-terminal hydrolase	580	540	441	316	462	548	357	242	372	364	262	293	281	334
DBV15_06705	Antennae	Nurse	-0.427336	2.31e-05	LOC112457425	XP_024876231.1	ruvB-like helicase 1, partial [Temnothorax curvispinosus]	Glycine dehydrogenase	941	630	897	717	770	734	507	485	477	536	484	544	482	416
DBV15_01764	Antennae	Nurse	-0.427263	0.0362298	LOC112467819	XP_024892425.1	uncharacterized protein LOC112467819 [Temnothorax curvispinosus]	Uncharacterized protein	364	280	264	264	251	240	248	113	230	215	135	176	222	209
DBV15_09704	Antennae	Nurse	-0.426498	0.000136182	LOC112466835	XP_024890935.1	sorting nexin-13-like isoform X4 [Temnothorax curvispinosus]	Sorting nexin-13	981	991	879	881	933	923	796	407	976	522	634	599	658	592
DBV15_08030	Antennae	Nurse	-0.425779	0.0338028	LOC112453263	XP_024869657.1	protein zer-1 homolog [Temnothorax curvispinosus]	Zer-1-like protein	773	869	834	556	745	732	488	324	612	400	380	409	1130	366
DBV15_11895	Antennae	Nurse	-0.42566	0.000179139	LOC112456304	XP_024874527.1	40S ribosomal protein S11 [Temnothorax curvispinosus]	40S ribosomal protein S11	11589	7637	11108	9593	9578	11353	8511	7602	6516	7319	5885	6904	5974	5975
DBV15_03587	Antennae	Nurse	-0.424797	0.000921879	LOC112452144	XP_024867987.1	F-box only protein 32 [Temnothorax curvispinosus]	F-box only protein 32	761	908	751	699	626	1078	607	490	568	425	553	440	620	508
DBV15_09330	Antennae	Nurse	-0.42478	0.00244025	LOC112452531	XP_024868574.1	mitochondrial amidoxime-reducing component 1, partial [Temnothorax curvispinosus]	MOSC domain-containing protein 1, mitochondrial	923	975	1094	967	926	1009	947	608	759	600	533	623	935	591
LOC112463361	Antennae	Nurse	-0.424336	0.000949964	LOC112463361	XP_024885504.1	histone-lysine N-methyltransferase trithorax isoform X3 [Temnothorax curvispinosus]	histone-lysine N-methyltransferase trithorax isoform X1	1149	1206	979	761	1153	898	745	494	993	602	577	546	777	666
DBV15_04576	Antennae	Nurse	-0.424069	0.0495076	LOC112463583	XP_024885813.1	uncharacterized protein LOC112463583 [Temnothorax curvispinosus]	Uncharacterized protein	235	289	248	179	397	327	190	81	278	117	153	195	376	146
LOC112452349	Antennae	Nurse	-0.423931	0.0298702	LOC112452347	XP_024868266.1	glutamate-gated chloride channel isoform X12 [Temnothorax curvispinosus]	glutamate-gated chloride channel isoform X6	348	673	236	383	410	480	228	113	743	187	277	178	331	217
DBV15_03851	Antennae	Nurse	-0.423296	0.000145714	LOC112458965	XP_024878590.1	LOW QUALITY PROTEIN: uncharacterized protein LOC112458965 [Temnothorax curvispinosus]	Fructose-bisphosphatase	1224	1100	1404	965	1503	1420	1799	639	837	873	514	1133	1092	1417
DBV15_03301	Antennae	Nurse	-0.423247	0.000143979	LOC112461990	XP_024883239.1	uncharacterized protein LOC112461990 [Temnothorax curvispinosus]	RRM domain-containing protein	2150	2012	2020	1638	2221	2385	1291	1175	1810	1309	1230	1171	1307	1140
DBV15_00883	Antennae	Nurse	-0.423181	0.00139379	LOC105184926	XP_025159208.1	cdc42 homolog isoform X2 [Harpegnathos saltator]	Cell division control protein 42 homolog	717	702	507	425	571	633	554	342	445	430	280	388	439	425
DBV15_07574	Antennae	Nurse	-0.422804	1.77e-05	LOC112453563	XP_024870138.1	armadillo segment polarity protein isoform X3 [Temnothorax curvispinosus]	Armadillo segment polarity protein	3211	2842	2277	2096	2794	3177	2061	1788	2377	1615	1543	1726	1723	1546
DBV15_02973	Antennae	Nurse	-0.421945	0.0171228	LOC112458173	XP_024877399.1	probable DNA mismatch repair protein Msh6, partial [Temnothorax curvispinosus]	DNA mismatch repair protein	287	329	357	386	397	407	276	241	227	212	250	209	243	245
DBV15_06855	Antennae	Nurse	-0.421914	0.0209292	LOC112455373	XP_024873020.1	putative zinc finger protein 840 [Temnothorax curvispinosus]	Uncharacterized protein	354	294	249	208	230	279	257	131	266	138	161	201	150	230
DBV15_06598	Antennae	Nurse	-0.42171	0.00967479	LOC112463011	XP_024884913.1	probable phospholipid hydroperoxide glutathione peroxidase [Temnothorax curvispinosus]	Glutathione peroxidase	10123	6211	7624	10197	8345	11904	6479	7159	6412	5238	5385	6310	4945	4745
DBV15_05404	Antennae	Nurse	-0.421363	0.000584401	LOC112461093	XP_024881941.1	uncharacterized protein LOC112461093 [Temnothorax curvispinosus]	Ras guanine nucleotide exchange factor E	721	570	690	513	764	608	579	390	432	476	434	421	458	358
DBV15_05064	Antennae	Nurse	-0.42065	5.8e-05	LOC112462291	XP_024883762.1	sorting nexin-4-like [Temnothorax curvispinosus]	PX domain-containing protein	1518	1227	1430	1212	1701	1526	1241	788	1211	798	937	995	935	968
DBV15_01371	Antennae	Nurse	-0.419929	0.0184626	LOC112456690	XP_024875160.1	macoilin-1-like isoform X1 [Temnothorax curvispinosus]	Uncharacterized protein	242	283	178	212	253	265	174	117	224	122	207	125	203	109
DBV15_06859	Antennae	Nurse	-0.419819	0.00286993	LOC112455381	XP_024873041.1	uncharacterized protein LOC112455381 [Temnothorax curvispinosus]	Monocarboxylate transporter 12	783	596	434	391	536	503	344	337	477	357	297	265	361	280
DBV15_10639	Antennae	Nurse	-0.419361	0.0127316	LOC112453273	XP_024869682.1	tubulin alpha-1 chain-like [Temnothorax curvispinosus]	Tubulin alpha chain	5366	3018	3204	2429	3162	5320	2250	2778	2634	2544	1822	2403	1818	1951
DBV15_12456	Antennae	Nurse	-0.418823	0.0405837	LOC112464634	XP_024887529.1	solute carrier family 35 member C2 isoform X2 [Temnothorax curvispinosus]	Uncharacterized protein	166	147	169	122	263	121	103	92	138	104	74	129	105	78
DBV15_05452	Antennae	Nurse	-0.41764	0.000370779	LOC112456637	XP_024875086.1	STE20-like serine/threonine-protein kinase isoform X3 [Temnothorax curvispinosus]	STE20-like serine/threonine-protein kinase	1306	1828	2197	1313	1762	1420	1254	670	1658	1003	1070	1013	1164	962
DBV15_04626	Antennae	Nurse	-0.417354	0.00839936	LOC112456654	XP_024875116.1	protein FAM98B [Temnothorax curvispinosus]	Protein FAM98A	346	360	339	213	404	371	267	221	249	235	130	290	200	228
DBV15_08809	Antennae	Nurse	-0.417269	0.000128136	LOC105192901	XP_011155490.1	equilibrative nucleoside transporter 4 isoform X2 [Solenopsis invicta]	Equilibrative nucleoside transporter 4	1560	1411	1425	1066	1555	1215	1097	698	1077	939	750	832	1000	987
DBV15_10234	Antennae	Nurse	-0.41666	0.000401243	LOC112467454	XP_024891856.1	sortilin-related receptor-like [Temnothorax curvispinosus]	Low-density lipoprotein receptor relative with 11 ligand-binding repeats	970	1428	758	792	914	1185	556	471	1311	555	508	529	700	489
DBV15_03412	Antennae	Nurse	-0.416303	0.0023168	LOC112455879	XP_024873848.1	leucine-rich repeat-containing protein 15-like [Temnothorax curvispinosus]	Insulin-like growth factor-binding protein complex acid labile subunit	525	636	480	447	458	541	393	270	519	229	399	249	419	324
DBV15_08293	Antennae	Nurse	-0.416182	0.0269345	LOC112461025	XP_024881812.1	nucleolar GTP-binding protein 2 [Temnothorax curvispinosus]	Nucleolar GTP-binding protein 2	275	741	298	276	326	212	236	194	367	168	203	191	191	201
DBV15_04379	Antennae	Nurse	-0.415813	0.000184489	LOC112463335	XP_024885458.1	uncharacterized protein LOC112463335 isoform X1 [Temnothorax curvispinosus]	Uncharacterized protein	778	933	812	697	833	724	528	355	774	438	519	507	598	435
DBV15_08289	Antennae	Nurse	-0.415714	0.00244933	LOC112458206	XP_024877448.1	uncharacterized protein LOC112458206 [Temnothorax curvispinosus]	Uncharacterized protein	802	550	453	482	522	497	401	414	445	242	479	314	284	329
DBV15_00792	Antennae	Nurse	-0.415576	0.000628338	LOC112459634	XP_024879602.1	uncharacterized protein LOC112459634 [Temnothorax curvispinosus]	Nicotinamide-nucleotide adenylyltransferase	907	906	928	934	1116	883	723	582	662	506	577	664	752	572
DBV15_07885	Antennae	Nurse	-0.415549	0.0223231	LOC112458293	XP_024877639.1	uncharacterized protein LOC112458293 [Temnothorax curvispinosus]	Uncharacterized protein	251	303	239	270	253	213	193	118	206	132	153	191	160	215
LOC112466793	Antennae	Nurse	-0.414002	0.00227342	LOC112466793	XP_024890885.1	ADP,ATP carrier protein 2-like [Temnothorax curvispinosus]	ADP/ATP translocase	5662	3830	3079	2749	3333	5102	2490	2937	2826	2633	2264	2256	2255	1963
LOC112462432	Antennae	Nurse	-0.413846	0.00747348	LOC112468358	XP_024893257.1	putative fatty acyl-CoA reductase CG5065 [Temnothorax curvispinosus]	Fatty acyl-CoA reductase	2727	1683	1982	0	2219	1069	879	1630	1872	1040	0	1123	818	562
DBV15_07698	Antennae	Nurse	-0.413588	0.000925184	LOC112460205	XP_024880573.1	uncharacterized protein LOC112460205 isoform X1 [Temnothorax curvispinosus]	XK-related protein	1123	1219	1018	1012	1193	1410	927	650	1037	805	767	612	779	708
DBV15_09601	Antennae	Nurse	-0.413206	0.00169572	LOC105258655	XP_025270670.1	protein kinase shaggy isoform X4 [Camponotus floridanus]	Protein kinase shaggy	1116	1339	888	889	1074	972	656	482	893	619	658	602	683	723
DBV15_00364	Antennae	Nurse	-0.413144	0.00172543	LOC112451776	XP_024867393.1	syntaxin-1 2 [Temnothorax curvispinosus]	Syntaxin-12	579	700	585	629	710	469	463	251	626	362	411	394	429	371
LOC112453991	Antennae	Nurse	-0.413066	6.2e-05	LOC105256520	XP_011264782.1	sodium/hydrogen exchanger 7 isoform X1 [Camponotus floridanus]	sodium/hydrogen exchanger 7-like isoform X1	1251	1231	1130	897	1247	1064	858	562	992	695	804	834	664	659
DBV15_11289	Antennae	Nurse	-0.412497	0.01074	LOC112454204	XP_024871227.1	uncharacterized protein CG10915 isoform X1 [Temnothorax curvispinosus]	CortBP2 domain-containing protein	339	381	307	248	355	360	220	191	357	200	166	157	260	189
DBV15_05638	Antennae	Nurse	-0.410912	4.71e-05	LOC112464098	XP_024886659.1	uncharacterized protein LOC112464098 [Temnothorax curvispinosus]	Cactin	56917	38053	43127	36662	41251	51035	33365	32999	29761	29572	24645	30428	26582	26864
DBV15_03083	Antennae	Nurse	-0.410309	0.0356632	LOC112458628	XP_024878135.1	armadillo repeat-containing protein 6 homolog [Temnothorax curvispinosus]	Armadillo repeat-containing protein 6-like protein	294	268	295	312	349	326	270	204	278	143	245	140	218	233
DBV15_10208	Antennae	Nurse	-0.410225	0.0239903	LOC112466781	XP_024890867.1	polycomb group RING finger protein 3 [Temnothorax curvispinosus]	RING-type domain-containing protein	297	257	227	174	226	305	222	116	171	167	175	169	182	169
DBV15_04555	Antennae	Nurse	-0.409706	0.00113194	--	--	--	Uncharacterized protein	531	527	469	339	483	474	340	302	407	296	296	297	286	247
DBV15_05786	Antennae	Nurse	-0.409677	0.000884248	LOC112465946	XP_024889523.1	inositol polyphosphate 5-phosphatase E isoform X1 [Temnothorax curvispinosus]	IPPc domain-containing protein	507	637	524	457	571	526	593	237	594	280	376	379	387	408
DBV15_08611	Antennae	Nurse	-0.409413	0.0110385	LOC105204056	XP_039306999.1	PHD finger protein rhinoceros [Solenopsis invicta]	Uncharacterized protein	421	586	265	261	400	356	273	171	434	235	154	255	255	247
DBV15_07878	Antennae	Nurse	-0.409057	0.015541	--	--	--	Uncharacterized protein	456	445	387	274	342	426	328	238	354	254	267	262	187	238
DBV15_06019	Antennae	Nurse	-0.408894	1.38e-06	LOC112455721	XP_024873612.1	probable serine incorporator isoform X2 [Temnothorax curvispinosus]	Putative serine incorporator	1975	1930	1539	1494	1731	1677	1449	985	1574	960	1023	1267	1131	1103
DBV15_10086	Antennae	Nurse	-0.408882	0.0152123	LOC105151841	XP_011064276.1	PREDICTED: bifunctional heparan sulfate N-deacetylase/N-sulfotransferase [Acromyrmex echinatior]	[Heparan sulfate]-glucosamine N-sulfotransferase	267	326	279	233	362	260	203	128	214	175	195	180	216	196
DBV15_05453	Antennae	Nurse	-0.407552	0.00176889	LOC112456643	XP_024875103.1	60S ribosomal protein L26 [Temnothorax curvispinosus]	60S ribosomal protein L26	7276	3875	5772	6142	5348	7011	4582	4575	3481	4010	3270	3903	3554	3886
LOC112459848	Antennae	Nurse	-0.40713	0.0497945	--	--	--	Protein THEM6	458	330	254	325	263	433	346	268	300	248	154	217	207	233
DBV15_03537	Antennae	Nurse	-0.406974	0.0254509	LOC112456246	XP_024874423.1	nuclear pore membrane glycoprotein 210-like [Temnothorax curvispinosus]	Nuclear pore membrane glycoprotein	321	224	217	164	229	244	183	166	124	148	156	143	153	166
LOC112463535	Antennae	Nurse	-0.406878	0.00967479	LOC112463535	XP_024885739.1	endoplasmic reticulum resident protein 29 [Temnothorax curvispinosus]	endoplasmic reticulum resident protein 29	424	418	382	333	445	389	367	219	321	345	195	276	225	318
DBV15_06038	Antennae	Nurse	-0.406432	0.00345202	LOC112455753	XP_024873660.1	WD repeat and FYVE domain-containing protein 3 isoform X1 [Temnothorax curvispinosus]	WD repeat and FYVE domain-containing protein 3	1597	1816	1522	1368	1751	1353	1008	580	1526	871	1149	911	1210	971
DBV15_08699	Antennae	Nurse	-0.405893	0.00133922	LOC112451562	XP_024866982.1	protein LSM14 homolog A isoform X1 [Temnothorax curvispinosus]	LSM14-like protein B	422	629	402	459	488	474	399	184	492	273	369	284	389	294
DBV15_08515	Antennae	Nurse	-0.405479	0.0022758	LOC112464467	XP_024887230.1	IWS1-like protein [Temnothorax curvispinosus]	TFIIS N-terminal domain-containing protein	16452	9252	12054	11962	10207	14692	9209	10053	7863	8134	7413	8549	6631	7416
DBV15_02938	Antennae	Nurse	-0.404401	0.00304933	LOC112454396	XP_024871540.1	WD repeat domain phosphoinositide-interacting protein 3 [Temnothorax curvispinosus]	WD repeat domain phosphoinositide-interacting protein 3	514	511	618	472	556	515	417	379	353	382	330	347	347	301
DBV15_03042	Antennae	Nurse	-0.403673	0.0030209	LOC112462528	XP_024884123.1	E3 ubiquitin-protein ligase RING1 [Temnothorax curvispinosus]	RING-type E3 ubiquitin transferase	501	510	535	403	589	618	388	355	434	310	260	347	394	307
DBV15_12615	Antennae	Nurse	-0.403319	0.0161254	LOC112459125	XP_024878859.1	tyrosine-protein kinase sid-3-like [Temnothorax curvispinosus]	Non-specific protein-tyrosine kinase	699	844	713	636	773	619	668	394	678	326	683	393	587	415
DBV15_01899	Antennae	Nurse	-0.402916	0.0143064	LOC112463896	XP_024886347.1	uncharacterized protein LOC112463896 [Temnothorax curvispinosus]	Uncharacterized protein	2081	1620	1373	1236	1318	2015	1210	1307	1158	1190	788	1089	829	956
DBV15_04694	Antennae	Nurse	-0.402793	0.00540873	LOC105144556	XP_011051831.1	PREDICTED: transmembrane and coiled-coil domains protein 2 isoform X3 [Acromyrmex echinatior]	Transmembrane and coiled-coil domains protein 1	1480	1714	2030	1560	2041	1417	1193	679	1507	908	1347	1014	1326	1105
DBV15_04830	Antennae	Nurse	-0.401991	0.000258442	LOC112461000	XP_024881774.1	SWI/SNF complex subunit SMARCC2 [Temnothorax curvispinosus]	SWI/SNF complex subunit SMARCC2	1472	1135	952	925	1110	1282	954	671	980	751	733	695	806	667
DBV15_00047	Antennae	Nurse	-0.400182	0.00180466	LOC112462983	XP_024884863.1	uncharacterized protein LOC112462983 isoform X1 [Temnothorax curvispinosus]	Hydrolase_4 domain-containing protein	1318	879	1148	833	954	847	991	720	766	516	615	735	705	664
LOC112461011	Antennae	Nurse	-0.399842	0.0347233	LOC112461011	XP_024881795.1	protein tramtrack, beta isoform-like [Temnothorax curvispinosus]	protein tramtrack, beta isoform-like	443	601	297	391	466	542	249	187	541	268	279	205	307	280
DBV15_02524	Antennae	Nurse	-0.399598	0.00860736	LOC105189416	XP_025159541.1	40S ribosomal protein S18 isoform X1 [Harpegnathos saltator]	40S ribosomal protein S18	11280	7624	9611	10098	8969	13217	7927	8722	5863	6843	5637	7213	6104	6166
DBV15_03824	Antennae	Nurse	-0.399523	0.00388328	LOC112452510	XP_024868526.1	lysosome-associated membrane glycoprotein 1-like [Temnothorax curvispinosus]	Lysosome-associated membrane glycoprotein 1	1664	1486	1090	1181	1309	1594	1118	807	1258	953	787	978	765	890
DBV15_08461	Antennae	Nurse	-0.398451	0.00400523	LOC112467052	XP_024891280.1	PDZ domain-containing protein 8 isoform X1 [Temnothorax curvispinosus]	PDZ domain-containing protein 8	763	632	658	618	634	674	434	354	474	308	523	400	518	445
DBV15_10616	Antennae	Nurse	-0.397972	0.00159161	LOC112464533	XP_024887346.1	60S ribosomal protein L14 [Temnothorax curvispinosus]	60S ribosomal protein L14	10243	6466	8801	7427	7494	10237	7309	7340	5006	5989	4777	5818	5213	5248
DBV15_02015	Antennae	Nurse	-0.396692	0.00358259	LOC112464588	XP_024887440.1	serine/threonine-protein kinase A-Raf [Temnothorax curvispinosus]	Serine/threonine-protein kinase A-Raf	520	561	410	414	485	443	376	269	507	256	305	321	370	215
DBV15_05901	Antennae	Nurse	-0.396636	0.0222136	LOC112463840	XP_024886229.1	protein tipE isoform X2 [Temnothorax curvispinosus]	Protein tipE	694	608	412	243	461	527	325	341	449	447	179	298	281	226
LOC112467295	Antennae	Nurse	-0.396601	0.00736729	LOC112467295	XP_024891617.1	nuclear pore complex protein Nup153 isoform X3 [Temnothorax curvispinosus]	nuclear pore complex protein Nup153 isoform X1	502	583	357	385	477	518	297	218	509	214	342	237	368	287
DBV15_06554	Antennae	Nurse	-0.396548	0.00952208	LOC112452752	XP_024868896.1	vacuolar protein sorting-associated protein 26B-like isoform X1 [Temnothorax curvispinosus]	Uncharacterized protein	268	424	216	208	299	230	194	140	295	145	164	233	149	139
DBV15_01763	Antennae	Nurse	-0.396146	1.54e-05	LOC112467835	XP_024892463.1	aldehyde dehydrogenase, dimeric NADP-preferring isoform X3 [Temnothorax curvispinosus]	Aldehyde dehydrogenase	8339	5618	6438	5627	6128	7058	5491	4431	4990	4081	4082	4295	3910	4529
LOC112462199	Antennae	Nurse	-0.395476	0.0293473	LOC112462199	XP_024883644.1	zinc finger protein 181-like [Temnothorax curvispinosus]	zinc finger protein 181-like	290	347	290	273	348	273	218	166	239	142	259	170	257	179
DBV15_02827	Antennae	Nurse	-0.395471	0.028187	LOC112457605	XP_024876538.1	galactosylgalactosylxylosylprotein 3-beta-glucuronosyltransferase P-like [Temnothorax curvispinosus]	Galactosylgalactosylxylosylprotein 3-beta-glucuronosyltransferase	631	566	416	317	486	567	368	270	510	264	385	276	275	315
DBV15_04072	Antennae	Nurse	-0.395057	0.0215395	LOC112455252	XP_024872823.1	transmembrane protein 132C isoform X2 [Temnothorax curvispinosus]	Uncharacterized protein	267	502	373	251	383	342	218	109	446	189	209	209	250	246
DBV15_08019	Antennae	Nurse	-0.393863	0.0174895	LOC112453291	XP_024869707.1	serine/threonine-protein kinase GG21441 isoform X1 [Temnothorax curvispinosus]	Doublecortin-like and CAM kinase-like protein	408	415	272	314	375	337	290	150	361	161	289	208	242	288
DBV15_01376	Antennae	Nurse	-0.392618	0.0216248	LOC120359142	XP_039311587.1	uncharacterized protein LOC120359142 [Solenopsis invicta]	Adenylyl cyclase-associated protein	796	692	495	564	671	637	481	248	540	421	577	421	446	361
DBV15_06011	Antennae	Nurse	-0.391793	0.00295098	LOC112463294	XP_024885385.1	actin-binding LIM protein 2 isoform X9 [Temnothorax curvispinosus]	Actin-binding LIM protein 1	1342	1197	1230	1034	1248	1380	1042	562	1167	655	1049	728	917	862
DBV15_04075	Antennae	Nurse	-0.391653	0.0499633	--	--	--	Ras-related protein M-Ras	201	260	177	213	248	217	124	130	226	106	160	107	136	129
DBV15_03018	Antennae	Nurse	-0.391534	0.024463	LOC112462516	XP_024884101.1	protein CASC3 isoform X1 [Temnothorax curvispinosus]	Protein CASC3	383	579	391	312	420	344	364	200	353	215	311	241	359	249
LOC112461124	Antennae	Nurse	-0.391469	0.00370839	LOC112461124	XP_024882007.1	uncharacterized protein LOC112461124 isoform X2 [Temnothorax curvispinosus]	uncharacterized protein LOC112461124 isoform X2	514	500	564	436	521	558	335	290	392	332	289	343	337	350
DBV15_08874	Antennae	Nurse	-0.390725	0.0317171	LOC112457310	XP_024876035.1	metalloproteinase inhibitor 4 [Temnothorax curvispinosus]	NTR domain-containing protein	421	242	194	284	184	312	212	194	260	134	183	126	158	199
DBV15_05107	Antennae	Nurse	-0.39059	0.0246503	LOC112466248	XP_024890017.1	ubiquitin carboxyl-terminal hydrolase 35-like [Temnothorax curvispinosus]	Ubiquitin carboxyl-terminal hydrolase 38	325	323	285	251	327	282	234	222	191	230	178	183	186	195
DBV15_08141	Antennae	Nurse	-0.389517	0.024869	LOC112456201	XP_024874371.1	armadillo repeat-containing protein 1-like [Temnothorax curvispinosus]	Uncharacterized protein	329	598	294	221	317	321	249	229	338	239	169	211	210	170
DBV15_06277	Antennae	Nurse	-0.389447	0.0434265	LOC112465054	XP_024888192.1	LIM domain-containing protein jub [Temnothorax curvispinosus]	Wilms tumor protein 1-interacting-like protein	197	253	213	151	224	228	195	118	226	142	133	92	173	140
LOC112466948	Antennae	Nurse	-0.388717	0.00548187	LOC112466948	XP_024891086.1	60S ribosomal protein L13 [Temnothorax curvispinosus]	60S ribosomal protein L13	14471	8091	11016	10126	9988	13857	8666	10247	6658	7669	5943	8287	6584	6637
DBV15_03505	Antennae	Nurse	-0.387794	0.0093889	LOC112464193	XP_024886814.1	ubiquitin-40S ribosomal protein S27a [Temnothorax curvispinosus]	40S ribosomal protein S27a	14697	11364	14148	10890	11201	16179	11430	11751	8227	9959	6615	9442	7936	8109
DBV15_01429	Antennae	Nurse	-0.38704	0.0209292	LOC112460075	XP_024880306.1	protein FAM13A [Temnothorax curvispinosus]	Protein FAM13A	4199	3533	5542	4744	5202	3922	3327	1661	2997	2102	4619	3048	3868	3347
LOC112467732	Antennae	Nurse	-0.386407	0.00244025	LOC112467732	XP_024892248.1	probable serine/threonine-protein kinase dyrk1 [Temnothorax curvispinosus]	probable serine/threonine-protein kinase dyrk1	2406	1179	1701	1410	1397	1819	1304	1023	1255	972	1137	1087	1016	1052
DBV15_08375	Antennae	Nurse	-0.385804	4.02e-05	LOC112466652	XP_024890644.1	kinesin-like protein KIF3A isoform X2 [Temnothorax curvispinosus]	Kinesin-like protein	1348	1179	1053	1012	1280	1133	1077	676	1018	750	711	879	764	784
DBV15_05446	Antennae	Nurse	-0.38559	0.0432615	LOC112456633	XP_024875076.1	metal transporter CNNM4 [Temnothorax curvispinosus]	Metal transporter CNNM2	313	419	282	230	366	383	245	179	330	198	278	167	258	152
DBV15_01370	Antennae	Nurse	-0.385481	0.0160793	LOC112456694	XP_024875176.1	m7GpppX diphosphatase-like [Temnothorax curvispinosus]	m7GpppX diphosphatase	335	339	305	299	362	330	280	200	240	273	197	226	200	217
DBV15_09956	Antennae	Nurse	-0.384995	0.00355079	LOC112464472	XP_024887241.1	aurora kinase B-like [Temnothorax curvispinosus]	Aurora kinase	948	1063	729	757	981	943	631	443	813	672	482	600	620	551
LOC112459825	Antennae	Nurse	-0.384272	0.000116737	LOC112459825	XP_024879928.1	intraflagellar transport protein 74 homolog [Temnothorax curvispinosus]	intraflagellar transport protein 74 homolog	2116	2288	2211	1995	2641	1797	2236	1183	1753	1466	1250	1613	1582	1724
DBV15_00523	Antennae	Nurse	-0.384046	0.0353908	LOC112460237	XP_024880611.1	autophagy-related protein 101 [Temnothorax curvispinosus]	Autophagy-related protein 101	296	324	257	261	326	286	200	191	219	201	227	174	146	182
LOC112463299	Antennae	Nurse	-0.383883	0.000436669	LOC105147496	XP_011056850.1	PREDICTED: cysteine-rich hydrophobic domain-containing protein 2 [Acromyrmex echinatior]	cysteine-rich hydrophobic domain-containing protein 2	646	858	654	534	721	604	540	390	675	400	369	459	471	400
DBV15_04041	Antennae	Nurse	-0.383055	0.0483349	LOC112456211	XP_024874387.1	mannose-P-dolichol utilization defect 1 protein homolog [Temnothorax curvispinosus]	Mannose-P-dolichol utilization defect 1 protein homolog	361	383	521	343	342	345	289	319	273	361	186	258	179	228
LOC112454019	Antennae	Nurse	-0.382943	0.00566265	LOC112454019	XP_024870937.1	ubiquitin- 60S ribosomal protein L40 [Temnothorax curvispinosus]	60S ribosomal protein L40	8440	5473	7288	6900	6675	8490	6298	6346	4624	5279	3994	5203	4493	4251
DBV15_10958	Antennae	Nurse	-0.381704	0.00269011	LOC112461399	XP_024882397.1	dolichyl-diphosphooligosaccharide--protein glycosyltransferase subunit 2 [Temnothorax curvispinosus]	Dolichyl-diphosphooligosaccharide--protein glycosyltransferase subunit 2	2145	1654	1413	1652	1700	2064	1479	1275	1355	1149	1048	1248	1050	1174
DBV15_03209	Antennae	Nurse	-0.380855	0.00587933	LOC112459026	XP_024878677.1	transcription initiation factor IIA subunit 1 isoform X2 [Temnothorax curvispinosus]	Transcription initiation factor IIA subunit 1	431	307	346	287	381	266	261	220	256	222	227	229	168	238
DBV15_12931	Antennae	Nurse	-0.379982	0.0103554	LOC112462349	XP_024883840.1	stress response protein NST1-like isoform X1 [Temnothorax curvispinosus]	Uncharacterized protein	863	725	761	615	927	533	709	361	696	396	458	546	563	551
DBV15_01979	Antennae	Nurse	-0.379269	0.0371743	LOC112454760	XP_024872088.1	zinc finger CCHC domain-containing protein 8 homolog isoform X1 [Temnothorax curvispinosus]	Zinc finger CCHC domain-containing protein 8-like protein	291	340	296	249	359	265	251	98	320	168	256	232	217	186
tlon_OR089	Antennae	Nurse	-0.379051	0.0133853	LOC112465306	XP_024888578.1	uncharacterized protein LOC112465306 isoform X1 [Temnothorax curvispinosus]	uncharacterized protein LOC112465306 isoform X1	423	330	443	470	474	301	457	177	340	223	329	327	267	369
LOC112466176	Antennae	Nurse	-0.379038	0.00541145	LOC112466176	XP_024889890.1	protein numb isoform X3 [Temnothorax curvispinosus]	protein numb isoform X1	756	866	547	521	825	928	486	379	722	440	444	448	512	432
DBV15_11065	Antennae	Nurse	-0.377774	0.00747079	LOC112456437	XP_024874733.1	autophagy-related protein 9A, partial [Temnothorax curvispinosus]	Autophagy-related protein 9	598	598	551	428	546	474	466	327	515	286	436	323	361	314
DBV15_06502	Antennae	Nurse	-0.377744	0.00352993	LOC112464062	XP_024886620.1	lysoplasmalogenase-like protein TMEM86A [Temnothorax curvispinosus]	Transmembrane protein	2926	802	870	674	768	830	665	1220	736	566	389	575	603	649
DBV15_07846	Antennae	Nurse	-0.377654	0.0483826	LOC112467216	XP_024891508.1	multiple epidermal growth factor-like domains protein 8 isoform X2 [Temnothorax curvispinosus]	Uncharacterized protein	309	408	280	284	306	286	161	122	350	200	187	160	203	208
DBV15_04540	Antennae	Nurse	-0.377132	0.00252815	LOC105146238	XP_011054677.1	PREDICTED: ATP-dependent helicase brm isoform X1 [Acromyrmex echinatior]	ATP-dependent helicase brm	994	1125	794	704	981	758	755	390	862	556	591	574	608	692
DBV15_04902	Antennae	Nurse	-0.376081	0.00104349	LOC105145933	XP_011054140.1	PREDICTED: structural maintenance of chromosomes protein 3 isoform X2 [Acromyrmex echinatior]	Structural maintenance of chromosomes protein	1021	1207	1113	998	1212	789	892	519	1098	607	706	709	717	721
DBV15_04008	Antennae	Nurse	-0.374799	0.0105022	LOC112466714	XP_024890751.1	GTPase-activating protein CdGAPr-like [Temnothorax curvispinosus]	Uncharacterized protein	360	388	274	206	267	335	252	165	346	204	158	169	213	206
DBV15_02958	Antennae	Nurse	-0.374475	0.00967479	LOC105194288	XP_025987586.1	WASH complex subunit 3 [Solenopsis invicta]	Uncharacterized protein	5399	3335	4905	4903	4764	6347	4299	4167	3126	3437	2861	3457	3157	3110
DBV15_00696	Antennae	Nurse	-0.374295	0.0090439	LOC112461606	XP_024882695.1	TBC1 domain family member 23 [Temnothorax curvispinosus]	TBC1 domain family member 23	318	402	322	381	419	378	333	153	370	228	298	231	313	227
DBV15_09007	Antennae	Nurse	-0.373966	0.000623743	LOC112460635	XP_024881189.1	sister chromatid cohesion protein PDS5 homolog B isoform X1 [Temnothorax curvispinosus]	Uncharacterized protein	858	946	826	720	887	666	700	453	746	441	535	603	574	560
DBV15_06027	Antennae	Nurse	-0.373881	0.00321024	LOC112455698	XP_024873564.1	E3 ubiquitin-protein ligase RNF115 isoform X5 [Temnothorax curvispinosus]	RING-type E3 ubiquitin transferase	548	611	464	511	550	507	385	282	581	312	330	350	319	349
DBV15_09544	Antennae	Nurse	-0.373688	0.00443648	LOC112467633	XP_024892084.1	uncharacterized protein LOC112467633 [Temnothorax curvispinosus]	RNA-binding protein 12	577	609	555	465	592	711	385	315	411	382	417	434	408	314
DBV15_09941	Antennae	Nurse	-0.373427	0.00255155	LOC112462064	XP_024883375.1	diacylglycerol kinase theta isoform X4 [Temnothorax curvispinosus]	Diacylglycerol kinase	1706	1713	1482	1264	1647	1228	910	696	1471	805	1145	967	1022	838
LOC112455513	Antennae	Nurse	-0.372931	0.0102507	LOC112455513	XP_024873247.1	uncharacterized protein LOC112455513 [Temnothorax curvispinosus]	Ashwin	423	321	334	386	404	401	346	230	309	219	215	253	302	297
DBV15_08645	Antennae	Nurse	-0.371889	0.000155736	LOC112460171	XP_024880504.1	integral membrane protein GPR155 isoform X2 [Temnothorax curvispinosus]	DEP domain-containing protein	2682	2543	2630	2205	2634	2071	2275	1367	2009	1533	1996	1593	1742	1648
DBV15_00125	Antennae	Nurse	-0.370948	0.000647421	LOC112457463	XP_024876311.1	AF4/FMR2 family member 4-like isoform X3 [Temnothorax curvispinosus]	Myelin transcription factor 1-like protein	1211	1079	891	635	906	706	731	578	817	597	464	545	619	618
DBV15_07986	Antennae	Nurse	-0.370851	0.00153059	LOC105191878	XP_025155010.1	short coiled-coil protein B isoform X2 [Harpegnathos saltator]	Short coiled-coil protein A	621	730	610	574	710	608	507	397	659	360	410	432	425	384
LOC112455687	Antennae	Nurse	-0.370691	0.00158997	LOC112455687	XP_024873546.1	MAPK regulated corepressor interacting protein 2-like isoform X2 [Temnothorax curvispinosus]	MAPK regulated corepressor interacting protein 2-like isoform X2	1412	1443	1377	1467	1711	1279	1228	867	1270	995	805	1046	930	1012
DBV15_09457	Antennae	Nurse	-0.370555	0.00262409	LOC112468523	XP_024893512.1	stromal cell-derived factor 2-like isoform X3 [Temnothorax curvispinosus]	Single-pass membrane and coiled-coil domain-containing protein 4 homolog	1209	1103	881	721	1075	973	902	659	805	795	513	667	607	719
DBV15_02901	Antennae	Nurse	-0.370277	0.000990721	LOC112453655	XP_024870296.1	putative RNA-binding protein 15B [Temnothorax curvispinosus]	Putative RNA-binding protein 15B	1682	1497	1284	1092	1416	1494	1001	678	1215	908	916	852	1098	919
DBV15_00747	Antennae	Nurse	-0.369628	0.0180185	LOC112467261	XP_024891570.1	uncharacterized protein LOC112467261 [Temnothorax curvispinosus]	Vitellogenin domain-containing protein	1549	812	796	986	703	1229	722	883	643	528	853	629	525	572
DBV15_04304	Antennae	Nurse	-0.369391	0.0413554	LOC112453695	XP_024870365.1	uncharacterized protein LOC112453695 [Temnothorax curvispinosus]	Uncharacterized protein	339	401	365	155	271	245	229	211	238	199	164	165	165	213
DBV15_05651	Antennae	Nurse	-0.369097	0.00127088	LOC112465794	XP_024889293.1	putative thiamine transporter SLC35F3 isoform X2 [Temnothorax curvispinosus]	Solute carrier family 35 member F3	1102	1118	1067	824	1192	908	892	592	788	571	728	791	790	685
LOC112459786	Antennae	Nurse	-0.368351	6.39e-06	LOC112459786	XP_024879873.1	vigilin [T emnothorax curvispinosus]	vigilin	2629	2872	2364	2449	2677	2121	2027	1361	2248	1645	1755	1659	1646	1663
DBV15_05413	Antennae	Nurse	-0.368299	0.0106081	LOC105199338	XP_011164693.1	serine/arginine-rich splicing factor 1A [Solenopsis invicta]	Splicing factor, arginine/serine-rich 1	413	491	355	291	454	514	274	226	456	258	241	266	283	222
DBV15_04812	Antennae	Nurse	-0.368257	0.0483812	LOC112465664	XP_024889084.1	nuclear inhibitor of protein phosphatase 1 [Temnothorax curvispinosus]	FHA domain-containing protein	350	267	212	225	223	292	194	184	223	183	160	125	150	198
DBV15_02937	Antennae	Nurse	-0.36617	0.00756138	LOC112454399	XP_024871544.1	uncharacterized protein LOC112454399 [Temnothorax curvispinosus]	Uncharacterized protein	1303	1081	969	899	1440	1236	1032	858	874	788	764	716	722	777
DBV15_02957	Antennae	Nurse	-0.366145	0.000388059	LOC105194288	XP_025987586.1	WASH complex subunit 3 [Solenopsis invicta]	Uncharacterized protein	1932	2327	1832	1793	2271	2144	1784	1247	1913	1353	1241	1369	1335	1412
DBV15_00271	Antennae	Nurse	-0.365009	0.00301409	LOC112460512	XP_024880983.1	anillin [T emnothorax curvispinosus]	Actin-binding protein anillin	725	603	910	655	923	894	677	406	585	642	521	522	513	555
DBV15_11357	Antennae	Nurse	-0.363923	0.00981188	LOC112461254	XP_024882189.1	uncharacterized protein LOC112461254 [Temnothorax curvispinosus]	Protein peanut	733	554	582	479	552	737	454	377	551	316	414	339	419	440
DBV15_00902	Antennae	Nurse	-0.363808	0.00097601	LOC112467104	XP_024891344.1	uncharacterized protein LOC112467104 [Temnothorax curvispinosus]	Uncharacterized protein	6285	5204	3966	3832	4362	5947	3889	3544	4375	3004	2973	3182	3031	3049
DBV15_02539	Antennae	Nurse	-0.363781	0.00313062	LOC112456367	XP_024874626.1	ras-related protein Rab-40C isoform X1 [Temnothorax curvispinosus]	Ras-related protein Rab-40C	936	657	587	471	539	686	441	437	464	425	351	438	454	378
LOC112463197	Antennae	Nurse	-0.36336	0.0180326	LOC112463197	XP_024885179.1	ubiquitin carboxyl-terminal hydrolase 31-like [Temnothorax curvispinosus]	ubiquitin carboxyl-terminal hydrolase 31-like	498	526	427	305	463	382	244	279	335	302	234	286	240	269
DBV15_09393	Antennae	Nurse	-0.363174	0.000897092	LOC112462092	XP_024883440.1	uncharacterized protein LOC112462092 [Temnothorax curvispinosus]	Uncharacterized protein	1673	1675	1625	1243	1668	1206	1180	784	1485	897	927	1006	1068	1054
DBV15_09292	Antennae	Nurse	-0.362696	0.00233186	LOC105147638	XP_011057156.1	PREDICTED: LIM and senescent cell antigen-like-containing domain protein 1 isoform X2 [Acromyrmex echinatior]	LIM domain-containing protein	927	641	594	555	697	598	476	394	594	372	450	439	458	404
DBV15_03968	Antennae	Nurse	-0.36238	0.0173266	LOC112465415	XP_024888719.1	integrin beta-PS isoform X3 [Temnothorax curvispinosus]	Integrin beta	463	465	522	411	477	547	257	257	458	252	331	293	339	262
LOC112453145	Antennae	Nurse	-0.362326	0.000294266	LOC112453145	XP_024869485.1	zinc finger protein Elbow [Temnothorax curvispinosus]	zinc finger protein Elbow	1177	1069	1002	818	1116	894	907	559	969	667	590	738	605	800
DBV15_00398	Antennae	Nurse	-0.362295	0.0398075	LOC105148476	XP_011058541.1	PREDICTED: uncharacterized protein LOC105148476 [Acromyrmex echinatior]	Uncharacterized protein	223	296	218	199	259	183	161	121	208	137	145	167	187	115
DBV15_09152	Antennae	Nurse	-0.362188	0.00404158	LOC112466969	XP_024891128.1	uncharacterized protein LOC112466969 [Temnothorax curvispinosus]	RING-type domain-containing protein	710	759	639	670	819	607	618	312	681	376	471	544	578	487
DBV15_00455	Antennae	Nurse	-0.36037	0.00616612	LOC112462896	XP_024884731.1	E3 ubiquitin-protein ligase RNF185-like [Temnothorax curvispinosus]	E3 ubiquitin-protein ligase	1159	1133	836	653	1040	1101	768	643	856	679	525	748	555	640
DBV15_10050	Antennae	Nurse	-0.360278	0.00186796	--	--	--	Uncharacterized protein	842	1106	819	843	939	939	814	472	782	445	740	576	786	692
DBV15_00820	Antennae	Nurse	-0.359888	0.0299582	LOC112464872	XP_024887901.1	sorting nexin-27 isoform X1 [Temnothorax curvispinosus]	Sorting nexin-27	350	370	264	292	354	477	209	183	295	224	225	213	252	204
DBV15_04964	Antennae	Nurse	-0.359758	0.00939732	LOC112453069	XP_024869379.1	uncharacterized protein DDB_G0286299-like isoform X1 [Temnothorax curvispinosus]	Uncharacterized protein	1605	1249	1258	1248	1417	1484	959	987	1104	1028	847	929	711	835
DBV15_04840	Antennae	Nurse	-0.359349	0.0195787	LOC112466872	XP_024890982.1	vesicular integral-membrane protein VIP36-like [Temnothorax curvispinosus]	L-type lectin-like domain-containing protein	393	363	310	265	296	286	338	178	289	214	176	246	250	233
DBV15_04476	Antennae	Nurse	-0.359286	0.00616394	LOC112459800	XP_024879896.1	eukaryotic translation initiation factor 3 subunit H [Temnothorax curvispinosus]	Eukaryotic translation initiation factor 3 subunit H	3995	2416	3190	1966	2554	3545	2487	2699	2005	2196	1364	2091	1722	1932
DBV15_05970	Antennae	Nurse	-0.358461	0.0379881	LOC112463275	XP_024885342.1	retinol dehydrogenase 11-like [Temnothorax curvispinosus]	Retinol dehydrogenase 11	990	619	800	365	559	782	490	498	536	546	354	516	333	359
DBV15_08356	Antennae	Nurse	-0.358245	0.0200486	LOC112460972	XP_024881723.1	translation initiation factor eIF-2B subunit epsilon [Temnothorax curvispinosus]	Translation initiation factor eIF-2B subunit epsilon	432	280	308	282	354	306	291	198	212	214	238	267	174	276
DBV15_01559	Antennae	Nurse	-0.358182	0.0161177	LOC112454030	XP_024870961.1	60S ribosomal protein L15 [Temnothorax curvispinosus]	Ribosomal protein L15	13659	9115	10269	10871	10597	14440	9200	10515	7785	7494	6404	8492	6811	7178
DBV15_11653	Antennae	Nurse	-0.358067	0.0140216	LOC112463271	XP_024885325.1	mitogen-activated protein kinase kinase kinase kinase 5 isoform X1 [Temnothorax curvispinosus]	Non-specific serine/threonine protein kinase	297	541	289	342	353	281	257	146	361	179	290	229	232	235
DBV15_10885	Antennae	Nurse	-0.357958	0.0272391	LOC112468510	XP_024893486.1	E3 ubiquitin-protein ligase ZNRF1 [Temnothorax curvispinosus]	RING-type domain-containing protein	420	528	337	289	463	450	266	195	370	298	215	358	249	244
DBV15_01753	Antennae	Nurse	-0.357682	0.0325098	LOC112467767	XP_024892330.1	uncharacterized protein LOC112467767 [Temnothorax curvispinosus]	Uncharacterized protein	666	479	408	451	471	504	459	400	372	346	318	352	224	408
LOC112460049	Antennae	Nurse	-0.357575	0.00516927	LOC105202681	XP_039312044.1	60S ribosomal protein L27 isoform X2 [Solenopsis invicta]	60S ribosomal protein L27	17744	10309	16623	15940	13137	17909	12105	12710	9074	10135	9865	10988	9607	9514
DBV15_07364	Antennae	Nurse	-0.35739	0.00301409	LOC112457095	XP_024875749.1	uncharacterized protein LOC112457095 [Temnothorax curvispinosus]	Enkurin domain-containing protein	718	512	766	462	603	522	499	391	511	434	370	363	384	384
DBV15_06954	Antennae	Nurse	-0.357295	0.00257887	LOC112462770	XP_024884525.1	rho GTPase-activating protein 44-like isoform X3 [Temnothorax curvispinosus]	Uncharacterized protein	749	786	659	456	754	660	429	404	612	390	441	454	476	348
DBV15_00334	Antennae	Nurse	-0.357282	0.00956418	LOC112458918	XP_024878517.1	elongation factor-like GTPase 1 [Temnothorax curvispinosus]	Elongation factor Tu GTP-binding domain-containing protein 1	3805	2679	2853	2786	2842	4188	2701	2458	2402	1982	1821	2164	1919	2455
DBV15_06167	Antennae	Nurse	-0.357121	0.0103426	LOC112461632	XP_024882716.1	adenylate cyclase type 9-like [Temnothorax curvispinosus]	Adenylate cyclase type 9	632	664	532	624	668	575	401	261	683	374	517	363	452	314
DBV15_02498	Antennae	Nurse	-0.356957	0.0229753	LOC105155012	XP_011069180.1	PREDICTED: nuclear distribution protein nudE-like 1-A isoform X1 [Acromyrmex echinatior]	Nuclear distribution protein nudE-like 1-A	573	558	658	503	477	505	466	322	498	298	306	431	371	424
tlon_OR324	Antennae	Nurse	-0.356456	0.0354983	LOC112466291	XP_024890088.1	uncharacterized protein LOC112466291 isoform X1 [Temnothorax curvispinosus]	Odorant receptor	387	312	303	360	392	200	289	280	224	192	200	281	135	271
DBV15_09440	Antennae	Nurse	-0.356301	0.00058461	LOC112459057	XP_024878726.1	protein SMG7-like [Temnothorax curvispinosus]	Protein SMG7	1516	1333	1208	1003	1219	1414	993	900	992	833	830	888	852	758
DBV15_10905	Antennae	Nurse	-0.356173	0.0348988	LOC112461667	XP_024882767.1	telomerase-binding protein EST1A isoform X3 [Temnothorax curvispinosus]	Telomerase-binding protein EST1A	314	468	347	407	436	482	223	204	500	220	336	199	301	180
DBV15_03669	Antennae	Nurse	-0.356019	0.00942089	LOC112452299	XP_024868186.1	uncharacterized protein LOC112452299 [Temnothorax curvispinosus]	Asparagine synthetase [glutamine-hydrolyzing]	608	645	472	503	656	698	534	378	506	384	385	421	375	433
DBV15_05136	Antennae	Nurse	-0.35585	0.0151027	LOC112464585	XP_024887432.1	endoplasmic reticulum junction formation protein lunapark-A isoform X2 [Temnothorax curvispinosus]	Endoplasmic reticulum junction formation protein lunapark	355	368	321	304	454	308	315	199	356	214	233	276	248	195
DBV15_08053	Antennae	Nurse	-0.355806	0.0370116	LOC112459101	XP_024878826.1	ribosome biogenesis protein BMS1 homolog [Temnothorax curvispinosus]	Ribosome biogenesis protein BMS1-like protein	289	231	230	168	266	222	178	169	222	130	131	141	161	157
DBV15_07857	Antennae	Nurse	-0.355283	0.000643861	LOC112454146	XP_024871147.1	calmodulin, partial [Temnothorax curvispinosus]	Calmodulin	5785	6011	4492	4348	5610	5625	4206	3339	4386	3773	3118	3901	3372	3378
DBV15_02049	Antennae	Nurse	-0.355027	0.00769514	LOC112461073	XP_024881915.1	SH3 domain-binding glutamic acid-rich protein homolog [Temnothorax curvispinosus]	SH3 domain-binding glutamic acid-rich protein-like protein	444	415	364	375	445	415	380	204	409	249	261	317	305	283
DBV15_02590	Antennae	Nurse	-0.353561	0.00701946	LOC112466021	XP_024889635.1	ras-related protein Rab-30-like [Temnothorax curvispinosus]	Ras-related protein Rab-30	546	495	474	446	582	405	515	281	434	331	325	360	369	341
DBV15_04417	Antennae	Nurse	-0.352931	0.0280105	LOC112456755	XP_024875260.1	uncharacterized protein LOC112456755 isoform X2 [Temnothorax curvispinosus]	Uncharacterized protein	467	452	359	340	456	346	272	197	324	221	310	262	338	245
DBV15_07772	Antennae	Nurse	-0.352583	0.00817529	LOC112458223	XP_024877487.1	cuticle protein 19-like isoform X5 [Temnothorax curvispinosus]	Cuticle protein 19	578	571	453	330	726	250	454	315	432	326	225	442	237	341
LOC112464197	Antennae	Nurse	-0.352304	0.0309972	LOC105196001	XP_011160005.1	60S ribosomal protein L30 [Solenopsis invicta]	60S ribosomal protein L30	2139	1518	2312	2503	2094	2649	1938	1878	1437	1592	1492	1540	1330	1329
DBV15_01844	Antennae	Nurse	-0.351519	0.0155307	LOC112462015	XP_024883276.1	60S ribosomal protein L11 [Temnothorax curvispinosus]	60S ribosomal protein L11	2027	1349	1775	1761	1710	2169	1439	1445	1163	1321	1010	1196	1098	1332
DBV15_06323	Antennae	Nurse	-0.351294	0.0136439	LOC105148165	XP_011058014.1	PREDICTED: uncharacterized protein LOC105148165 [Acromyrmex echinatior]	Uncharacterized protein	663	422	694	461	486	481	441	307	368	333	353	371	371	437
DBV15_01428	Antennae	Nurse	-0.350956	0.0178729	LOC112460057	XP_024880269.1	40S ribosomal protein S4 [Temnothorax curvispinosus]	40S ribosomal protein S4	16343	9591	12014	11302	10460	15283	10441	12277	8170	9104	6697	8889	7482	7547
DBV15_03496	Antennae	Nurse	-0.350846	0.000657967	LOC112464183	XP_024886800.1	palmitoyltransferase app isoform X2 [Temnothorax curvispinosus]	Palmitoyltransferase	950	1095	837	808	990	903	755	518	925	523	652	603	758	549
DBV15_11142	Antennae	Nurse	-0.350353	0.0139112	LOC112465692	XP_024889142.1	retinoblastoma-like protein 1 isoform X2 [Temnothorax curvispinosus]	DUF3452 domain-containing protein	471	437	460	401	494	352	433	207	358	268	374	298	318	351
DBV15_04479	Antennae	Nurse	-0.348995	0.000834465	LOC112459751	XP_024879803.1	plasminogen activator inhibitor 1 RNA-binding protein-like isoform X1 [Temnothorax curvispinosus]	HABP4_PAI-RBP1 domain-containing protein	1292	1175	1005	1024	1203	1095	972	612	969	765	806	918	748	695
DBV15_06867	Antennae	Nurse	-0.348971	0.0251834	LOC112455345	XP_024872963.1	uncharacterized protein LOC112455345 [Temnothorax curvispinosus]	Uncharacterized protein	597	355	396	419	415	542	416	271	347	306	342	349	327	256
DBV15_01553	Antennae	Nurse	-0.348861	0.000196485	LOC112454091	XP_024871069.1	probable phospholipid-transporting ATPase IIB isoform X2 [Temnothorax curvispinosus]	Phospholipid-transporting ATPase	1974	1645	1417	1290	1680	1743	1262	940	1395	972	1111	1090	1157	1077
DBV15_04614	Antennae	Nurse	-0.348644	0.020044	LOC112466200	XP_024889921.1	HAUS augmin-like complex subunit 3 [Temnothorax curvispinosus]	HAUS augmin-like complex subunit 3	499	531	594	481	518	467	541	311	384	266	451	395	350	435
DBV15_04042	Antennae	Nurse	-0.348514	0.00509352	LOC112456096	XP_024874171.1	UPF0430 protein CG31712 isoform X4 [Temnothorax curvispinosus]	Uncharacterized protein	3959	4032	3987	3600	4364	3165	3125	1649	4137	2144	2994	2528	2853	2737
LOC112467803	Antennae	Nurse	-0.348396	0.000291857	LOC112467803	XP_024892391.1	uncharacterized protein LOC112467803 [Temnothorax curvispinosus]	uncharacterized protein LOC112467803	1658	1346	1517	1480	1661	1647	1561	984	1128	1095	1038	1213	1103	1112
LOC112456264	Antennae	Nurse	-0.348041	0.0143217	LOC112456264	XP_024874452.1	uncharacterized protein LOC112456264 isoform X3 [Temnothorax curvispinosus]	uncharacterized protein LOC112456264 isoform X2	659	894	471	456	585	582	391	258	743	368	310	401	421	399
LOC112455564	Antennae	Nurse	-0.347804	0.0222878	LOC112455564	XP_024873352.1	uncharacterized protein LOC112455564 [Temnothorax curvispinosus]	uncharacterized protein LOC112455564	2622	1381	2371	1999	2317	1551	2004	1158	1534	1382	1511	1449	1710	1189
DBV15_10884	Antennae	Nurse	-0.347461	0.013541	LOC105154514	XP_011068404.1	PREDICTED: diphosphoinositol polyphosphate phosphohydrolase 1 isoform X2 [Acromyrmex echinatior]	Diphosphoinositol polyphosphate phosphohydrolase 1	884	680	700	542	708	949	515	553	561	555	377	489	481	454
LOC112463912	Antennae	Nurse	-0.347068	0.0327101	LOC112463912	XP_024886370.1	solute carrier organic anion transporter family member 5A1 [Temnothorax curvispinosus]	Solute carrier organic anion transporter family member	259	710	327	311	453	348	326	129	539	193	265	226	348	301
DBV15_10183	Antennae	Nurse	-0.346631	0.00941717	LOC112456347	XP_024874588.1	chromobox protein homolog 1-like isoform X1 [Temnothorax curvispinosus]	Uncharacterized protein	1314	1077	1157	1082	1249	1278	1156	914	1010	848	629	892	749	874
DBV15_01418	Antennae	Nurse	-0.345911	0.0151929	LOC105153467	XP_011066641.1	PREDICTED: akirin-2 [Acromyrmex echinatior]	Akirin	746	629	540	536	628	618	462	311	583	446	343	394	441	446
DBV15_03029	Antennae	Nurse	-0.345611	0.0219938	LOC112462540	XP_024884146.1	probable ATP-dependent RNA helicase DDX43 isoform X1 [Temnothorax curvispinosus]	RNA helicase	446	610	505	400	669	456	490	291	403	398	312	405	404	308
DBV15_07917	Antennae	Nurse	-0.345449	0.0278773	LOC112455650	XP_024873462.1	serine/threonine-protein kinase minibrain [Temnothorax curvispinosus]	Dual-specificity kinase	313	378	258	254	287	259	260	128	279	193	223	206	192	218
DBV15_10977	Antennae	Nurse	-0.344998	0.0325015	LOC112467316	XP_024891648.1	uncharacterized protein LOC112467316 isoform X1 [Temnothorax curvispinosus]	Uncharacterized protein	559	1002	732	577	804	708	453	259	884	345	579	415	639	443
DBV15_09215	Antennae	Nurse	-0.344888	0.00698405	LOC112466849	XP_024890953.1	uncharacterized protein LOC112466849 [Temnothorax curvispinosus]	40S ribosomal protein S30	10372	6446	8713	7559	8185	9617	7861	7963	5353	6329	5147	6065	5248	5504
DBV15_04972	Antennae	Nurse	-0.344823	0.0183933	LOC112454845	XP_024872225.1	translation initiation factor eIF-2B subunit gamma-like isoform X2 [Temnothorax curvispinosus]	Translation initiation factor eIF-2B subunit gamma	5787	3718	5688	5781	5623	6599	4647	4737	3434	3859	3507	4152	3339	3570
DBV15_10122	Antennae	Nurse	-0.3447	0.00233259	LOC112462379	XP_024883900.1	uncharacterized protein LOC112462379 isoform X3 [Temnothorax curvispinosus]	Glutamine and serine-rich protein 1	1681	1763	1620	1416	1730	1392	1354	754	1556	906	1238	1031	1204	1207
DBV15_00162	Antennae	Nurse	-0.344678	0.00299323	LOC112458595	XP_024878086.1	phospholipase D3-like isoform X5 [Temnothorax curvispinosus]	Phospholipase D3	1322	1595	1678	1387	1738	1359	1125	780	1280	900	1155	952	1194	988
LOC112460611	Antennae	Nurse	-0.344376	0.000194728	LOC112460611	XP_024881160.1	BUB3-interacting and GLEBS motif-containing protein ZNF207-like [Temnothorax curvispinosus]	BUB3-interacting and GLEBS motif-containing protein ZNF207-like	4112	3818	3492	2782	3887	3537	2866	1937	3444	2224	2290	2287	2652	2607
LOC112454194	Antennae	Nurse	-0.343193	0.00860809	LOC112454194	XP_024871208.1	protein kinase C, brain isozyme isoform X1 [Temnothorax curvispinosus]	Protein kinase C	1586	1216	1300	1182	1457	1407	1227	688	1150	724	1283	903	1055	955
LOC112464901	Antennae	Nurse	-0.342674	0.0250421	LOC112464901	XP_024887951.1	cationic amino acid transporter 3 [Temnothorax curvispinosus]	cationic amino acid transporter 3	486	441	636	455	598	468	381	300	447	301	324	389	306	383
LOC112460836	Antennae	Nurse	-0.341611	0.00701147	LOC112465847	XP_024889367.1	serine/arginine-rich splicing factor 2-like [Temnothorax curvispinosus]	serine/arginine-rich splicing factor 2-like	1134	1016	1077	929	1094	1165	835	588	1096	750	776	780	709	532
LOC112458780	Antennae	Nurse	-0.341337	0.0188262	LOC112458780	XP_024878340.1	60S ribosomal protein L18 [Temnothorax curvispinosus]	60S ribosomal protein L18	13048	7193	10628	10125	9474	12820	8476	10520	6207	7441	6193	7389	6353	6676
DBV15_09003	Antennae	Nurse	-0.340928	0.0266344	LOC105186697	XP_025162446.1	DENN domain-containing protein 5B isoform X5 [Harpegnathos saltator]	DENN domain-containing protein 5B	670	639	502	492	599	529	398	308	579	234	513	378	400	369
DBV15_08896	Antennae	Nurse	-0.340827	0.00877521	LOC112458066	XP_024877246.1	dentinsia lophosphoprotein-like [Temnothorax curvispinosus]	PB1 domain-containing protein	1591	1359	1064	922	1295	1579	878	794	1318	811	863	830	833	684
LOC112460446	Antennae	Nurse	-0.34077	0.0178729	LOC112460446	XP_024880877.1	glycoprote in 3-alpha-L-fucosyltransferase A isoform X1 [Temnothorax curvispinosus]	glycoprotein 3-alpha-L-fucosyltransferase A isoform X3	1224	1538	882	1055	1181	1063	1138	481	997	660	945	774	1068	918
LOC112454642	Antennae	Nurse	-0.340534	0.0448527	LOC116853678	XP_032690731.1	protein ALP1-like [Odontomachus brunneus]	uncharacterized protein LOC112454642 isoform X3	321	237	256	306	378	347	255	145	218	170	299	185	264	229
DBV15_09394	Antennae	Nurse	-0.339773	0.0473014	--	--	--	Uncharacterized protein	479	428	445	401	445	330	503	216	357	229	286	307	400	398
DBV15_02495	Antennae	Nurse	-0.339285	0.0120429	LOC112465795	XP_024889312.1	meiosis regulator and mRNA stability factor 1 isoform X1 [Temnothorax curvispinosus]	Limkain-b1	780	589	770	672	859	755	725	373	620	388	525	540	678	590
DBV15_09402	Antennae	Nurse	-0.338763	0.00779319	LOC112456465	XP_024874778.1	blood vessel epicardial substance-like [Temnothorax curvispinosus]	Blood vessel epicardial substance	541	539	455	457	533	500	369	239	521	306	328	375	362	320
LOC112452205	Antennae	Nurse	-0.337133	0.0154307	LOC112452205	XP_024868081.1	pecanex-like protein 1 isoform X2 [Temnothorax curvispinosus]	Pecanex-like protein	934	818	814	557	922	665	670	407	764	502	521	484	608	550
DBV15_02563	Antennae	Nurse	-0.336664	0.0089795	LOC112452159	XP_024868006.1	RNA exonuc lease 1 homolog [Temnothorax curvispinosus]	RNA exonuclease 1-like protein	393	515	409	456	580	414	410	267	444	258	334	369	277	332
DBV15_09806	Antennae	Nurse	-0.336643	0.000985278	LOC112468219	XP_024893077.1	Golgi integral membrane protein 4-like isoform X2 [Temnothorax curvispinosus]	Golgi integral membrane protein 4	963	884	728	801	811	918	587	527	651	455	599	601	700	513
DBV15_01025	Antennae	Nurse	-0.335844	0.00582408	LOC112463986	XP_024886489.1	unconventional myosin-Vb-like, partial [Temnothorax curvispinosus]	Myosin-Va	1256	982	857	622	881	916	687	538	690	653	537	617	678	627
DBV15_00583	Antennae	Nurse	-0.335089	0.0397897	LOC105154627	XP_011068586.1	PREDICTED: DCN1-like protein 1 isoform X1 [Acromyrmex echinatior]	Defective in cullin neddylation protein	316	310	300	267	371	243	287	201	264	173	250	209	206	192
LOC112468395	Antennae	Nurse	-0.33415	0.00313062	LOC112468395	XP_024893305.1	EH domain-containing protein 3 [Temnothorax curvispinosus]	EH domain-containing protein 3	606	940	577	658	752	600	522	318	726	431	467	516	411	488
LOC112455938	Antennae	Nurse	-0.334051	0.0293473	LOC112455938	XP_024873928.1	sterol O-acyltransferase 1 [Temnothorax curvispinosus]	O-acyltransferase	1393	949	1476	1811	1168	850	1411	996	1012	650	1216	677	718	1198
DBV15_03935	Antennae	Nurse	-0.334021	0.00255207	LOC112454777	XP_024872122.1	uncharacterized protein LOC112454777 [Temnothorax curvispinosus]	Uncharacterized protein	1727	2159	1831	2086	2019	2568	2123	1050	1752	1456	1489	1535	1476	1636
DBV15_06580	Antennae	Nurse	-0.333926	0.00123872	LOC105185467	XP_011143296.1	heterogeneous nuclear ribonucleoprotein A1, A2/B1 homolog isoform X3 [Harpegnathos saltator]	DNA-directed RNA polymerase III subunit RPC5	2371	2157	1590	1677	1985	1930	1439	1260	1664	1341	1137	1427	1314	1182
DBV15_09796	Antennae	Nurse	-0.333803	0.0145072	LOC112454706	XP_024872006.1	uncharacterized protein LOC112454706 isoform X1 [Temnothorax curvispinosus]	General transcription factor 3C polypeptide 2	20661	13263	16405	15993	15466	21727	14464	15225	11751	12267	10264	12409	10909	10763
DBV15_04908	Antennae	Nurse	-0.333566	0.00142997	LOC112456270	XP_024874462.1	GTP-binding protein 2 [Temnothorax curvispinosus]	Tr-type G domain-containing protein	1108	1209	1116	1040	1136	1084	975	673	1041	650	676	805	835	848
DBV15_06073	Antennae	Nurse	-0.333447	0.018731	LOC112461129	XP_024882019.1	importin subunit beta-1 isoform X5 [Temnothorax curvispinosus]	Uncharacterized protein	468	390	437	328	487	451	398	276	396	264	267	267	297	352
DBV15_02574	Antennae	Nurse	-0.333228	0.0374309	LOC112452146	XP_024867985.1	probable fatty acid-binding protein isoform X1 [Temnothorax curvispinosus]	Myelin p2	4532	3908	3649	3582	3596	5066	3621	3358	2860	2935	1951	3079	2536	3339
DBV15_10681	Antennae	Nurse	-0.332801	0.0141717	LOC105248799	XP_011252093.1	eukaryotic peptide chain release factor subunit 1 isoform X1 [Camponotus floridanus]	Eukaryotic peptide chain release factor subunit 1	684	798	612	799	795	682	490	329	579	470	518	501	552	526
LOC112464860	Antennae	Nurse	-0.332446	0.0138084	LOC112464860	XP_024887882.1	40S ribosomal protein S25 [Temnothorax curvispinosus]	40S ribosomal protein S25	5284	3292	4380	3980	3986	5217	3907	3634	2846	3331	2341	3443	2883	2909
DBV15_10614	Antennae	Nurse	-0.33236	0.0228949	LOC112464514	XP_024887304.1	palmitoyl-protein thioesterase 1 [Temnothorax curvispinosus]	Palmitoyl-protein hydrolase 1	2902	2066	2560	2247	2525	3214	1880	2092	1760	1898	1252	1953	1672	1736
DBV15_04484	Antennae	Nurse	-0.332156	0.0127426	LOC112459752	XP_024879808.1	uncharacterized protein LOC112459752 isoform X2 [Temnothorax curvispinosus]	Round spermatid basic protein 1-like protein	1303	1551	1385	1254	1395	1396	1135	664	1445	648	1279	845	1132	959
DBV15_05998	Antennae	Nurse	-0.331494	0.0401631	LOC112463341	XP_024885469.1	lateral signaling target protein 2 homolog [Temnothorax curvispinosus]	Homeobox domain-containing protein	739	591	540	389	555	585	475	375	395	559	282	443	386	336
LOC112460955	Antennae	Nurse	-0.331201	0.0234542	LOC112460955	XP_024881690.1	eye-specific diacylglycerol kinase isoform X1 [Temnothorax curvispinosus]	Diacylglycerol kinase	682	878	632	508	583	609	324	353	624	428	438	441	332	353
DBV15_01689	Antennae	Nurse	-0.33073	0.0179974	LOC112454346	XP_024871443.1	RING finger protein 121 isoform X1 [Temnothorax curvispinosus]	RING-type domain-containing protein	426	405	419	291	367	375	319	192	300	277	259	293	278	262
DBV15_08697	Antennae	Nurse	-0.330445	0.0229339	LOC105197208	XP_025991891.1	ubiquitin- conjugating enzyme E2 variant 2 isoform X1 [Solenopsis invicta]	UBC core domain-containing protein	691	655	560	603	711	736	592	424	621	456	517	435	384	435
DBV15_03889	Antennae	Nurse	-0.330422	0.0476431	LOC112460977	XP_024881776.1	dolichyl-diphosphooligosaccharide--protein glycosyltransferase 48 kDa subunit [Temnothorax curvispinosus]	Dolichyl-diphosphooligosaccharide--protein glycosyltransferase 48 kDa subunit	2577	1555	1655	1285	1549	2449	1535	1610	1330	1569	918	1333	1074	1066
LOC112465541	Antennae	Nurse	-0.330308	0.0274287	LOC112465541	XP_024888891.1	G-protein coupled receptor Mth2-like isoform X1 [Temnothorax curvispinosus]	G-protein coupled receptor Mth2-like isoform X1	622	645	552	804	552	313	551	364	565	317	539	370	346	367
DBV15_05094	Antennae	Nurse	-0.329505	0.00108651	LOC112466241	XP_024890004.1	cell cycle control protein 50A isoform X2 [Temnothorax curvispinosus]	Cell cycle control protein 50A	1367	1536	1194	1112	1478	1314	993	819	1214	913	903	940	955	702
DBV15_10829	Antennae	Nurse	-0.328491	0.00611891	LOC112457303	XP_024876023.1	uncharacterized protein LOC112457303 [Temnothorax curvispinosus]	E3 ubiquitin-protein ligase MARCH5	709	757	651	529	654	606	542	363	680	383	407	391	481	527
LOC112455129	Antennae	Nurse	-0.328257	0.00432031	LOC112455129	XP_024872633.1	protein transport protein Sec24C isoform X1 [Temnothorax curvispinosus]	protein transport protein Sec24C isoform X2	1032	989	842	891	1165	897	961	489	1024	547	687	675	700	832
DBV15_04618	Antennae	Nurse	-0.328222	0.0307449	--	--	--	Uncharacterized protein	453	452	465	256	406	282	275	237	368	256	209	231	246	283
DBV15_03102	Antennae	Nurse	-0.326944	0.0235697	LOC112460662	XP_024881225.1	60S ribosomal protein L19 [Temnothorax curvispinosus]	Ribosomal protein L19	10831	6515	7386	7866	7663	10045	7233	7826	5294	6453	5003	6178	5119	5243
DBV15_01856	Antennae	Nurse	-0.326887	0.0298924	LOC112464950	XP_024888023.1	probable Rho GTPase-activating protein CG5521 isoform X9 [Temnothorax curvispinosus]	Putative Rho GTPase-activating protein	1595	1383	1787	1175	2059	1608	969	679	1748	1324	1031	1228	905	802
LOC112456942	Antennae	Nurse	-0.326645	0.0186208	LOC112456942	XP_024875529.1	vang-like protein 2 [Temnothorax curvispinosus]	Vang-like protein	571	573	601	569	517	445	583	318	405	370	387	446	416	429
DBV15_04190	Antennae	Nurse	-0.326345	0.00768297	LOC112466607	XP_024890552.1	LIM domain kinase 1 isoform X2 [Temnothorax curvispinosus]	Uncharacterized protein	784	873	576	570	781	708	466	369	703	468	507	488	481	393
DBV15_10737	Antennae	Nurse	-0.326248	0.0374309	LOC112456063	XP_024874118.1	oxysterol-binding protein-related protein 2 isoform X2 [Temnothorax curvispinosus]	Oxysterol-binding protein	666	504	1168	374	981	576	356	263	483	638	388	580	448	358
DBV15_05012	Antennae	Nurse	-0.32624	0.038165	LOC112464054	XP_024886622.1	solute carrier family 25 member 44 [Temnothorax curvispinosus]	Solute carrier family 25 member 44	413	333	281	235	333	385	212	218	253	251	175	239	235	178
DBV15_03188	Antennae	Nurse	-0.324177	0.00452856	LOC112455206	XP_024872769.1	Hermansky-Pudlak syndrome 3 protein homolog [Temnothorax curvispinosus]	Uncharacterized protein	1161	1519	1121	918	1222	1156	960	811	1096	679	634	878	866	835
DBV15_06366	Antennae	Nurse	-0.323629	0.0237518	LOC105188614	XP_025157357.1	ATP-binding cassette sub-family G member 4 [Harpegnathos saltator]	ATP-binding cassette sub-family G member 4	522	946	428	506	621	727	371	269	802	382	443	350	435	321
DBV15_08920	Antennae	Nurse	-0.323495	0.0027585	--	--	--	Uncharacterized protein	1120	1042	887	717	1018	896	674	572	795	702	575	625	717	550
DBV15_03586	Antennae	Nurse	-0.323334	0.0155873	LOC112452120	XP_024867960.1	uncharacterized protein LOC112452120 isoform X2 [Temnothorax curvispinosus]	KRAP_IP3R_bind domain-containing protein	1322	1072	1315	1097	1260	837	989	628	795	718	1102	750	743	959
DBV15_04261	Antennae	Nurse	-0.323239	0.0141894	LOC105186114	XP_011144406.1	myotrophin isoform X2 [Harpegnathos saltator]	Myotrophin	757	659	513	633	622	587	602	430	504	455	407	452	397	491
DBV15_04295	Antennae	Nurse	-0.322725	0.00241958	LOC112453690	XP_024870345.1	eukaryotic translation initiation factor 3 subunit A isoform X2 [Temnothorax curvispinosus]	Eukaryotic translation initiation factor 3 subunit A	1729	1415	1388	1165	1389	1522	1205	1042	1119	1016	954	965	885	1036
DBV15_09617	Antennae	Nurse	-0.322718	0.0338028	LOC112462250	XP_024883689.1	fasciclin-3 isoform X3 [Temnothorax curvispinosus]	Fasciclin-3	788	865	639	516	789	744	513	381	623	480	534	464	439	546
DBV15_07529	Antennae	Nurse	-0.322141	0.028752	LOC112458850	XP_024878437.1	adenylate cyclase type 3 [Temnothorax curvispinosus]	Adenylate cyclase	594	675	444	324	651	515	328	309	478	319	291	337	425	327
DBV15_10980	Antennae	Nurse	-0.321538	0.0343581	LOC112467309	XP_024891637.1	negative elongation factor D [Temnothorax curvispinosus]	Negative elongation factor D	320	291	318	281	298	298	263	154	243	218	195	260	205	227
DBV15_00876	Antennae	Nurse	-0.321514	0.0476223	LOC112461379	XP_024882372.1	tetraspanin-33-like [Temnothorax curvispinosus]	Tetraspanin	392	378	250	234	279	350	202	213	251	203	207	209	215	172
DBV15_04278	Antennae	Nurse	-0.321217	0.0370909	LOC112465151	XP_024888337.1	G patch domain-containing protein 4 [Temnothorax curvispinosus]	G-patch domain-containing protein	672	771	667	753	720	508	535	327	597	361	499	467	527	590
DBV15_03568	Antennae	Nurse	-0.320949	0.0491704	LOC112457474	XP_024876339.1	uncharacterized protein LOC112457474 [Temnothorax curvispinosus]	Periaxin	397	379	360	293	307	362	286	204	344	161	279	232	273	249
DBV15_08450	Antennae	Nurse	-0.320934	0.0400893	LOC112451973	XP_024867710.1	probable uridine-cytidine kinase isoform X1 [Temnothorax curvispinosus]	Uridine/cytidine kinase	466	457	461	309	476	423	347	281	308	343	288	265	269	349
DBV15_09780	Antennae	Nurse	-0.320774	0.00972644	LOC112467381	XP_024891741.1	probable RNA polymerase II nuclear localization protein SLC7A6OS [Temnothorax curvispinosus]	Probable RNA polymerase II nuclear localization protein SLC7A6OS	601	435	599	554	666	538	603	384	385	381	376	527	354	474
DBV15_06647	Antennae	Nurse	-0.320489	0.0287218	LOC112452047	XP_024867826.1	phospholipase A1 member A-like isoform X2 [Temnothorax curvispinosus]	Phospholipase A	689	613	460	576	653	707	442	431	471	392	356	430	433	437
LOC112463313	Antennae	Nurse	-0.320065	0.0140794	LOC112463313	XP_024885416.1	nuclear transcription factor Y subunit alpha [Temnothorax curvispinosus]	Nuclear transcription factor Y subunit	528	437	413	415	491	442	431	292	425	285	347	311	336	289
DBV15_08898	Antennae	Nurse	-0.31995	0.0191175	LOC112458085	XP_024877284.1	E3 ubiquitin-protein ligase NRDP1 isoform X3 [Temnothorax curvispinosus]	E3 ubiquitin-protein ligase NRDP1	550	525	572	435	567	547	401	244	440	342	428	357	467	341
DBV15_12276	Antennae	Nurse	-0.318746	0.0447421	LOC112461275	XP_024882232.1	dmX-like protein 2 isoform X4 [Temnothorax curvispinosus]	DmX-like protein 2	228	254	157	151	474	199	332	143	204	100	109	290	172	276
LOC112455985	Antennae	Nurse	-0.318098	0.00313062	LOC112455985	XP_024874011.1	kinectin-like isoform X11 [Temnothorax curvispinosus]	kinectin-like isoform X8	1336	1769	1344	1501	1701	1128	1270	620	1524	844	1117	1100	1058	1136
LOC112459616	Antennae	Nurse	-0.317916	0.000383972	LOC112459616	XP_024879566.1	phosphoglucomutase [Temnothorax curvispinosus]	phosphoglucomutase	2161	1746	1852	1947	1974	1948	1544	1126	1654	1177	1559	1434	1293	1295
DBV15_07732	Antennae	Nurse	-0.31763	0.00543376	LOC112468845	XP_024893976.1	uncharacterized protein LOC112468845 [Temnothorax curvispinosus]	Scavenger receptor class B member 1	2457	2325	2308	1442	2729	1609	2387	1318	1520	1688	1023	2124	1502	1836
DBV15_04316	Antennae	Nurse	-0.317598	0.00345235	LOC112453704	XP_024870375.1	uncharacterized protein LOC112453704 isoform X1 [Temnothorax curvispinosus]	4Fe-4S ferredoxin-type domain-containing protein	2298	2098	2297	1936	2213	2036	1638	1053	1669	1314	1705	1484	1815	1517
DBV15_06895	Antennae	Nurse	-0.317497	0.0292497	LOC105154180	XP_011067835.1	PREDICTED: calcium-dependent secretion activator isoform X3 [Acromyrmex echinatior]	Calcium-dependent secretion activator	11122	10211	10278	8030	10431	8370	7127	4438	8634	5323	8776	6089	7619	7154
DBV15_04151	Antennae	Nurse	-0.317387	0.0199671	LOC112459980	XP_024880140.1	F-box/WD repeat-containing protein 7, partial [Temnothorax curvispinosus]	F-box domain-containing protein	557	495	519	451	579	522	501	314	408	322	422	311	376	487
DBV15_03088	Antennae	Nurse	-0.317365	0.000922846	LOC112458624	XP_024878128.1	eukaryotic translation initiation factor 5 [Temnothorax curvispinosus]	Eukaryotic translation initiation factor 5	6875	5288	5914	4323	5927	6677	5080	4510	4388	4214	3333	4378	4137	3783
LOC112464250	Antennae	Nurse	-0.317141	0.0317171	LOC105182167	XP_011137703.3	40S ribosomal protein S15Aa [Harpegnathos saltator]	40S ribosomal protein S15Aa	11359	6494	9390	9267	7894	12160	7508	9056	5719	7035	5647	6559	6277	5570
LOC112458515	Antennae	Nurse	-0.316773	0.0107208	LOC112458515	XP_024877970.1	uncharacterized protein LOC112458515 [Temnothorax curvispinosus]	uncharacterized protein LOC112458515	636	614	495	490	578	476	485	326	481	378	394	349	417	381
DBV15_00736	Antennae	Nurse	-0.316596	0.00376543	LOC112461532	XP_024882569.1	uncharacterized protein LOC112461532 isoform X1 [Temnothorax curvispinosus]	Uncharacterized protein	1318	991	1261	931	1216	1039	1020	731	955	755	628	804	761	995
DBV15_02748	Antennae	Nurse	-0.316454	0.0279953	LOC112452474	XP_024868473.1	SPRY domain-containing protein 7 [Temnothorax curvispinosus]	60S ribosomal protein L35a	7107	4027	5524	5754	5049	7090	4556	5320	3716	4199	3371	4155	3755	3471
DBV15_09654	Antennae	Nurse	-0.315215	0.034432	LOC105257996	XP_011267285.1	AP-2 complex subunit mu [Camponotus floridanus]	AP-2 complex subunit mu-1	1291	1131	827	955	1118	1277	881	847	922	779	573	775	713	775
DBV15_07723	Antennae	Nurse	-0.315146	0.043171	LOC105150163	XP_011061363.1	PREDICTED: LOW QUALITY PROTEIN: 40S ribosomal protein S21 [Acromyrmex echinatior]	40S ribosomal protein S21	3474	2356	3738	3778	3118	4171	2737	2900	2085	2518	2344	2504	2035	2329
DBV15_12410	Antennae	Nurse	-0.314983	0.0291604	LOC112466280	XP_024890075.1	40S ribosomal protein S26 [Temnothorax curvispinosus]	40S ribosomal protein S26	6144	3608	4910	5810	4574	6610	4005	4611	3482	3696	3546	3441	3316	3279
DBV15_03744	Antennae	Nurse	-0.31418	0.0244049	LOC112465217	XP_024888449.1	reticulocalbin-2 isoform X2 [Temnothorax curvispinosus]	Uncharacterized protein	421	427	344	316	415	391	303	249	289	262	262	301	271	248
LOC112467758	Antennae	Nurse	-0.314106	0.00543225	LOC112467758	XP_024892308.1	protein HID1 [Temnothorax curvispinosus]	protein HID1	1482	1127	1273	1119	1315	1148	964	698	1083	834	738	893	904	953
DBV15_07861	Antennae	Nurse	-0.313818	0.0347176	LOC112462689	XP_024884378.1	zinc finger protein Pegasus isoform X1 [Temnothorax curvispinosus]	Asparagine-rich zinc finger protein	747	757	563	687	841	697	446	337	653	448	587	436	481	490
LOC112453074	Antennae	Nurse	-0.31364	0.0297477	LOC112453074	XP_024869385.1	60S ribosomal protein L23a-like [Temnothorax curvispinosus]	60S ribosomal protein L23a-like	21014	13369	16383	16110	14244	20420	14604	15934	10928	11958	9736	12996	10811	11474
DBV15_05922	Antennae	Nurse	-0.313266	0.00291403	LOC112466913	XP_024891030.1	telomere length regulation protein TEL2 homolog [Temnothorax curvispinosus]	ENTH domain-containing protein	1359	1328	1271	1190	1348	1110	972	818	1069	827	785	933	815	957
DBV15_04485	Antennae	Nurse	-0.313256	0.0313027	LOC112459771	XP_024879849.1	protein SET isoform X3 [Temnothorax curvispinosus]	Uncharacterized protein	600	618	749	734	774	614	546	354	584	341	506	544	549	513
DBV15_06949	Antennae	Nurse	-0.31311	0.0127293	LOC112462734	XP_024884441.1	WD repeat domain phosphoinositide-interacting protein 2 isoform X3 [Temnothorax curvispinosus]	WD repeat domain phosphoinositide-interacting protein 2	606	620	540	470	554	543	397	299	543	315	387	466	424	300
DBV15_05899	Antennae	Nurse	-0.312952	0.0176835	LOC112463844	XP_024886235.1	LOW QUALITY PROTEIN: uncharacterized protein LOC112463844 [Temnothorax curvispinosus]	Uncharacterized protein	2429	2309	1835	1754	1966	2783	1766	1613	1600	1574	1316	1520	1533	1459
DBV15_00492	Antennae	Nurse	-0.312386	0.0422299	LOC116841183	XP_032664710.1	endophilin-A isoform X10 [Odontomachus brunneus]	Endophilin-A	845	875	669	583	705	909	588	319	827	504	546	493	529	594
DBV15_11062	Antennae	Nurse	-0.31178	0.0252502	LOC112462626	XP_024884282.1	eIF-2-alpha kinase activator GCN1-like [Temnothorax curvispinosus]	Translational activator GCN1	1054	842	800	552	703	844	593	567	547	631	535	530	498	524
DBV15_11306	Antennae	Nurse	-0.311729	0.0473219	LOC105146811	XP_011055643.1	PREDICTED: protein phosphatase inhibitor 2-like [Acromyrmex echinatior]	Protein phosphatase inhibitor 2	537	463	398	443	514	388	432	260	367	366	280	380	354	300
LOC112466004	Antennae	Nurse	-0.310764	0.00482086	LOC112466004	XP_024889611.1	uncharacterized protein LOC112466004 [Temnothorax curvispinosus]	uncharacterized protein LOC112466004	3156	2365	3102	2606	2967	2391	2499	1746	1991	1594	2536	2210	1934	1871
DBV15_07696	Antennae	Nurse	-0.310397	0.000649916	LOC105151718	XP_011063877.1	PREDICTED: DNA topoisomerase I, mitochondrial isoform X1 [Acromyrmex echinatior]	DNA topoisomerase I	1922	1807	1534	1517	1816	1665	1573	991	1613	1099	1339	1202	1153	1243
DBV15_00498	Antennae	Nurse	-0.309548	0.0441392	LOC112452025	XP_024867781.1	40S ribosomal protein S17 [Temnothorax curvispinosus]	40S ribosomal protein S17	11023	5821	9049	9527	7248	9745	7226	8802	4340	6759	5598	6800	5307	5736
DBV15_02823	Antennae	Nurse	-0.309055	0.0194153	LOC105253273	XP_011259496.1	single-str anded DNA-binding protein 3 isoform X4 [Camponotus floridanus]	Single-stranded DNA-binding protein	854	817	767	578	788	629	570	469	574	445	494	481	589	555
DBV15_06393	Antennae	Nurse	-0.308616	0.0494144	LOC112462411	XP_024883924.1	nuclear pore complex protein DDB_G0274915-like, partial [Temnothorax curvispinosus]	Uncharacterized protein	404	365	285	234	285	344	273	181	335	186	205	163	273	269
DBV15_06815	Antennae	Nurse	-0.308534	0.0357235	LOC112462874	XP_024884706.1	integral membrane protein 2C [Temnothorax curvispinosus]	Integral membrane protein 2	1537	1662	1011	982	1589	1389	964	878	1134	1015	838	930	830	885
LOC112466177	Antennae	Nurse	-0.308446	0.000162667	LOC112466177	XP_024889893.1	fatty acid hydroxylase domain-containing protein 2 isoform X2 [Temnothorax curvispinosus]	fatty acid hydroxylase domain-containing protein 2 isoform X1	5689	4941	4684	4919	5113	4166	4228	2866	4183	3077	3623	4103	3267	3466
LOC112466519	Antennae	Nurse	-0.308141	0.0219449	LOC112466519	XP_024890408.1	transmembrane protein 62-like [Temnothorax curvispinosus]	transmembrane protein 62-like	704	684	727	654	814	682	616	411	648	447	535	435	653	459
DBV15_08129	Antennae	Nurse	-0.307909	0.0407932	LOC112455290	XP_024872869.1	stAR-related lipid transfer protein 7, mitochondrial-like isoform X2 [Temnothorax curvispinosus]	StAR-related lipid transfer protein 7, mitochondrial	540	483	395	393	443	353	368	226	394	246	289	324	348	347
DBV15_06066	Antennae	Nurse	-0.306909	0.0174719	LOC112461154	XP_024882064.1	dihydropteridine reductase [Temnothorax curvispinosus]	Uncharacterized protein	1065	759	882	718	871	965	774	686	646	657	475	620	556	744
DBV15_08227	Antennae	Nurse	-0.305602	0.00432031	LOC112456124	XP_024874224.1	zinc finger protein on ecdysone puffs-like [Temnothorax curvispinosus]	zinc finger protein on ecdysone puffs	1829	2162	2028	1664	2103	1669	1601	985	1959	1117	1420	1288	1514	1354
DBV15_06674	Antennae	Nurse	-0.3055	0.0145975	LOC112459737	XP_024879779.1	transmembrane 9 superfamily member 4 [Temnothorax curvispinosus]	Transmembrane 9 superfamily member	724	687	669	628	744	764	567	395	656	515	546	509	447	437
DBV15_07141	Antennae	Nurse	-0.305449	0.0373061	LOC112460149	XP_024880454.1	histone-lysine N-methyltransferase NSD2 isoform X1 [Temnothorax curvispinosus]	Histone-lysine N-methyltransferase	657	664	595	556	747	476	514	309	609	324	477	420	448	518
DBV15_07562	Antennae	Nurse	-0.305414	0.0307195	LOC112454717	XP_024872034.1	lipid storage droplets surface-binding protein 2-like [Temnothorax curvispinosus]	Lipid storage droplets surface-binding protein 1	701	742	774	777	752	616	662	498	683	403	487	601	492	523
DBV15_02533	Antennae	Nurse	-0.30521	0.0101256	LOC112456352	XP_024874596.1	protein CutA homolog [Temnothorax curvispinosus]	CutA-like protein	877	607	830	625	701	847	671	509	560	497	510	587	599	468
DBV15_09551	Antennae	Nurse	-0.303803	0.00244625	LOC112467640	XP_024892095.1	TOM1-like protein 2 isoform X3 [Temnothorax curvispinosus]	TOM1-like protein 2	1767	1851	1441	1309	1566	1563	1254	1077	1364	1135	978	1145	1111	995
DBV15_07086	Antennae	Nurse	-0.3029	0.0227621	LOC112462767	XP_024884517.1	bone morphogenetic protein receptor type-1B [Temnothorax curvispinosus]	Receptor protein serine/threonine kinase	417	339	307	297	357	342	307	244	312	194	228	251	259	240
DBV15_02925	Antennae	Nurse	-0.302619	0.034392	LOC116844486	XP_032671934.1	O-phosphos eryl-tRNA(Sec) selenium transferase [Odontomachus brunneus]	O-phosphoseryl-tRNA	1170	1391	1529	1214	2006	1186	1126	645	1289	766	1114	1036	1146	1050
DBV15_03093	Antennae	Nurse	-0.302432	0.0373114	LOC112462311	XP_024883794.1	phospholipid scramblase 1 isoform X1 [Temnothorax curvispinosus]	Phospholipid scramblase	928	593	770	606	624	697	518	430	532	368	600	476	535	491
DBV15_04080	Antennae	Nurse	-0.30203	0.00510134	LOC112463427	XP_024885758.1	carbohydrate sulfotransferase 5-like isoform X3 [Temnothorax curvispinosus]	Carbohydrate sulfotransferase 5	1536	1579	1468	1328	1836	1603	1386	893	1217	1283	1025	1153	1178	1093
DBV15_00650	Antennae	Nurse	-0.301363	0.0436334	LOC112456939	XP_024875526.1	40S ribosomal protein S3-A-like [Temnothorax curvispinosus]	KH type-2 domain-containing protein	8361	6064	5498	4727	6225	8766	5481	6422	4329	4267	3265	5704	4501	4361
LOC112468505	Antennae	Nurse	-0.301276	0.00345129	LOC112468505	XP_024893479.1	hypoxia up-regulated protein 1 isoform X2 [Temnothorax curvispinosus]	hypoxia up-regulated protein 1 isoform X1	1507	1599	1427	1249	1636	1422	1322	906	1485	1114	840	1127	991	1032
DBV15_09895	Antennae	Nurse	-0.301191	0.00981188	LOC112457194	XP_024875885.1	actin-binding protein IPP-like [Temnothorax curvispinosus]	Kelch-like protein diablo	997	1003	981	972	1133	902	789	496	911	523	902	771	739	693
DBV15_01725	Antennae	Nurse	-0.300172	0.0064352	LOC112457111	XP_024875768.1	60S ribosomal protein L10a [Temnothorax curvispinosus]	60s ribosomal protein l10a	7736	4214	6145	5604	5189	6789	4691	4911	3845	4130	4144	4170	3751	4060
DBV15_07088	Antennae	Nurse	-0.299825	0.0245952	LOC112465555	XP_024888906.1	zinc finger with UFM1-specific peptidase domain protein-like isoform X1 [Temnothorax curvispinosus]	60S ribosomal protein L34	14396	10203	13651	12469	12136	16405	11779	11350	8933	10022	8277	9684	9007	8878
DBV15_07939	Antennae	Nurse	-0.29962	0.00466722	LOC112465711	XP_024889180.1	melanotransferrin [Temnothorax curvispinosus]	Uncharacterized protein	4189	2739	2426	2903	2729	3304	2346	2556	2635	1707	2139	1902	1908	2125
LOC112468817	Antennae	Nurse	-0.299504	0.0419113	LOC112468817	XP_024893943.1	uncharacterized protein LOC112468817 [Temnothorax curvispinosus]	uncharacterized protein LOC112468817	496	516	417	380	453	327	397	237	389	288	294	292	345	339
DBV15_07632	Antennae	Nurse	-0.299419	0.00445447	LOC112465442	XP_024888760.1	death-associated protein kinase 1-like isoform X5 [Temnothorax curvispinosus]	Protein kinase domain-containing protein	1990	1625	1809	1440	1786	1561	1437	899	1362	1135	1359	1228	1223	1322
DBV15_00786	Antennae	Nurse	-0.298782	0.0136713	LOC105146504	XP_011055116.1	PREDICTED: 60S ribosomal protein L4 [Acromyrmex echinatior]	Uncharacterized protein	27141	16620	22860	21939	20186	25352	17875	20064	14381	16345	14057	16183	14776	14565
DBV15_00871	Antennae	Nurse	-0.296553	0.0337905	LOC112461264	XP_024882203.1	biorientation of chromosomes in cell division protein 1-like 1 [Temnothorax curvispinosus]	Biorientation of chromosomes in cell division protein 1-like protein	1327	1154	1268	990	1380	974	971	706	984	614	919	833	981	881
DBV15_03470	Antennae	Nurse	-0.296404	0.0265285	LOC112463661	XP_024885927.1	glyceralde hyde-3-phosphate dehydrogenase-like [Temnothorax curvispinosus]	Glyceraldehyde-3-phosphate dehydrogenase	8407	5892	4221	4826	5338	6925	4268	4761	4581	4086	4315	3899	3719	3226
LOC112462692	Antennae	Nurse	-0.296327	0.0360568	LOC112462692	XP_024884380.1	60S ribosomal protein L27a [Temnothorax curvispinosus]	60S ribosomal protein L27a	15393	9167	13932	12246	12126	15610	10963	12226	8528	9691	8419	10016	7988	8278
LOC112453319	Antennae	Nurse	-0.295848	0.013563	LOC112453319	XP_024869787.1	potassium voltage-gated channel subfamily KQT member 1 isoform X7 [Temnothorax curvispinosus]	KQT-like 1	7497	8059	8265	7724	8432	6537	6096	4084	6929	4604	7990	4688	6003	5006
DBV15_08780	Antennae	Nurse	-0.295601	0.011629	LOC112458382	XP_024877754.1	protein artemis-like isoform X3 [Temnothorax curvispinosus]	Protein phophatase 1b	2199	2207	1581	1593	2008	2168	1487	1128	1509	1304	1244	1491	1455	1501
DBV15_07526	Antennae	Nurse	-0.295566	0.0098006	LOC112452673	XP_024868768.1	neuralized-like protein 4 isoform X2 [Temnothorax curvispinosus]	Neuralized-like protein 4	2066	1262	1572	834	1669	1416	1105	1031	1102	1167	819	1098	866	985
DBV15_04328	Antennae	Nurse	-0.29549	0.00530442	LOC112461157	XP_024882068.1	segment polarity protein dishevelled homolog DVL-3-like [Temnothorax curvispinosus]	Segment polarity protein dishevelled-like protein DVL-3	1186	1088	1176	1131	1378	1167	891	683	1045	798	919	775	910	755
LOC112460484	Antennae	Nurse	-0.295251	0.0382739	LOC112460484	XP_024880940.1	40S ribosomal protein S7-like [Temnothorax curvispinosus]	40S ribosomal protein S7	8409	5783	8398	6625	7367	9749	6511	6825	5318	5761	4096	6066	5314	5202
LOC112458300	Antennae	Nurse	-0.294093	0.0216248	LOC112458300	XP_024877643.1	ADP-ribosylation factor-like protein 13B [Temnothorax curvispinosus]	ADP-ribosylation factor-like protein 13B	506	467	496	477	499	521	355	257	409	347	356	373	345	353
DBV15_10886	Antennae	Nurse	-0.293925	0.0174461	LOC112468499	XP_024893468.1	xylosyltransferase oxt [Temnothorax curvispinosus]	Protein xylosyltransferase	915	551	1037	529	693	773	569	497	540	625	475	498	470	520
DBV15_08348	Antennae	Nurse	-0.292805	0.0123175	LOC112456087	XP_024874163.1	glucose-6-phosphate 1-dehydrogenase [Temnothorax curvispinosus]	Glucose-6-phosphate 1-dehydrogenase	660	590	582	620	487	483	510	356	517	439	426	368	354	432
DBV15_02353	Antennae	Nurse	-0.292602	0.0347176	LOC112460625	XP_024881178.1	palmitoyltransferase ZDHHC6 [Temnothorax curvispinosus]	Palmitoyltransferase	474	398	512	404	472	386	301	216	324	338	356	338	360	238
DBV15_02465	Antennae	Nurse	-0.291815	0.0145113	LOC112453057	XP_024869371.1	leukocyte receptor cluster member 8 homolog isoform X2 [Temnothorax curvispinosus]	Leukocyte receptor cluster member 8-like protein	5374	4573	4990	3723	4819	6402	3256	2706	5070	2766	3527	3292	4062	2960
DBV15_03215	Antennae	Nurse	-0.290692	0.00288939	LOC105251957	XP_011257398.1	septin-1 [ Camponotus floridanus]	Septin-1	1096	951	1033	895	1241	948	900	688	857	694	700	824	680	738
DBV15_08765	Antennae	Nurse	-0.290685	0.000726402	LOC112466844	XP_024890949.1	golgin IMH 1, partial [Temnothorax curvispinosus]	Novel acetylcholine receptor chaperone	2438	2382	2217	1913	2260	2016	1870	1326	1958	1569	1527	1794	1542	1414
LOC112455624	Antennae	Nurse	-0.290677	0.00557072	LOC112455624	XP_024873421.1	cohesin subunit SA-2 [Temnothorax curvispinosus]	cohesin subunit SA-2	1150	1331	1067	805	1300	1056	1042	680	1159	648	777	852	765	846
DBV15_06319	Antennae	Nurse	-0.289308	0.0207265	LOC105149257	XP_011059847.1	PREDICTED: casein kinase II subunit alpha isoform X1 [Acromyrmex echinatior]	Casein kinase 2 alpha	633	699	649	506	709	624	528	409	623	401	487	472	424	398
LOC112461904	Antennae	Nurse	-0.289099	0.0380221	LOC112461904	XP_024883100.1	uncharacterized protein LOC112461904 [Temnothorax curvispinosus]	uncharacterized protein LOC112461904	20382	14844	16994	12811	20345	26829	14929	16946	12647	11279	9786	13055	14104	14431
LOC112456156	Antennae	Nurse	-0.288427	0.0497826	LOC112456156	XP_024874295.1	PAN2-PAN3 deadenylation complex catalytic subunit PAN2 isoform X2 [Temnothorax curvispinosus]	PAN2-PAN3 deadenylation complex catalytic subunit PAN2	4402	3110	5171	3578	4691	2995	4390	2196	3165	2383	3330	2900	3254	3521
LOC112457335	Antennae	Nurse	-0.288054	0.00569896	LOC112457335	XP_024876090.1	voltage-dependent anion-selective channel-like [Temnothorax curvispinosus]	voltage-dependent anion-selective channel-like	1833	1519	1362	1441	1497	1497	1151	973	1333	1090	935	1059	1163	1017
LOC112461199	Antennae	Nurse	-0.287964	0.0357235	LOC112461199	XP_024882119.1	TATA box-binding protein-like protein 1 [Temnothorax curvispinosus]	TATA box-binding protein-like 1	538	518	443	530	584	383	453	236	446	355	385	412	349	376
DBV15_08864	Antennae	Nurse	-0.287399	0.0307248	LOC112457319	XP_024876064.1	laccase-4-like isoform X2 [Temnothorax curvispinosus]	Transporter	536	349	657	400	594	494	378	294	312	356	325	492	412	298
LOC112456778	Antennae	Nurse	-0.287271	0.00466722	LOC105186472	XP_019698472.2	neural-cadherin isoform X4 [Harpegnathos saltator]	neural-cadherin-like	2238	2566	2328	2000	2816	1817	1933	1126	2159	1480	1712	1727	1671	1757
LOC112454951	Antennae	Nurse	-0.286906	0.0109513	LOC112454951	XP_024872375.1	cytochrome P450 4C1-like [Temnothorax curvispinosus]	cytochrome P450 4C1-like	5232	5233	3744	4186	5019	3747	5111	3041	3984	3205	2784	3794	3289	3618
DBV15_04864	Antennae	Nurse	-0.286274	0.0293248	LOC112455463	XP_024873163.1	palmitoyltransferase ZDHHC15B isoform X5 [Temnothorax curvispinosus]	Palmitoyltransferase	1582	1386	1285	1032	1430	1123	1005	616	1191	848	1008	984	1014	885
LOC112461953	Antennae	Nurse	-0.286011	0.00268242	LOC112461953	XP_024883194.1	coiled-coil domain-containing protein 6 isoform X4 [Temnothorax curvispinosus]	coiled-coil domain-containing protein 6 isoform X2	1130	879	997	742	1105	932	844	611	747	718	636	783	676	688
DBV15_06135	Antennae	Nurse	-0.285946	0.0137386	LOC112453297	XP_024869714.1	kinesin-like protein KIF21A isoform X2 [Temnothorax curvispinosus]	Kinesin-like protein KIF21A	2089	2111	2068	1839	2422	1761	1670	1139	1809	1313	1694	1371	1727	1307
DBV15_02057	Antennae	Nurse	-0.285022	0.032149	LOC112460822	XP_024881494.1	zinc finger protein 93-like [Temnothorax curvispinosus]	Uncharacterized protein	1556	1479	1667	1624	1640	1237	1344	710	1228	941	1542	1190	1312	1023
DBV15_08628	Antennae	Nurse	-0.283933	0.00603879	LOC112456107	XP_024874194.1	uncharacterized protein LOC112456107 [Temnothorax curvispinosus]	Glycosyltransferase family 92 protein	2915	2245	1925	1702	2318	2110	2004	1521	1594	1559	1451	1719	1733	1544
DBV15_02614	Antennae	Nurse	-0.283479	0.0343612	LOC112453916	XP_024870715.1	CREB-binding protein isoform X3 [Temnothorax curvispinosus]	Histone acetyltransferase	8879	6851	5598	4867	6126	7589	4226	5097	6044	5292	3289	5023	4087	3550
DBV15_00457	Antennae	Nurse	-0.28325	0.03157	LOC112463467	XP_024885661.1	piwi-like protein Siwi [Temnothorax curvispinosus]	Protein piwi	3424	3820	4275	3890	4969	3252	4448	2139	3192	2387	3448	2637	3450	3682
DBV15_07954	Antennae	Nurse	-0.283187	0.00745134	LOC112456043	XP_024874088.1	exportin-7 isoform X1 [Temnothorax curvispinosus]	Exportin-7	1161	1334	1327	1191	1322	1197	1021	673	1106	764	999	858	1069	913
DBV15_00964	Antennae	Nurse	-0.282903	0.0349136	LOC112464220	XP_024886854.1	USP6 N-terminal-like protein [Temnothorax curvispinosus]	USP6 N-terminal-like protein	463	407	389	295	330	384	335	268	314	286	228	266	295	257
DBV15_02306	Antennae	Nurse	-0.282175	0.00802825	LOC120359160	XP_039311699.1	uncharacterized protein LOC120359160 [Solenopsis invicta]	Ring canal kelch-like protein	1377	1097	1103	908	1075	1205	807	702	950	754	811	847	777	714
DBV15_07993	Antennae	Nurse	-0.281565	0.0430305	LOC112456563	XP_024874959.1	methyltran sferase-like 26 isoform X1 [Temnothorax curvispinosus]	Uncharacterized protein	463	331	355	297	352	271	277	234	295	233	271	261	190	239
LOC112462021	Antennae	Nurse	-0.281066	0.0380821	LOC112462021	XP_024883295.1	protein abrupt-like isoform X1 [Temnothorax curvispinosus]	protein abrupt-like isoform X1	421	646	325	449	372	463	316	236	624	205	431	237	321	260
LOC112452692	Antennae	Nurse	-0.281013	0.0140216	LOC112452692	XP_024868797.1	uncharacterized protein LOC112452692 [Temnothorax curvispinosus]	uncharacterized protein LOC112452692	1139	961	1007	964	1040	856	797	537	871	579	822	782	758	692
DBV15_08789	Antennae	Nurse	-0.280569	0.0129802	LOC112461038	XP_024881854.1	T-complex protein 11-like protein 1 isoform X3 [Temnothorax curvispinosus]	T-complex protein 11-like protein 1	1039	798	813	770	1031	806	728	510	792	595	581	652	684	614
LOC112456505	Antennae	Nurse	-0.280483	0.0145571	LOC100578660	XP_026300080.1	eukaryotic translation initiation factor 2 subunit 2 isoform X2 [Apis mellifera]	eukaryotic translation initiation factor 2 subunit 2 isoform X2	1345	1939	1437	1656	1800	1399	1278	985	1413	979	1194	1184	1090	1167
DBV15_08373	Antennae	Nurse	-0.280315	0.0345456	LOC112466650	XP_024890641.1	tricalbin-1-like isoform X3 [Temnothorax curvispinosus]	Uncharacterized protein	640	405	487	447	597	407	382	345	361	340	279	484	334	332
DBV15_03348	Antennae	Nurse	-0.280163	0.0415379	--	--	--	Uncharacterized protein	8023	4666	6518	5846	5438	7418	4663	5615	4135	4766	3557	5007	4123	4022
DBV15_11698	Antennae	Nurse	-0.280048	0.0369137	LOC112455895	XP_024873875.1	ubiquitin-conjugating enzyme E2-22 kDa [Temnothorax curvispinosus]	E2 ubiquitin-conjugating enzyme	497	425	380	329	386	372	319	294	386	268	302	257	250	249
DBV15_07222	Antennae	Nurse	-0.279771	0.00354398	LOC112467311	XP_024891640.1	cold shock domain-containing protein E1 [Temnothorax curvispinosus]	Cold shock domain-containing protein e1	2416	1930	1792	1776	1922	2053	1600	1339	1699	1436	1373	1484	1433	1201
DBV15_09501	Antennae	Nurse	-0.279706	0.0360743	LOC112452078	XP_024867883.1	uncharacterized protein LOC112452078 isoform X2 [Temnothorax curvispinosus]	40S ribosomal protein S10	14848	9088	12319	11858	11145	15306	10019	11570	7337	9219	7888	9393	8565	8303
DBV15_06993	Antennae	Nurse	-0.278487	0.0269939	LOC112452901	XP_024869118.1	histone deacetylase Rpd3-like [Temnothorax curvispinosus]	Histone deacetylase	977	731	776	617	834	685	746	426	558	628	551	609	553	646
LOC112468102	Antennae	Nurse	-0.278304	0.0355712	LOC112468102	XP_024892909.1	uncharacterized protein LOC112468102 [Temnothorax curvispinosus]	uncharacterized protein LOC112468102	3011	2075	2369	2772	2370	2921	2336	2170	1931	1853	1726	1980	1803	1707
DBV15_08909	Antennae	Nurse	-0.277453	0.0165949	LOC112459678	XP_024879685.1	exportin-1 [Temnothorax curvispinosus]	Exportin-1	1449	1336	1357	1158	1542	1100	1167	645	1305	875	1018	1031	1013	948
DBV15_10738	Antennae	Nurse	-0.276168	0.0306642	LOC112456064	XP_024874120.1	uncharacterized protein LOC112456064 isoform X2 [Temnothorax curvispinosus]	Tumor protein D54	1125	1205	982	1008	1088	1326	1020	812	951	822	690	813	904	765
DBV15_02385	Antennae	Nurse	-0.275675	0.0280948	LOC112464991	XP_024888093.1	uncharacterized protein LOC112464991 isoform X3 [Temnothorax curvispinosus]	E3 ubiquitin-protein ligase arkadia-C	736	744	665	736	829	613	641	382	700	460	557	521	612	498
LOC112457483	Antennae	Nurse	-0.275397	0.0204441	LOC112457483	XP_024876351.1	baculoviral IAP repeat-containing protein 7-A-like [Temnothorax curvispinosus]	baculoviral IAP repeat-containing protein 7-A-like	1178	1106	1146	1099	1494	1365	1208	765	1188	717	824	893	1132	930
DBV15_04888	Antennae	Nurse	-0.275119	0.0144796	LOC112451598	XP_024867071.1	egl nine homolog 1 [Temnothorax curvispinosus]	Uncharacterized protein	864	652	811	732	808	736	744	489	669	511	542	632	553	584
DBV15_08687	Antennae	Nurse	-0.274708	0.0154307	LOC112451559	XP_024866979.1	ras-related protein Rab-10 [Temnothorax curvispinosus]	Ras-related protein Rab-10	1412	972	1150	949	1159	1190	849	830	885	751	872	701	791	825
DBV15_01558	Antennae	Nurse	-0.272981	0.0171228	LOC112454041	XP_024870985.1	uncharacterized protein LOC112454041 [Temnothorax curvispinosus]	Uncharacterized protein	2563	1762	1849	1537	1898	1867	1516	1502	1256	1523	1304	1450	1548	1032
DBV15_03920	Antennae	Nurse	-0.27287	0.0172123	LOC112457145	XP_024875816.1	V-type proton ATPase 116 kDa subunit a-like [Temnothorax curvispinosus]	V-type proton ATPase subunit a	2444	1752	1818	1414	1785	1665	1411	1298	1674	1019	1278	1155	1209	1477
DBV15_11746	Antennae	Nurse	-0.272665	0.00993579	LOC112452059	XP_024867924.1	uncharacterized protein LOC112452059 isoform X3 [Temnothorax curvispinosus]	EF-hand domain-containing protein	2305	2058	1873	2020	2164	2091	1934	1250	2153	1294	1847	1301	1454	1631
DBV15_02813	Antennae	Nurse	-0.271814	0.00203864	LOC112451966	XP_024867700.1	chromodomain-helicase-DNA-binding protein Mi-2 homolog isoform X4 [Temnothorax curvispinosus]	Uncharacterized protein	3888	3970	3092	3316	3864	3199	2785	1960	3182	2265	2713	2601	2675	2601
LOC112468484	Antennae	Nurse	-0.271807	0.0209292	LOC112468484	XP_024893459.1	uncharacterized protein LOC112468484 isoform X1 [Temnothorax curvispinosus]	uncharacterized protein LOC112468484 isoform X3	1308	1047	1503	1035	1095	1250	1018	982	855	895	886	764	930	798
LOC112460471	Antennae	Nurse	-0.271523	0.0216188	LOC112460471	XP_024880916.1	serine/threonine-protein kinase D3 isoform X2 [Temnothorax curvispinosus]	Serine/threonine-protein kinase	579	621	540	553	576	518	539	328	609	335	403	405	424	472
DBV15_01954	Antennae	Nurse	-0.271512	0.0468846	LOC105154388	XP_011068177.1	PREDICTED: cyclin-dependent kinase 10 isoform X1 [Acromyrmex echinatior]	Uncharacterized protein	647	464	579	475	583	638	565	464	373	383	426	423	491	375
DBV15_01029	Antennae	Nurse	-0.271382	0.0448788	LOC112463990	XP_024886496.1	calsynteni n-1 [Temnothorax curvispinosus]	Uncharacterized protein	1197	1291	827	792	1069	1172	757	676	994	709	683	695	686	793
DBV15_11085	Antennae	Nurse	-0.270571	0.0448228	LOC112467444	XP_024891844.1	spectrin beta chain isoform X1 [Temnothorax curvispinosus]	Spectrin beta chain	1700	1728	1389	1171	1381	1593	945	924	1607	890	1324	865	946	888
DBV15_07115	Antennae	Nurse	-0.270455	0.00359503	LOC112462435	XP_024883977.1	transcription factor 12 isoform X10 [Temnothorax curvispinosus]	BHLH domain-containing protein	1223	1217	1074	917	1125	986	833	659	1085	733	758	759	802	717
LOC112466212	Antennae	Nurse	-0.27031	0.0209292	LOC112466212	XP_024889940.1	PRA1 famil y protein 3 [Temnothorax curvispinosus]	PRA1 family protein	1772	1502	1592	1358	1563	1794	1394	1167	1275	1113	1009	1307	1054	1249
DBV15_08667	Antennae	Nurse	-0.268221	0.0446341	LOC112456462	XP_024874773.1	60S ribosomal protein L22-like [Temnothorax curvispinosus]	60S ribosomal protein L22	8329	4761	7023	6692	5909	8550	5924	6228	4409	5165	4545	4934	4605	4918
DBV15_08250	Antennae	Nurse	-0.267884	0.0169363	LOC112462205	XP_024883609.1	armadillo repeat-containing protein 5-like [Temnothorax curvispinosus]	BTB domain-containing protein	702	719	657	577	794	619	674	385	564	456	542	569	504	535
DBV15_12235	Antennae	Nurse	-0.267792	0.00802825	LOC112452415	XP_024868377.1	lysophospholipid acyltransferase 7-like [Temnothorax curvispinosus]	Lysophospholipid acyltransferase 7	1678	1352	1510	1342	1496	1491	1258	951	1297	972	908	1100	1180	1181
DBV15_05479	Antennae	Nurse	-0.267337	0.0417511	LOC112457428	XP_024876233.1	protein catecholamines up [Temnothorax curvispinosus]	Uncharacterized protein	398	372	335	294	400	338	314	230	327	212	238	286	270	274
DBV15_02606	Antennae	Nurse	-0.26642	0.0165598	LOC105248881	XP_011252223.1	NEDD4 family-interacting protein 1-like [Camponotus floridanus]	Uncharacterized protein	1917	1705	1467	1458	1627	1498	1383	1233	1294	1109	999	1344	1043	1239
DBV15_10342	Antennae	Nurse	-0.265948	0.0207044	LOC105201830	XP_039314604.1	dynamin isoform X21 [Solenopsis invicta]	Dynamin GTPase	1777	2134	1720	1704	2047	1755	1409	804	1812	1094	1527	1339	1589	1416
DBV15_10805	Antennae	Nurse	-0.26389	0.0431615	LOC112458136	XP_024877350.1	coiled-coil domain-containing protein 94 [Temnothorax curvispinosus]	Splicing factor YJU2	651	575	482	487	605	447	558	327	415	381	390	438	406	490
DBV15_01561	Antennae	Nurse	-0.263546	0.0209351	LOC112454023	XP_024870942.1	zinc finger protein 724-like [Temnothorax curvispinosus]	Glutathione S-transferase	4292	2522	3205	2428	3186	3470	2984	2888	2178	2319	1837	2684	2016	2529
DBV15_03883	Antennae	Nurse	-0.263193	0.0117865	LOC105193005	XP_011155623.1	uncharacterized protein LOC105193005 [Solenopsis invicta]	Uncharacterized protein	2171	2229	2101	1935	2707	2288	2057	1431	1777	1747	1510	1697	1779	1644
DBV15_08067	Antennae	Nurse	-0.26282	0.00433894	LOC112455723	XP_024873618.1	transcriptional regulator ATRX-like [Temnothorax curvispinosus]	Zinc finger CCCH domain-containing protein 18	2307	2056	2194	1746	2293	1806	1732	1193	1853	1358	1499	1620	1581	1502
DBV15_09673	Antennae	Nurse	-0.261546	0.011104	LOC112455700	XP_024873569.1	E3 ubiquitin-protein ligase ZNF598 [Temnothorax curvispinosus]	RING-type E3 ubiquitin transferase	1062	772	859	773	886	957	762	536	709	636	590	668	735	671
LOC112458761	Antennae	Nurse	-0.2614	0.00588797	LOC112458761	XP_024878310.1	F-box only protein 9 isoform X1 [Temnothorax curvispinosus]	F-box only protein 9 isoform X1	1479	1659	1374	1331	1617	1411	1461	863	1594	977	934	1181	1135	1186
DBV15_04024	Antennae	Nurse	-0.260704	0.0133583	LOC105149751	XP_011060677.1	PREDICTED: putative fatty acyl-CoA reductase CG5065 isoform X1 [Acromyrmex echinatior]	Fatty acyl-CoA reductase	3198	2186	2660	1708	2706	2484	2731	2145	1706	2135	1503	1713	1778	2187
DBV15_04054	Antennae	Nurse	-0.259473	0.0391011	LOC112468581	XP_024893586.1	protein UBASH3A homolog isoform X1 [Temnothorax curvispinosus]	Ubiquitin-associated and SH3 domain-containing protein B	530	468	455	449	496	530	404	340	359	350	372	344	404	329
DBV15_10924	Antennae	Nurse	-0.257849	0.0497062	--	--	--	Tyrosine-protein kinase receptor	891	846	1101	668	1022	942	685	608	833	629	617	676	597	629
DBV15_08791	Antennae	Nurse	-0.25741	0.0240853	LOC112461032	XP_024881834.1	dosage compensation regulator isoform X2 [Temnothorax curvispinosus]	RNA helicase	1746	1388	1439	1049	1171	1549	1094	984	1422	895	1023	837	997	926
DBV15_10036	Antennae	Nurse	-0.257039	0.0227344	LOC112457350	XP_024876108.1	syntaxin-5 [Temnothorax curvispinosus]	t-SNARE coiled-coil homology domain-containing protein	818	690	682	659	761	760	699	556	580	498	519	546	541	569
DBV15_09795	Antennae	Nurse	-0.256993	0.0114916	LOC112458467	XP_024877876.1	ubiquitin carboxyl-terminal hydrolase 1-like [Temnothorax curvispinosus]	Ubiquitin carboxyl-terminal hydrolase 1	5902	5511	4562	4585	5124	5581	4839	3424	4527	4167	3478	3735	3989	3851
DBV15_08247	Antennae	Nurse	-0.256289	0.0281256	LOC112462208	XP_024883615.1	transmembrane protein 120 homolog [Temnothorax curvispinosus]	Putative transmembrane protein	1987	1803	1795	1306	2060	1817	1467	1519	1547	1347	935	1466	1251	1162
DBV15_08198	Antennae	Nurse	-0.255816	0.0302966	LOC112452243	XP_024868133.1	atlastin [ Temnothorax curvispinosus]	GB1/RHD3-type G domain-containing protein	4765	5701	6004	5654	4974	3946	3618	2718	5404	2989	4643	3506	3856	3260
DBV15_00954	Antennae	Nurse	-0.255289	0.0328999	LOC112464209	XP_024886832.1	uncharacterized protein LOC112464209 [Temnothorax curvispinosus]	DUF4745 domain-containing protein	1426	1171	1226	1023	1041	1300	998	838	968	737	935	908	825	931
LOC112457511	Antennae	Nurse	-0.255118	0.0254302	LOC112457511	XP_024876404.1	cdc42 homolog [Temnothorax curvispinosus]	Cell division control protein 42 homolog	979	1021	1168	972	1192	940	860	594	947	631	819	887	823	709
DBV15_07694	Antennae	Nurse	-0.254836	0.0100433	LOC112460208	XP_024880579.1	eukaryotic translation initiation factor 4E-binding protein Mextli isoform X1 [Temnothorax curvispinosus]	Uncharacterized protein	2155	1542	1540	1467	1452	1920	1129	1069	1461	1037	1312	1124	1350	1014
DBV15_08491	Antennae	Nurse	-0.254262	0.0494988	--	--	--	SEFIR domain-containing protein	2530	1469	2120	1623	1876	2612	1580	1654	1400	1394	1330	1513	1387	1518
DBV15_03103	Antennae	Nurse	-0.253121	0.0407326	LOC112460665	XP_024881229.1	uncharacterized protein C2orf42 [Temnothorax curvispinosus]	SWIM-type domain-containing protein	484	549	623	512	613	430	502	260	530	364	457	460	341	432
DBV15_07728	Antennae	Nurse	-0.252126	0.0125634	LOC112462950	XP_024884813.1	cell division cycle protein 27 homolog [Temnothorax curvispinosus]	Parathion hydrolase-related protein	933	756	722	744	811	837	663	524	656	480	658	589	644	579
DBV15_05201	Antennae	Nurse	-0.249613	0.0405837	LOC112468734	XP_024893823.1	guanine nucleotide exchange factor for Rab-3A-like [Temnothorax curvispinosus]	Guanine nucleotide exchange factor for Rab-3A	1154	1131	786	725	942	937	762	715	974	517	752	633	604	684
DBV15_10271	Antennae	Nurse	-0.249424	0.00971958	LOC112459502	XP_024879387.1	secretory carrier-associated membrane protein 5B [Temnothorax curvispinosus]	Secretory carrier-associated membrane protein	1843	1606	1486	1263	1694	1553	1371	1090	1291	1187	1005	1300	1101	1182
DBV15_03386	Antennae	Nurse	-0.248059	0.0483812	LOC112451930	XP_024867619.1	rap guanine nucleotide exchange factor 2-like isoform X6 [Temnothorax curvispinosus]	Uncharacterized protein	889	1231	714	821	987	987	593	462	979	546	780	637	687	632
DBV15_00034	Antennae	Nurse	-0.24798	0.0441392	LOC112463006	XP_024884897.1	ADP-dependent glucokinase [Temnothorax curvispinosus]	ADP-dependent glucokinase	926	816	709	721	962	906	863	537	698	612	653	693	680	589
DBV15_02421	Antennae	Nurse	-0.24785	0.0223231	--	--	--	Uncharacterized protein	5912	4534	4982	4546	5117	5328	4129	3845	3766	4037	2986	4237	3682	3580
DBV15_04549	Antennae	Nurse	-0.245069	0.0495383	--	--	--	Protein sel-1-like protein 1	2771	2224	2133	1901	2512	2543	2033	1752	2052	1899	1305	1881	1516	1844
LOC112465952	Antennae	Nurse	-0.242018	0.0499317	--	--	--	Zinc finger protein 880-like isoform X2	2050	1914	1910	1350	2010	1717	1541	1012	1895	1212	1220	1149	1603	1510
DBV15_03347	Antennae	Nurse	-0.239772	0.0219799	LOC112467855	XP_024892499.1	guanine nucleotide exchange factor subunit Rich-like, partial [Temnothorax curvispinosus]	Protein RIC1 homolog	832	767	767	561	675	719	656	450	678	520	493	504	565	584
DBV15_01813	Antennae	Nurse	-0.239367	0.0331841	LOC112465785	XP_024889276.1	putative uncharacterized protein DDB_G0271606 isoform X1 [Temnothorax curvispinosus]	Double-stranded rna-specific editase adar	2933	3057	2998	2641	3404	2355	2918	1610	2747	1734	2199	2395	2482	2468
LOC112458605	Antennae	Nurse	-0.238345	0.0116433	LOC112458605	XP_024878103.1	probable phospholipid hydroperoxide glutathione peroxidase isoform X1 [Temnothorax curvispinosus]	Glutathione peroxidase	16159	13614	14721	12996	15327	14837	11607	10271	10636	10736	9609	13294	10784	10287
DBV15_00415	Antennae	Nurse	-0.237967	0.0242104	LOC112466530	XP_024890420.1	cGMP-dependent 3',5'-cyclic phosphodiesterase-like isoform X1 [Temnothorax curvispinosus]	Phosphodiesterase	1067	1011	1120	844	1063	912	891	662	876	710	694	893	736	702
LOC112460591	Antennae	Nurse	-0.236949	0.0298693	LOC112460591	XP_024881123.1	LOW QUALITY PROTEIN: uncharacterized protein LOC112460591 [Temnothorax curvispinosus]	LOW QUALITY PROTEIN: uncharacterized protein LOC112460591	1892	1531	2094	1585	2195	1724	1630	1063	1513	1193	1411	1432	1472	1565
DBV15_06253	Antennae	Nurse	-0.235521	0.029251	LOC112464898	XP_024887946.1	proteoglycan 4 isoform X2 [Temnothorax curvispinosus]	Chromodomain Y-like protein 2	1591	1819	1490	1333	1440	1461	1174	795	1629	898	1296	1108	1172	1097
DBV15_01953	Antennae	Nurse	-0.234342	0.0319499	LOC112464421	XP_024887160.1	dipeptidyl peptidase 3 isoform X1 [Temnothorax curvispinosus]	THAP-type domain-containing protein	1879	1502	1532	1177	1647	1763	1300	1246	1281	1127	1059	1272	1107	1092
DBV15_00392	Antennae	Nurse	-0.232685	0.017677	LOC105194486	XP_011157718.1	myelin expression factor 2 isoform X1 [Solenopsis invicta]	Myelin expression factor 2	2868	2480	2954	2009	2841	3112	2320	1745	2367	2033	1870	1983	2032	2107
DBV15_06169	Antennae	Nurse	-0.231685	0.0428491	LOC105150759	XP_011062361.1	PREDICTED: LOW QUALITY PROTEIN: integrator complex subunit 11 [Acromyrmex echinatior]	Integrator complex subunit 11	743	768	631	529	746	702	591	444	667	484	419	609	555	447
LOC112454725	Antennae	Nurse	-0.226855	0.0245556	LOC112454725	XP_024872052.1	lipid storage droplets surface-binding protein 2-like isoform X2 [Temnothorax curvispinosus]	lipid storage droplets surface-binding protein 2-like isoform X1	14029	11810	17609	17783	18174	11449	13933	8836	10862	9837	13505	14595	10363	12332
DBV15_04382	Antennae	Nurse	-0.226563	0.0497826	--	--	--	Centrosome-associated zinc finger protein	1661	1630	1542	1624	1846	1421	1458	1029	1455	1205	1002	1488	1188	1281
DBV15_07505	Antennae	Nurse	-0.22613	0.00802825	LOC112460841	XP_024881500.1	cytoplasmic aconitate hydratase-like isoform X2 [Temnothorax curvispinosus]	Citrate hydro-lyase	3396	2108	2451	2054	2361	2449	1990	1922	2022	1704	1667	1765	1803	1875
DBV15_05787	Antennae	Nurse	-0.225996	0.0301943	LOC112465956	XP_024889553.1	ubiquitin carboxyl-terminal hydrolase 7 isoform X2 [Temnothorax curvispinosus]	Ubiquitin carboxyl-terminal hydrolase 7	1327	1483	1269	1084	1345	1141	1082	694	1229	851	1028	957	949	1054
DBV15_02437	Antennae	Nurse	-0.225376	0.0412263	LOC112461067	XP_024881905.1	nodal modulator 3 [Temnothorax curvispinosus]	Nodal modulator 2	2582	2213	2198	1897	2388	1924	1507	1626	1604	1804	1531	1893	1670	1150
DBV15_00637	Antennae	Nurse	-0.224015	0.0476866	LOC112455116	XP_024872597.1	dyslexia-associated protein KIAA0319 [Temnothorax curvispinosus]	Uncharacterized protein	2316	1616	1760	1360	2107	1800	1969	1145	1457	1375	1398	1428	1546	1519
DBV15_03037	Antennae	Nurse	-0.222205	0.0124861	LOC112462513	XP_024884093.1	tyrosine-protein phosphatase corkscrew isoform X2 [Temnothorax curvispinosus]	Tyrosine-protein phosphatase non-receptor type	2339	1679	1722	1639	1808	1636	1463	1381	1452	1322	1311	1299	1246	1380
DBV15_02831	Antennae	Nurse	-0.219142	0.0321224	LOC112461316	XP_024882286.1	uncharacterized protein LOC112461316 [Temnothorax curvispinosus]	Uncharacterized protein	5179	4891	4073	3726	4492	4433	3583	2544	4297	3151	3813	3041	3618	3117
DBV15_10089	Antennae	Nurse	-0.21875	0.0323431	LOC112457622	XP_024876554.1	protein javelin isoform X2 [Temnothorax curvispinosus]	Uncharacterized protein	2131	1676	1787	1590	1958	1521	1676	1427	1636	1151	1310	1323	1331	1343
DBV15_02841	Antennae	Nurse	-0.218536	0.0371696	LOC112460490	XP_024880956.1	exocyst complex component 8 [Temnothorax curvispinosus]	Exocyst complex component 8	1483	961	973	844	1077	1135	917	752	854	738	763	868	847	815
DBV15_03643	Antennae	Nurse	-0.215655	0.0405837	LOC112466055	XP_024889706.1	dnaJ homolog subfamily C member 7 [Temnothorax curvispinosus]	DnaJ-like protein subfamily C member 7	836	847	936	838	972	796	791	482	830	616	760	671	652	692
DBV15_06133	Antennae	Nurse	-0.214624	0.036986	LOC112453302	XP_024869722.1	uncharacterized protein LOC112453302 isoform X2 [Temnothorax curvispinosus]	MADF domain-containing protein	1570	1587	1462	1340	1491	1208	1422	956	1335	1013	1201	1125	1117	1077
DBV15_02946	Antennae	Nurse	-0.213353	0.0313893	LOC112454517	XP_024871728.1	rho GTPase-activating protein 1-like isoform X1 [Temnothorax curvispinosus]	Rho GTPase-activating protein 1	1964	1485	1855	1549	2005	1654	1585	1054	1401	1179	1333	1424	1512	1488
LOC112455432	Antennae	Nurse	-0.210795	0.0272167	LOC112455432	XP_024873102.1	discoidin domain-containing receptor 2-like [Temnothorax curvispinosus]	discoidin domain-containing receptor 2-like	1125	1102	1219	1079	1289	1151	1065	722	985	858	857	934	964	937
DBV15_02856	Antennae	Nurse	-0.210768	0.0412355	LOC112468308	XP_024893196.1	5'-3' exoribonuclease 1-like [Temnothorax curvispinosus]	5'-3' exoribonuclease 1	1385	1175	1308	1190	1341	1069	1102	844	1056	816	915	1046	954	1030
DBV15_02927	Antennae	Nurse	-0.209042	0.0324786	LOC112462655	XP_024884316.1	mannosyl-oligosaccharide glucosidase GCS1 [Temnothorax curvispinosus]	Mannosyl-oligosaccharide glucosidase	2255	2336	1950	1788	2303	1982	1661	1308	1872	1544	1562	1549	1615	1629
LOC112456380	Antennae	Nurse	-0.20854	0.0299498	LOC112456380	XP_024874645.1	CTD small phosphatase-like protein 2 [Temnothorax curvispinosus]	CTD small phosphatase-like protein 2	3763	3261	3221	2843	3534	2766	2772	2139	2723	2134	2422	2518	2694	2580
LOC112468358	Antennae	Nurse	-0.195396	0.0281688	LOC105253390	XP_011259700.1	putative fatty acyl-CoA reductase CG5065 [Camponotus floridanus]	Fatty acyl-CoA reductase	2387	1814	1797	1659	2080	1831	1735	1377	1716	1254	1307	1562	1575	1648
LOC112452210	Antennae	Nurse	-0.193088	0.0140013	LOC112452210	XP_024868085.1	TAR DNA-binding protein 43 isoform X1 [Temnothorax curvispinosus]	TAR DNA-binding protein 43 isoform X2	6851	6181	6218	5489	6393	5726	4787	4332	5391	4226	4574	4843	4868	4436
DBV15_11423	Antennae	Nurse	-0.185639	0.0447432	LOC105144060	XP_011051030.1	PREDICTED: LOW QUALITY PROTEIN: protein NDRG3 [Acromyrmex echinatior]	Protein NDRG3	2100	2624	1922	1777	2245	1981	1770	1214	2290	1374	1636	1688	1825	1487
DBV15_07166	Antennae	Nurse	-0.180128	0.0416856	LOC112455654	XP_024873499.1	RUN and FYVE domain-containing protein 2 isoform X4 [Temnothorax curvispinosus]	Protein RUFY3	2697	2542	2691	2550	2846	2374	2101	1532	2414	1834	2283	2096	2157	1892
DBV15_07336	Antennae	Forager	0.178643	0.033569	LOC112453761	XP_024870632.1	DDB1- and CUL4-associated factor 8-like isoform X2 [Temnothorax curvispinosus]	DDB1-and CUL4-associated factor 8	3514	2591	2933	2931	3342	2772	3305	2701	2902	2856	3339	3445	3022	3485
DBV15_11705	Antennae	Forager	0.190209	0.0456105	LOC112452554	XP_024868599.1	regulator of MON1-CCZ1 complex [Temnothorax curvispinosus]	Mic1 domain-containing protein	1729	1309	1572	1339	1587	1165	1509	1462	1425	1454	1599	1503	1309	1670
DBV15_01751	Antennae	Forager	0.193279	0.0439236	LOC112467762	XP_024892323.1	PAN2-PAN3 deadenylation complex subunit PAN3 [Temnothorax curvispinosus]	PAN2-PAN3 deadenylation complex subunit PAN3	3572	2747	3240	2799	3148	3039	2613	2661	3129	2698	3549	2937	3508	3289
LOC112452480	Antennae	Forager	0.193827	0.0277593	LOC112452480	XP_024868484.1	acetyl-coenzyme A synthetase [Temnothorax curvispinosus]	Acetyl-coenzyme A synthetase	2509	2231	2067	1776	2589	2127	2513	1989	2625	1969	2097	2273	2431	2911
DBV15_03751	Antennae	Forager	0.200268	0.0266344	LOC112465206	XP_024888417.1	LOW QUALITY PROTEIN: uncharacterized protein LOC112465206 [Temnothorax curvispinosus]	Uncharacterized protein	17334	16811	15644	16277	17933	17990	15756	15015	19612	16956	17237	17912	16547	18585
DBV15_04262	Antennae	Forager	0.200627	0.0283451	LOC112466708	XP_024890724.1	intraflagellar transport protein 56 isoform X2 [Temnothorax curvispinosus]	Tetratricopeptide repeat protein 26	2619	2084	2377	2296	2835	2505	2716	2319	2597	2316	2682	2519	2541	3024
LOC112452710	Antennae	Forager	0.202471	0.0488976	LOC112452710	XP_024868819.1	general transcription factor IIF subunit 1 [Temnothorax curvispinosus]	Transcription initiation factor IIF subunit alpha	1843	1553	1919	1743	1995	1359	1735	1661	1704	1762	1835	1871	1707	1961
DBV15_07927	Antennae	Forager	0.203848	0.0191665	LOC112457174	XP_024875860.1	mitochondrial dimethyladenosine transferase 1-like [Temnothorax curvispinosus]	rRNA adenine N	2436	1781	2142	2214	2419	2287	2179	2020	2205	2181	2483	2474	2235	2379
DBV15_06871	Antennae	Forager	0.205328	0.0145072	LOC105201802	XP_025989091.1	ubiquitin carboxyl-terminal hydrolase 14 isoform X1 [Solenopsis invicta]	Ubiquitin carboxyl-terminal hydrolase	3336	2530	2805	2821	2909	2576	2629	2706	2807	2506	3261	2907	2999	3130
LOC112452091	Antennae	Forager	0.206793	0.0210119	LOC112452091	XP_024867913.1	delta-1-pyrroline-5-carboxylate dehydrogenase, mitochondrial [Temnothorax curvispinosus]	Multifunctional fusion protein	6001	4366	4141	3831	4180	4654	4651	4524	5227	4529	4136	4661	4685	5047
LOC112453415	Antennae	Forager	0.208446	0.03267	LOC112459472	XP_024879346.1	transcription initiation factor TFIID subunit 1-like [Temnothorax curvispinosus]	Transcription initiation factor TFIID subunit	1572	1296	1583	1431	1660	1327	1569	1324	1629	1459	1483	1590	1643	1713
DBV15_06618	Antennae	Forager	0.208865	0.0296044	LOC112465686	XP_024889126.1	serologically defined colon cancer antigen 8 homolog isoform X1 [Temnothorax curvispinosus]	Serologically defined colon cancer antigen 8-like protein	7249	6688	7638	7241	7657	5452	6140	5404	7568	6186	9086	7615	6716	7660
DBV15_02790	Antennae	Forager	0.209065	0.0412355	LOC112463469	XP_024885663.1	uncharacterized protein LOC112463469 [Temnothorax curvispinosus]	Uncharacterized protein	1254	1027	1230	1261	1403	1161	1272	1178	1294	1097	1361	1302	1292	1420
DBV15_10123	Antennae	Forager	0.209199	0.0416856	LOC112462395	XP_024883940.1	uncharacterized protein LOC112462395 isoform X4 [Temnothorax curvispinosus]	Sugar transporter SWEET1	3685	3230	3628	3641	3847	2627	3305	2565	3976	3117	4133	3737	3589	3916
DBV15_10203	Antennae	Forager	0.209858	0.0471295	LOC112458080	XP_024877269.1	serine/threonine-protein phosphatase 6 regulatory subunit 3 isoform X1 [Temnothorax curvispinosus]	Serine/threonine-protein phosphatase 6 regulatory subunit 2	1765	1716	1609	1688	1969	1420	1788	1498	1728	1481	1970	1923	1832	2037
LOC112462688	Antennae	Forager	0.21009	0.0168679	LOC112462688	XP_024884367.1	liprin-beta-2 isoform X4 [Temnothorax curvispinosus]	liprin-beta-2 isoform X1	2188	1788	2301	1947	2337	2325	2327	1813	2131	1976	2241	2502	2629	2595
LOC112463796	Antennae	Forager	0.21075	0.0420313	LOC112463796	XP_024886143.1	uncharacterized protein LOC112463796 [Temnothorax curvispinosus]	uncharacterized protein LOC112463796	2047	1857	2077	2073	2206	2040	2221	1992	2079	2098	2299	2154	2227	2260
DBV15_08401	Antennae	Forager	0.210924	0.0379881	LOC112465606	XP_024888991.1	UPF0505 protein C16orf62 homolog [Temnothorax curvispinosus]	Uncharacterized protein	1090	784	832	867	911	805	851	780	958	761	1074	874	898	1061
DBV15_07482	Antennae	Forager	0.211999	0.0461813	LOC112457129	XP_024875791.1	uncharacterized protein LOC112457129 [Temnothorax curvispinosus]	Peptidylamidoglycolate lyase	4613	3548	4382	4193	4284	3343	3659	3574	4150	3446	5416	4046	4385	4268
DBV15_09742	Antennae	Forager	0.212618	0.0360228	LOC112458233	XP_024877503.1	solute carrier family 12 member 9 [Temnothorax curvispinosus]	Solute carrier family 12 member 9	2242	1988	2102	2042	2183	1819	2338	1658	2185	1882	2343	2437	2360	2580
LOC112453271	Antennae	Forager	0.21288	0.0182912	LOC112453271	XP_024869676.1	calcium uptake protein 1 homolog, mitochondrial isoform X2 [Temnothorax curvispinosus]	calcium uptake protein 1 homolog, mitochondrial isoform X2	1945	1736	1661	1965	2022	1528	1874	1620	2017	1566	2176	2006	1869	2045
DBV15_08212	Antennae	Forager	0.213975	0.0220656	LOC112461657	XP_024882751.1	anoctamin-4 isoform X2 [Temnothorax curvispinosus]	Anoctamin	16974	16856	18985	16562	21210	15841	18825	14825	18529	16843	20308	20232	19875	20238
DBV15_02500	Antennae	Forager	0.214697	0.0327897	LOC112465549	XP_024888910.1	uncharacterized protein LOC112465549 isoform X1 [Temnothorax curvispinosus]	Uncharacterized protein	6378	4125	4909	3327	4912	4471	5012	4314	4694	4491	4606	4911	5366	5784
LOC112460521	Antennae	Forager	0.215936	0.0146273	LOC112460521	XP_024881001.1	uncharacterized protein LOC112460521 isoform X5 [Temnothorax curvispinosus]	uncharacterized protein LOC112460521 isoform X1	4636	3694	4113	3394	4559	3838	3613	3738	4198	3870	3584	4251	4677	4735
DBV15_04062	Antennae	Forager	0.217093	0.0384663	LOC112455258	XP_024872833.1	GMP synthase [glutamine-hydrolyzing] [Temnothorax curvispinosus]	Glutamine amidotransferase	1840	1449	1904	1463	1739	1254	1896	1291	1896	1651	1800	1727	1615	2069
DBV15_00460	Antennae	Forager	0.217398	0.043687	LOC105251879	XP_011257273.1	clathrin light chain isoform X2 [Camponotus floridanus]	Clathrin light chain	3064	2511	2571	2860	3032	2400	2806	2681	2835	2290	2659	3136	3169	3428
DBV15_05946	Antennae	Forager	0.218073	0.0203708	LOC112460319	XP_024880727.1	uncharacterized protein LOC112460319 isoform X2 [Temnothorax curvispinosus]	PEHE domain-containing protein	3568	2873	3101	2439	3193	2531	2615	2673	3168	2742	2895	3131	3204	3332
DBV15_07672	Antennae	Forager	0.219298	0.0382627	LOC112461946	XP_024883181.1	alanine aminotransferase 1-like [Temnothorax curvispinosus]	Alanine aminotransferase 2	3540	2387	2408	2207	2400	2684	2255	2878	2509	2803	2440	2758	2554	2584
LOC112462429	Antennae	Forager	0.219325	0.00770744	LOC112462429	XP_024883967.1	sodium/potassium-transporting ATPase subunit alpha isoform X2 [Temnothorax curvispinosus]	Sodium/potassium-transporting ATPase subunit alpha	28109	23184	22114	19859	27028	23056	22458	24088	24994	23110	22723	28049	25341	24568
DBV15_03530	Antennae	Forager	0.219573	0.0299303	LOC112458076	XP_024877291.1	cytoplasmic protein NCK1 isoform X1 [Temnothorax curvispinosus]	Uncharacterized protein	1785	1275	1425	1380	1510	1157	1292	1290	1505	1204	1768	1572	1393	1540
LOC112458070	Antennae	Forager	0.220189	0.0341891	LOC112458070	XP_024877255.1	methyltran sferase-like protein 17, mitochondrial [Temnothorax curvispinosus]	methyltransferase-like protein 17, mitochondrial	942	843	973	975	883	955	917	762	1043	824	1153	1013	963	1094
DBV15_01522	Antennae	Forager	0.222683	0.0341166	LOC112465998	XP_024889604.1	transmembrane protein 145-like [Temnothorax curvispinosus]	GpcrRhopsn4 domain-containing protein	2882	2564	2627	2703	2976	2672	2403	2759	2754	2674	2699	2772	3278	2819
DBV15_01903	Antennae	Forager	0.223378	0.0304494	LOC112463879	XP_024886314.1	myosin heavy chain 95F isoform X2 [Temnothorax curvispinosus]	Myosin heavy chain 95F	1653	1605	1179	1454	1358	1460	1218	1284	1913	1212	1579	1597	1335	1542
DBV15_10017	Antennae	Forager	0.224811	0.0396564	LOC112454680	XP_024871962.1	transient receptor potential channel pyrexia-like [Temnothorax curvispinosus]	Ubiquinone biosynthesis monooxygenase COQ6, mitochondrial	811	517	702	591	610	640	533	612	651	690	603	685	686	658
DBV15_11245	Antennae	Forager	0.225935	0.0291477	LOC112465042	XP_024888180.1	tRNA-dihydrouridine(16/17) synthase [NAD(P)(+)]-like isoform X3 [Temnothorax curvispinosus]	Heme O synthase	742	557	756	615	652	589	536	615	712	752	684	661	621	608
DBV15_06632	Antennae	Forager	0.227245	0.00801484	LOC112453279	XP_024869687.1	G-patch domain and KOW motifs-containing protein [Temnothorax curvispinosus]	Omega-amidase NIT2	2917	1861	2488	2185	2515	2083	2490	2486	2344	2211	2398	2591	2452	2810
LOC112457471	Antennae	Forager	0.227487	0.00248956	LOC112457471	XP_024876329.1	dynein heavy chain, cytoplasmic isoform X4 [Temnothorax curvispinosus]	dynein heavy chain, cytoplasmic isoform X3	6774	5834	5751	5607	6289	5741	5188	5433	6591	5603	6805	6208	6306	6406
DBV15_07338	Antennae	Forager	0.22852	0.0199671	LOC112454535	XP_024871865.1	RNA-binding protein cabeza-like isoform X2 [Temnothorax curvispinosus]	RNA-binding protein cabeza	8371	6185	7447	6530	7629	5850	6088	5586	7944	6346	7984	7576	6934	8346
DBV15_01493	Antennae	Forager	0.228905	0.0317606	LOC112459041	XP_024878701.1	cleavage stimulation factor subunit 2, partial [Temnothorax curvispinosus]	Cleavage stimulation factor subunit 2	1029	778	816	807	884	891	855	885	849	852	921	1005	932	927
DBV15_06147	Antennae	Forager	0.23014	0.0475184	LOC112453330	XP_024869805.1	proteasome assembly chaperone 1 [Temnothorax curvispinosus]	Proteasome assembly chaperone 1	1171	678	760	866	883	850	849	878	793	919	1033	939	913	854
DBV15_04090	Antennae	Forager	0.230999	0.0172123	LOC112459961	XP_024880110.1	phosphatidylinositol 4-kinase alpha isoform X2 [Temnothorax curvispinosus]	Phosphatidylinositol 4-kinase alpha	3262	2504	2503	2151	2494	3030	2289	2350	2765	2792	2698	2761	3050	2695
LOC112454525	Antennae	Forager	0.232548	0.034432	LOC112454525	XP_024871742.1	DDB1- and CUL4-associated factor 13 [Temnothorax curvispinosus]	DDB1- and CUL4-associated factor 13	1755	1361	1705	1615	1722	1694	1424	1620	1419	1587	1932	1509	1885	1999
DBV15_03846	Antennae	Forager	0.233598	0.0105271	LOC112458960	XP_024878584.1	putative RNA-binding protein Luc7-like 2 isoform X1 [Temnothorax curvispinosus]	ATP-dependent dihydroxyacetone kinase	7036	5464	7401	6929	6556	5604	6494	5872	7060	5861	8478	6516	6621	7815
LOC112459562	Antennae	Forager	0.234202	0.0353515	LOC112459562	XP_024879513.1	unc-112-related protein-like [Temnothorax curvispinosus]	unc-112-related protein-like	1688	1173	1029	906	1246	1142	1171	1298	1390	1213	940	1385	1055	1513
LOC112457020	Antennae	Forager	0.234513	0.00674425	LOC112457020	XP_024875653.1	transmembrane protein 183 isoform X1 [Temnothorax curvispinosus]	transmembrane protein 183 isoform X1	1812	1394	1799	1532	1787	1523	1513	1527	1647	1622	1896	1810	1688	1800
LOC112458021	Antennae	Forager	0.236005	0.0155081	LOC112458021	XP_024877178.1	rap1 GTPas e-activating protein 1-like isoform X4 [Temnothorax curvispinosus]	rap1 GTPase-activating protein 1-like isoform X1	1478	1258	1257	1112	1229	1128	1196	1283	1575	1117	1367	1226	1332	1277
DBV15_11674	Antennae	Forager	0.237847	0.0372908	LOC112456988	XP_024875584.1	uncharacterized protein LOC112456988 isoform X2 [Temnothorax curvispinosus]	Non-specific serine/threonine protein kinase	1728	1661	1942	1792	1868	1286	1889	1291	1998	1596	2155	1903	1883	2156
LOC112454923	Antennae	Forager	0.238158	0.0183679	LOC112454923	XP_024872334.1	peroxisomal multifunctional enzyme type 2-like isoform X1 [Temnothorax curvispinosus]	peroxisomal multifunctional enzyme type 2-like isoform X1	2546	2147	2243	2061	2433	2192	2183	2284	2596	2344	2019	2821	2110	2655
DBV15_11717	Antennae	Forager	0.238315	0.0233518	LOC112468013	XP_024892769.1	paraplegin [Temnothorax curvispinosus]	AAA domain-containing protein	2865	2314	2649	2340	3003	2089	2535	2580	2516	2461	2824	2786	2827	2783
DBV15_01734	Antennae	Forager	0.239056	0.0123974	LOC116844365	XP_032671679.1	two pore calcium channel protein 1-like isoform X3 [Odontomachus brunneus]	Two pore calcium channel protein 1	1506	1436	1442	1264	1662	1340	1453	1205	1683	1539	1352	1601	1701	1684
DBV15_04857	Antennae	Forager	0.241205	0.00967944	LOC112465375	XP_024888677.1	RCC1 domain-containing protein 1 [Temnothorax curvispinosus]	Uncharacterized protein	4205	3219	3717	3642	4051	3216	3813	3357	3807	3407	4041	4126	4411	4361
DBV15_04551	Antennae	Forager	0.241235	0.0137313	LOC105146252	XP_011054702.1	PREDICTED: coiled-coil domain-containing protein 47 [Acromyrmex echinatior]	Coiled-coil domain-containing protein 47	1212	900	1027	1048	1260	1043	1158	1003	1166	1137	1194	1135	1128	1350
DBV15_08381	Antennae	Forager	0.241993	0.0345456	LOC112466649	XP_024890633.1	essential MCU regulator, mitochondrial [Temnothorax curvispinosus]	Essential MCU regulator, mitochondrial	748	544	666	645	719	697	687	746	609	616	746	736	728	825
DBV15_10463	Antennae	Forager	0.244222	0.0394894	LOC105148807	XP_011059052.1	PREDICTED: uncharacterized protein LOC105148807 [Acromyrmex echinatior]	G_PROTEIN_RECEP_F1_2 domain-containing protein	901	508	797	783	908	634	758	732	732	654	843	859	821	935
LOC112464997	Antennae	Forager	0.245413	0.0267123	LOC112464997	XP_024888105.1	GTPase-activating protein and VPS9 domain-containing protein 1-like isoform X3 [Temnothorax curvispinosus]	GTPase-activating protein and VPS9 domain-containing protein 1-like isoform X2	3448	3096	3479	2878	3517	2744	3119	2673	3746	2737	3780	3657	3808	3489
DBV15_01492	Antennae	Forager	0.245995	0.0236654	LOC112459047	XP_024878709.1	intraflagellar transport protein 122 homolog [Temnothorax curvispinosus]	Intraflagellar transport protein 122 homolog	1826	1592	1716	1566	1789	1837	1695	1897	1656	1712	1760	1881	1984	1932
DBV15_06280	Antennae	Forager	0.246574	0.0460846	LOC112465065	XP_024888205.1	coiled-coil domain-containing protein 113-like [Temnothorax curvispinosus]	DUF4201 domain-containing protein	1626	1459	1190	1247	1594	1332	1512	1431	1331	1355	1331	1735	1727	1724
DBV15_09799	Antennae	Forager	0.246659	0.0103214	LOC112454708	XP_024872008.1	programmed cell death 6-interacting protein [Temnothorax curvispinosus]	BRO1 domain-containing protein	3309	2908	3214	2964	3256	3344	2867	3193	3496	3269	3146	3230	3225	3767
DBV15_09671	Antennae	Forager	0.247786	0.0287168	LOC112455735	XP_024873637.1	26S proteasome non-ATPase regulatory subunit 9 [Temnothorax curvispinosus]	26S proteasome non-ATPase regulatory subunit 9	629	511	573	527	662	562	576	596	623	585	551	647	633	671
DBV15_10712	Antennae	Forager	0.248173	0.0399467	LOC112453937	XP_024870761.1	probable glutamine-dependent NAD(+) synthetase [Temnothorax curvispinosus]	Glutamine-dependent NAD	625	664	783	638	700	767	641	651	768	793	688	696	740	808
LOC112462081	Antennae	Forager	0.248648	0.0197012	LOC112462081	XP_024883410.1	monocyte to macrophage differentiation factor 2 isoform X2 [Temnothorax curvispinosus]	monocyte to macrophage differentiation factor 2 isoform X2	1988	1915	1926	2259	2429	1450	2064	1499	2462	1715	2592	2450	2101	2272
DBV15_02939	Antennae	Forager	0.248965	0.0371553	LOC112454397	XP_024871541.1	rRNA methyltransferase 2, mitochondrial [Temnothorax curvispinosus]	Ribosomal rna methyltransferase	683	399	587	574	543	575	547	629	513	608	598	617	597	577
DBV15_06610	Antennae	Forager	0.249198	0.0405837	LOC112458833	XP_024878413.1	mitochondrial-processing peptidase subunit alpha isoform X2 [Temnothorax curvispinosus]	Alpha-MPP	850	672	676	605	1014	918	725	625	934	654	886	1036	846	850
DBV15_04099	Antennae	Forager	0.249365	0.024027	LOC112459955	XP_024880098.1	NADH dehydrogenase [ubiquinone] flavoprotein 1, mitochondrial [Temnothorax curvispinosus]	NADH dehydrogenase [ubiquinone] flavoprotein 1, mitochondrial	5354	3973	3817	4029	4014	5235	3969	4957	4494	4359	4820	4626	4486	4477
LOC112455652	Antennae	Forager	0.24992	0.0141435	LOC105208024	XP_025985890.2	chymotrypsin-like protease CTRL-1 [Solenopsis invicta]	PI-PLC X domain-containing protein 1-like isoform X1	3345	2532	3108	2716	3007	3196	3087	3258	3499	2539	3017	3229	3361	3577
DBV15_02866	Antennae	Forager	0.250209	0.0181084	LOC112454915	XP_024872319.1	uncharacterized protein LOC112454915 [Temnothorax curvispinosus]	X-linked retinitis pigmentosa GTPase regulator-like protein	1417	1345	1657	1401	1613	1290	1590	1069	1802	1448	1718	1493	1756	1866
LOC112468325	Antennae	Forager	0.250375	0.0181156	LOC112456060	XP_024874131.1	thioredoxin domain-containing protein 15-like isoform X1 [Temnothorax curvispinosus]	thioredoxin domain-containing protein 15-like isoform X1	1046	698	718	737	857	940	824	964	910	737	897	836	915	927
DBV15_07303	Antennae	Forager	0.250912	0.0287508	LOC112462073	XP_024883395.1	probable serine hydrolase, partial [Temnothorax curvispinosus]	Putative serine hydrolase-like protein	1010	1001	897	986	1166	865	935	946	1115	911	1072	1052	1166	1075
DBV15_09407	Antennae	Forager	0.251851	0.00288939	LOC112456480	XP_024874828.1	cullin-2 [ Temnothorax curvispinosus]	CULLIN_2 domain-containing protein	3061	2341	2614	2441	2809	2668	2591	2646	2591	2676	3057	2917	2807	3119
DBV15_07460	Antennae	Forager	0.25361	0.0348854	LOC112466765	XP_024890818.1	exosome complex exonuclease RRP42-like [Temnothorax curvispinosus]	Complex I-B17	1212	951	1015	822	1219	1237	1065	1072	1212	1088	1164	1259	1076	1130
DBV15_06163	Antennae	Forager	0.254356	0.00419991	LOC112461630	XP_024882714.1	uncharacterized protein LOC112461630 [Temnothorax curvispinosus]	Serine/threonine-protein phosphatase 5	1438	1111	1139	1018	1279	1175	1048	1083	1471	1192	1166	1300	1292	1282
LOC112466207	Antennae	Forager	0.254977	0.0206855	LOC112466207	XP_024889941.1	peptidoglycan-recognition protein LC-like [Temnothorax curvispinosus]	peptidoglycan-recognition protein LC-like	1340	1279	1332	1273	1437	920	1292	1117	1569	1095	1457	1496	1302	1498
DBV15_06134	Antennae	Forager	0.255836	0.00993579	LOC112453299	XP_024869716.1	DNA topoisomerase 3-beta-1 isoform X1 [Temnothorax curvispinosus]	DNA topoisomerase	1460	1206	1279	1226	1298	1294	1328	1328	1383	1448	1343	1351	1445	1453
DBV15_05456	Antennae	Forager	0.256001	0.046164	LOC112453788	XP_024870527.1	U4/U6.U5 small nuclear ribonucleoprotein 27 kDa protein [Temnothorax curvispinosus]	U4/U6.U5 small nuclear ribonucleoprotein 27 kDa protein	654	518	516	544	584	574	543	627	543	505	616	733	569	642
DBV15_07826	Antennae	Forager	0.256246	0.0279373	LOC112468399	XP_024893312.1	uncharacterized protein LOC112468399 isoform X2 [Temnothorax curvispinosus]	Kinesin-like protein Klp10A	5902	4276	4747	6088	5510	4288	4986	3953	4794	4135	8382	6631	5849	5556
DBV15_03808	Antennae	Forager	0.257322	0.00453293	LOC112452497	XP_024868511.1	nucleolar protein 58 [Temnothorax curvispinosus]	Nop domain-containing protein	1922	1595	1892	1570	2105	1819	1810	1753	2029	1885	1916	2117	2015	1910
DBV15_10449	Antennae	Forager	0.257756	0.020506	LOC112459058	XP_024878723.1	exosome complex component RRP41 isoform X1 [Temnothorax curvispinosus]	Exosome complex exonuclease RRP41	893	655	689	647	799	666	701	803	726	748	841	734	723	829
DBV15_00410	Antennae	Forager	0.257913	0.00141339	LOC409886	XP_393376.3	--	Protein Mo25	3657	2632	3173	3195	3181	2908	3273	2984	3311	3249	3530	3684	3141	3746
DBV15_01354	Antennae	Forager	0.25822	0.0136105	LOC112456682	XP_024875144.1	G protein-coupled receptor kinase 1-like isoform X1 [Temnothorax curvispinosus]	G-protein-coupled receptor kinase	1813	1386	1735	1549	1796	1419	1698	1517	1689	1440	1877	1715	1943	2108
DBV15_02350	Antennae	Forager	0.258748	0.0258677	LOC112460564	XP_024881079.1	inorganic pyrophosphatase isoform X1 [Temnothorax curvispinosus]	Inorganic diphosphatase	1334	1329	1163	1367	1393	1175	1383	1227	1571	1362	1212	1398	1393	1718
DBV15_06856	Antennae	Forager	0.25894	0.0156148	LOC112455367	XP_024873009.1	uncharacterized protein LOC112455367 [Temnothorax curvispinosus]	Pyruvate dehydrogenase e1 component subunit somatic mitochondrial	1572	1460	1604	1820	1735	1393	1263	1605	1808	1434	2198	1901	1493	1313
LOC112456131	Antennae	Forager	0.259257	0.0400813	LOC112456131	XP_024874233.1	serine-enriched protein [Temnothorax curvispinosus]	serine-enriched protein	412	482	615	427	657	508	608	372	636	466	538	694	593	728
LOC112458769	Antennae	Forager	0.25948	0.0456589	LOC112458769	XP_024878323.1	mitoguardin isoform X1 [Temnothorax curvispinosus]	mitoguardin isoform X1	4990	3952	5805	5546	5531	3438	6154	4067	4606	4696	6748	5474	5829	6609
DBV15_10035	Antennae	Forager	0.260531	0.0329103	LOC112457348	XP_024876107.1	transport and Golgi organization protein 1 isoform X2 [Temnothorax curvispinosus]	Transport and Golgi organization protein 1	2138	1786	2036	1771	2151	1383	1818	1349	2133	1935	2033	2302	2125	2267
LOC112452714	Antennae	Forager	0.261014	0.0472395	LOC112452714	XP_024868824.1	poly(ADP-ribose) glycohydrolase ARH3-like isoform X2 [Temnothorax curvispinosus]	poly	710	680	910	832	817	509	855	605	865	749	997	789	785	915
DBV15_11100	Antennae	Forager	0.261531	0.0446264	LOC112451849	XP_024867524.1	etoposide-induced protein 2.4 homolog [Temnothorax curvispinosus]	Etoposide-induced protein 2.4-like protein	885	713	818	903	904	952	765	1024	848	829	935	859	930	967
DBV15_08686	Antennae	Forager	0.261863	0.00330877	LOC112451557	XP_024866974.1	uridine-cytidine kinase-like 1 isoform X1 [Temnothorax curvispinosus]	Uridine kinase	2399	1563	1909	1921	1952	2141	2005	2053	2052	2056	2376	1998	2144	2216
DBV15_11603	Antennae	Forager	0.261974	0.00616612	LOC112460670	XP_024881234.1	tyrosine--tRNA ligase, cytoplasmic [Temnothorax curvispinosus]	Tyrosine--tRNA ligase	1101	893	855	928	1058	889	1048	866	1026	959	1126	1082	997	1261
DBV15_04452	Antennae	Forager	0.262307	0.0317217	LOC112453577	XP_024870169.1	transmembrane protein 17B-like [Temnothorax curvispinosus]	Transmembrane protein	867	630	639	830	580	798	573	654	751	702	923	693	725	820
LOC112455933	Antennae	Forager	0.262496	0.00940973	LOC112455933	XP_024873920.1	splicing factor 3B subunit 3 [Temnothorax curvispinosus]	splicing factor 3B subunit 3	2054	1502	1676	1407	1778	1707	1750	1731	1596	1775	1907	1939	1679	2155
DBV15_09850	Antennae	Forager	0.262913	0.00901877	LOC112459546	XP_024879486.1	uncharacterized protein LOC112459546 [Temnothorax curvispinosus]	Uncharacterized protein	2226	1632	1839	1464	1709	2014	1620	1755	1856	1882	1932	2087	1960	1919
DBV15_00319	Antennae	Forager	0.263382	0.00806928	LOC112458912	XP_024878509.1	ADP-ribosylation factor GTPase-activating protein 2 isoform X1 [Temnothorax curvispinosus]	ADP-ribosylation factor GTPase-activating protein 2	3691	2466	2974	2734	2975	2889	2905	2977	2568	2704	3379	3139	3357	4277
LOC112467947	Antennae	Forager	0.263935	0.0365967	LOC112467947	XP_024892674.1	alpha-(1,3 )-fucosyltransferase 10 [Temnothorax curvispinosus]	alpha-	800	751	908	716	822	688	771	575	1004	719	954	792	949	977
DBV15_00424	Antennae	Forager	0.264657	0.0182691	LOC112456787	XP_024875308.1	uncharacterized protein LOC112456787 isoform X2 [Temnothorax curvispinosus]	Kinesin-like protein	3373	2253	2680	2101	2198	2530	2222	2212	2441	2593	2537	2717	3370	2791
DBV15_02241	Antennae	Forager	0.265594	0.0325994	LOC112465120	XP_024888288.1	TATA-box-binding protein-like [Temnothorax curvispinosus]	TATA-box-binding protein	607	463	562	635	649	479	656	473	636	594	619	725	631	700
DBV15_05009	Antennae	Forager	0.265609	0.0280172	LOC112464028	XP_024886573.1	colorectal mutant cancer protein [Temnothorax curvispinosus]	Colorectal mutant cancer protein	5718	4840	4358	4074	4892	3761	3907	3645	5425	4796	4428	4932	5723	5148
DBV15_09050	Antennae	Forager	0.265794	0.00806928	LOC112463904	XP_024886359.1	enoyl-CoA delta isomerase 2, mitochondrial-like isoform X1 [Temnothorax curvispinosus]	Abhydrolase_2 domain-containing protein	1206	1068	1113	977	1152	962	939	836	1271	1092	1253	1240	1172	1190
DBV15_02951	Antennae	Forager	0.265836	0.0245642	LOC112454559	XP_024871795.1	replication factor C subunit 1 [Temnothorax curvispinosus]	DNA-directed RNA polymerase subunit	1323	940	912	877	1027	865	793	885	1152	776	1142	1116	1022	1174
DBV15_04363	Antennae	Forager	0.266083	0.00318409	Sec63	NP_648111.1	--	Translocation protein SEC63-like protein	1392	1176	1236	1260	1285	1179	1391	1163	1369	1321	1578	1321	1355	1565
DBV15_07768	Antennae	Forager	0.266567	0.0300653	LOC112458219	XP_024877471.1	HEAT repeat-containing protein 3 isoform X1 [Temnothorax curvispinosus]	ASCH domain-containing protein	2002	1631	1875	1722	2070	1285	1859	1433	1960	1728	2143	2120	2063	1996
DBV15_09952	Antennae	Forager	0.267008	0.0289389	LOC112467895	XP_024892555.1	6-pyruvoyltetrahydrobiopterin synthase-like [Temnothorax curvispinosus]	6-pyruvoyltetrahydropterin synthase	693	596	610	709	637	581	647	546	711	693	857	677	758	627
DBV15_00727	Antennae	Forager	0.267255	0.0497826	LOC112461558	XP_024882612.1	integrator complex subunit 7 [Temnothorax curvispinosus]	Integrator complex subunit 7	630	525	603	612	719	526	499	575	626	611	755	533	691	654
DBV15_05432	Antennae	Forager	0.267359	0.0311453	LOC112462857	XP_024884685.1	TGF-beta-activated kinase 1 and MAP3K7-binding protein 1-like [Temnothorax curvispinosus]	PPM-type phosphatase domain-containing protein	1711	973	1970	1642	1967	1132	1838	1697	1248	1611	2163	1657	1524	2064
DBV15_06630	Antennae	Forager	0.267678	0.034376	LOC112453277	XP_024869685.1	WD repeat-containing and planar cell polarity effector protein fritz isoform X2 [Temnothorax curvispinosus]	Component of oligomeric Golgi complex 8	2749	2497	2763	2233	2938	1892	2887	1953	3271	2075	3005	3097	2851	3369
LOC112464900	Antennae	Forager	0.268151	0.0160789	LOC105201992	XP_011168624.1	exocyst complex component 2 [Solenopsis invicta]	Exocyst complex component 2	1297	1176	1281	1655	1264	1133	1198	1181	1392	1027	1836	1436	1518	1433
DBV15_02542	Antennae	Forager	0.268205	0.0174719	LOC112456360	XP_024874613.1	isoleucine --tRNA ligase, mitochondrial isoform X2 [Temnothorax curvispinosus]	Isoleucyl-tRNA synthetase	810	614	747	657	886	731	644	816	703	655	782	907	852	781
DBV15_11392	Antennae	Forager	0.268263	0.0209292	LOC112454051	XP_024871006.1	E3 ubiquitin-protein ligase LRSAM1-like isoform X2 [Temnothorax curvispinosus]	E3 ubiquitin-protein ligase LRSAM1	1616	1406	1445	1493	1501	1089	1534	1357	1693	1291	1611	1628	1664	1666
DBV15_08709	Antennae	Forager	0.268384	0.00535858	LOC112467005	XP_024891190.1	centrosomal protein of 104 kDa isoform X2 [Temnothorax curvispinosus]	Dolichol-phosphate mannosyltransferase subunit 1	4756	3541	3602	4231	4166	3476	3842	3440	4336	3434	4859	4355	4959	4650
DBV15_02605	Antennae	Forager	0.268761	0.0202046	LOC112466046	XP_024889695.1	leucine-rich repeat and immunoglobulin-like domain-containing nogo receptor-interacting protein 2 [Temnothorax curvispinosus]	Carboxypeptidase N subunit 2	1413	1070	1001	774	999	946	866	987	1146	990	1029	1028	1092	1303
DBV15_01280	Antennae	Forager	0.269158	0.0186208	--	--	--	Uncharacterized protein	2603	2923	2741	2493	2746	2133	2248	2346	3078	2450	2849	2870	3220	2586
DBV15_09504	Antennae	Forager	0.269186	0.0239231	LOC112452081	XP_024867886.1	carnitine O-acetyltransferase-like isoform X1 [Temnothorax curvispinosus]	Carnitine O-acetyltransferase	968	639	863	704	767	747	942	838	871	765	981	878	790	939
LOC112458213	Antennae	Forager	0.269717	0.00263969	LOC112458213	XP_024877459.1	glycylpeptide N-tetradecanoyltransferase 1 [Temnothorax curvispinosus]	Glycylpeptide N-tetradecanoyltransferase	2128	1487	1540	1554	1705	1665	1704	1745	1730	1756	1846	1870	1836	1920
DBV15_06412	Antennae	Forager	0.270452	0.0109386	LOC112459377	XP_024879209.1	elongation of very long chain fatty acids protein AAEL008004 isoform X2 [Temnothorax curvispinosus]	Elongation of very long chain fatty acids protein	1771	2114	1300	1446	1375	1554	1475	1649	2431	1584	1694	1452	1620	1552
DBV15_05091	Antennae	Forager	0.270503	0.00839936	LOC105193442	XP_039309469.1	PP2C-like domain-containing protein CG9801 [Solenopsis invicta]	PPM-type phosphatase domain-containing protein	2811	2372	2870	2178	2810	2834	2337	2820	2496	2712	2833	3062	3008	2751
DBV15_01766	Antennae	Forager	0.270979	0.00358259	LOC112467761	XP_024892313.1	rap1 GTPas e-GDP dissociation stimulator 1 [Temnothorax curvispinosus]	Uncharacterized protein	2084	1249	1787	1582	1815	1715	1602	1691	1564	1724	2214	1782	2003	1803
LOC112466816	Antennae	Forager	0.271354	0.0129015	LOC112466816	XP_024890907.1	pyridoxal kinase [Temnothorax curvispinosus]	Pyridoxal kinase	1099	1125	1190	1140	1294	986	1172	1103	1328	1060	1148	1442	1163	1489
DBV15_05331	Antennae	Forager	0.271519	0.0165504	LOC112458776	XP_024878334.1	uncharacterized protein LOC112458776 [Temnothorax curvispinosus]	Uncharacterized protein	5939	3844	3986	3506	3655	4605	3697	4660	4598	3955	5300	4500	4106	4252
LOC112464481	Antennae	Forager	0.272166	0.0478971	LOC112464481	XP_024887253.1	sorting nexin-14-like [Temnothorax curvispinosus]	sorting nexin-14-like	839	833	814	833	1253	860	847	842	829	771	1076	1002	1105	1201
DBV15_00208	Antennae	Forager	0.273627	0.00588797	LOC112451687	XP_024867252.1	shootin-1 isoform X3 [Temnothorax curvispinosus]	Shootin-1	1313	943	1127	1024	1252	1166	1284	1118	1406	1117	1104	1361	1168	1559
DBV15_04547	Antennae	Forager	0.27373	0.0240807	LOC112452240	XP_024868129.1	sphingosin ekinase 2-like isoform X2 [Temnothorax curvispinosus]	Sphingosine kinase 2	1004	844	682	637	816	635	694	819	799	742	842	915	689	922
DBV15_07305	Antennae	Forager	0.275302	0.00972755	LOC112462044	XP_024883340.1	trafficking protein particle complex subunit 11 [Temnothorax curvispinosus]	G_PROTEIN_RECEP_F1_2 domain-containing protein	901	520	566	702	713	614	640	663	762	551	849	746	702	764
DBV15_04465	Antennae	Forager	0.275337	0.0332665	LOC112459767	XP_024879841.1	non-structural maintenance of chromosomes element 1 homolog [Temnothorax curvispinosus]	Non-structural maintenance of chromosomes element 1 homolog	600	335	453	484	515	460	502	398	484	532	517	572	515	609
DBV15_10690	Antennae	Forager	0.275351	0.0327897	LOC112454468	XP_024871695.1	acylglycer olkinase, mitochondrial [Temnothorax curvispinosus]	Acylglycerol kinase, mitochondrial	492	458	491	486	476	299	493	390	585	479	506	486	444	579
DBV15_00643	Antennae	Forager	0.275434	0.011104	LOC112455105	XP_024872579.1	chitooligosaccharidolytic beta-N-acetylglucosaminidase-like [Temnothorax curvispinosus]	Beta-N-acetylhexosaminidase	1007	686	743	781	900	896	606	967	938	758	911	844	879	763
DBV15_04006	Antennae	Forager	0.275456	0.00317688	LOC112461510	XP_024882541.1	SID1 transmembrane family member 1-like isoform X1 [Temnothorax curvispinosus]	SID1 transmembrane family member 1	1157	897	959	861	1017	979	1056	969	1055	997	1038	1178	1056	1239
DBV15_04193	Antennae	Forager	0.275706	0.00278182	LOC112466639	XP_024890611.1	arginine/serine-rich coiled-coil protein 2 [Temnothorax curvispinosus]	SMAP domain-containing protein	4879	3468	4987	4100	4696	4063	4000	4301	4644	4046	5216	4748	4898	4879
DBV15_05340	Antennae	Forager	0.276466	0.043687	LOC112462098	XP_024883451.1	uncharacterized protein LOC112462098 [Temnothorax curvispinosus]	PPP1R35_C domain-containing protein	992	709	834	899	822	554	844	647	833	708	1227	889	858	1034
DBV15_01214	Antennae	Forager	0.276553	0.00939579	LOC112461749	XP_024882887.1	intraflagellar transport protein 88 homolog [Temnothorax curvispinosus]	Intraflagellar transport protein 88-like protein	935	776	882	786	1167	690	856	777	852	889	960	1121	930	1074
DBV15_12012	Antennae	Forager	0.276587	0.0354266	LOC112457851	XP_024876917.1	zinc finger CCCH-type with G patch domain-containing protein [Temnothorax curvispinosus]	Zinc finger CCCH-type with G patch domain-containing protein	1323	1271	1287	1521	1608	834	1552	933	1468	1242	1840	1620	1427	1738
DBV15_02787	Antennae	Forager	0.278037	0.00254863	LOC112452482	XP_024868487.1	inositol monophosphatase 1-like [Temnothorax curvispinosus]	Inositol-1-monophosphatase	1977	1748	1742	1888	1980	1817	1787	1840	2001	1961	2032	2059	2017	2199
tlon_OR259	Antennae	Forager	0.278703	0.0345456	--	--	--	Odorant receptor	278	442	399	361	486	363	382	207	536	409	453	513	505	408
DBV15_00662	Antennae	Forager	0.278747	0.0302361	LOC112461570	XP_024882623.1	mitochondrial pyruvate carrier 4-like [Temnothorax curvispinosus]	Mitochondrial pyruvate carrier	687	632	630	787	518	502	526	598	687	684	800	652	660	562
DBV15_02723	Antennae	Forager	0.278761	0.00136266	LOC112453794	XP_024870515.1	OTU domain-containing protein 5-B isoform X1 [Temnothorax curvispinosus]	Deubiquitinating enzyme A	2956	2409	2651	2798	2969	2414	2609	2359	3047	2375	3394	3001	3165	3300
DBV15_09815	Antennae	Forager	0.280086	0.0341205	LOC112453946	XP_024870773.1	TIP41-like protein isoform X2 [Temnothorax curvispinosus]	TIP41-like protein	820	704	793	738	915	618	928	545	877	862	906	883	970	1028
DBV15_01665	Antennae	Forager	0.280152	0.000177288	LOC112463414	XP_024885587.1	BTB/POZ domain-containing protein 1-like isoform X1 [Temnothorax curvispinosus]	Uncharacterized protein	5139	4162	3795	4658	4152	3893	4269	4104	5294	4191	5247	4440	4404	5175
LOC112459785	Antennae	Forager	0.280301	0.00628837	LOC112459785	XP_024879871.1	uncharacterized protein LOC112459785 [Temnothorax curvispinosus]	uncharacterized protein LOC112459785	1023	1263	788	728	831	657	818	821	1574	842	830	975	801	871
DBV15_07742	Antennae	Forager	0.280454	0.0106082	LOC112468853	XP_024893992.1	uncharacterized protein LOC112468853, partial [Temnothorax curvispinosus]	Uncharacterized protein	974	728	795	770	899	741	649	700	1030	779	831	995	976	766
DBV15_01968	Antennae	Forager	0.280805	0.0475023	LOC411538	XP_395009.2	--	Pre-mRNA-splicing factor RBM22	8163	7687	10320	10156	9394	6478	8993	5263	10492	8728	12851	8411	11603	11122
LOC112453618	Antennae	Forager	0.281123	0.0246268	LOC112468559	XP_024893553.1	transcription factor MafG-like [Temnothorax curvispinosus]	transcription factor MafG-like	1251	1006	957	968	1047	1057	1103	1202	1069	1112	902	1292	1103	1435
DBV15_10769	Antennae	Forager	0.281137	0.0397377	LOC112467928	XP_024892647.1	cytochrome c oxidase subunit 6A1, mitochondrial-like [Temnothorax curvispinosus]	Cytochrome c oxidase subunit	2119	1848	1765	2211	2212	2564	2203	2494	2256	2217	2297	2304	2252	2398
DBV15_03494	Antennae	Forager	0.281538	0.0168679	LOC112464188	XP_024886806.1	protein odr-4 homolog [Temnothorax curvispinosus]	Uncharacterized protein	971	851	1049	1218	1167	784	976	777	1219	881	1330	1103	1121	1284
DBV15_07205	Antennae	Forager	0.281589	0.0323791	LOC112467321	XP_024891676.1	facilitated trehalose transporter Tret1-like [Temnothorax curvispinosus]	MFS domain-containing protein	698	754	535	671	628	663	550	561	834	515	1001	567	692	850
DBV15_03497	Antennae	Forager	0.281817	0.023598	LOC112464182	XP_024886794.1	zinc finger and BTB domain-containing protein 14 isoform X1 [Temnothorax curvispinosus]	Protein tramtrack, alpha isoform	2535	2451	3233	2827	3254	2143	2809	1905	3246	2544	3371	3023	3380	3838
DBV15_11149	Antennae	Forager	0.281824	0.0128635	LOC112466579	XP_024890508.1	mucosa-associated lymphoid tissue lymphoma translocation protein 1-like isoform X1 [Temnothorax curvispinosus]	Mucosa-associated lymphoid tissue lymphoma translocation protein 1	1558	1328	1801	1467	1933	1362	1466	1343	1894	1518	1973	1648	1768	1776
DBV15_07743	Antennae	Forager	0.281923	0.0038914	LOC112456650	XP_024875111.1	anamorsin homolog [Temnothorax curvispinosus]	Anamorsin homolog	1157	848	956	962	1057	1002	870	1116	1026	972	1043	1155	1105	1046
LOC112451811	Antennae	Forager	0.283234	0.0198406	LOC112451811	XP_024867473.1	patronin-like isoform X8 [Temnothorax curvispinosus]	patronin-like isoform X7	5705	3577	4762	3481	4649	3542	3959	3470	5050	4239	5211	4670	4674	4903
LOC112460826	Antennae	Forager	0.283496	0.00912217	LOC112460826	XP_024881482.1	mpv17-like protein [Temnothorax curvispinosus]	mpv17-like protein	1296	1183	1133	1061	1199	1277	1167	1217	1342	1325	1405	1243	1275	1287
DBV15_08047	Antennae	Forager	0.283787	0.00678033	LOC112459110	XP_024878846.1	nitric oxide synthase-interacting protein homolog [Temnothorax curvispinosus]	Aryl hydrocarbon receptor nuclear translocator-like protein 1	1611	1276	1186	1166	1241	1378	1247	1483	1428	1350	1525	1369	1400	1367
LOC112459216	Antennae	Forager	0.284069	0.0110783	LOC112468361	XP_024893263.1	protein furry-like [Temnothorax curvispinosus]	protein furry-like	4539	3543	3946	3462	4125	3319	3401	2802	4395	3752	4759	4509	4527	4293
DBV15_03929	Antennae	Forager	0.284151	0.00255123	LOC112454791	XP_024872148.1	aspartate- -tRNA ligase, cytoplasmic isoform X2 [Temnothorax curvispinosus]	Aspartate--tRNA ligase, cytoplasmic	3393	2756	2539	2965	2972	3129	3101	2975	3392	2694	3703	3565	2912	3666
DBV15_04658	Antennae	Forager	0.28418	0.0137431	LOC112462596	XP_024884236.1	jouberin-like [Temnothorax curvispinosus]	Jouberin	2434	2008	2111	1566	2229	1905	2324	2029	2481	2115	2527	2442	1966	2337
DBV15_00694	Antennae	Forager	0.284242	0.034577	LOC112461522	XP_024882553.1	cytochrome b-c1 complex subunit 6, mitochondrial [Temnothorax curvispinosus]	Cytochrome b-c1 complex subunit 6	965	860	744	919	856	959	876	1078	964	921	1010	929	955	900
DBV15_01333	Antennae	Forager	0.284263	0.0354266	LOC112459410	XP_024879249.1	protein transport protein Sec61 subunit gamma isoform X1 [Temnothorax curvispinosus]	Protein transport protein sec61 subunit gamma-like protein	1198	994	1035	1052	1052	1136	1138	1238	1121	1236	1018	1383	1059	1300
DBV15_01054	Antennae	Forager	0.285865	0.00893801	LOC112459293	XP_024879107.1	uncharacterized protein LOC112459293 [Temnothorax curvispinosus]	39S ribosomal protein L53, mitochondrial	1150	897	943	1049	1037	1080	985	1005	1044	1095	1062	1284	1201	1138
DBV15_00975	Antennae	Forager	0.286758	0.043041	LOC112463462	XP_024885659.1	dual oxidase maturation factor 1-like [Temnothorax curvispinosus]	Dual oxidase maturation factor 1	461	330	501	409	423	436	452	475	443	395	411	511	505	562
[truncated: 871 more rows]
