# Supplementary material for: Task-specific odorant receptor expression in worker antennae indicates that sensory filters regulate division of labor in ants
Source: Commun Biol. 2023 Oct 2;6:1004. doi: 10.1038/s42003-023-05273-4 (PMC10545721; doi:10.1038/s42003-023-05273-4)
Supplement: Supplementary file 6 — Dataset S4 [file 42003_2023_5273_MOESM6_ESM.xlsx]

## Sheet: Title_page
Supplementary information
Task-specific odorant receptor expression in worker antennae indicates that sensory filters regulate division of labor in ants
Marcel A. Caminer1, Romain Libbrecht1,2, Megha Majoe1, David V. Ho3, Peter Baumann3,4, Susanne Foitzik1
1Institute of Organismic and Molecular Evolution, Johannes Gutenberg University Mainz, Germany
2Institut de Recherche sur la Biologie de l’Insecte, UMR 7261, CNRS, University of Tours, France
3Institute of Developmental and Neurobiology, Johannes Gutenberg University Mainz, Germany
4Institute of Molecular Biology, Mainz, Germany
This file contains one supplementary table:
Dataset S4. Summary of ant brain and antenna transcriptome data sets and mapping results.

## Sheet: RNA_seq_data
Sample ID	Colony ID	Category	No. individulas per colony	Tissue pooled	RNA concentration (ng/µl)	RIN	Raw reads (total)	Raw reads one strand	Trimmed	Trimmed retained %	Uniquely mapped reads number	Uniquely mapped reads %	Multimapping reads %	Unmapped many mismatches %	Unmapped too short %	Unmapped other %
ANTEN-BB-N	BB (NY18 J239)	Nurse	≈ 128 workers, 2 queens	14 antennae	1	7.7	50424888	25212444	23435606	92.95	19847143	84.69	2.97	2.67	1.99	7.65
ANTEN-BB-F	BB (NY18 J239)	Forager	≈ 128 workers, 2 queens	14 antennae	1.192	7.3	39217970	19608985	18344851	93.55	15176547	82.73	3	2.54	1.8	9.89
ANTEN-BG-N	BG (NY18 I134)	Nurse	≈ 95 workers, 3 queens	14 antennae	0.674	3.5	40840578	20420289	19082977	93.45	16724799	87.64	3.05	2.84	1.8	4.62
ANTEN-BG-F	BG (NY18 I134)	Forager	≈ 95 workers, 3 queens	14 antennae	0.671	7.3	45787132	22893566	21108578	92.2	18140199	85.94	3.25	2.95	2.24	5.55
ANTEN-GG-N	GG (NY18 J278)	Nurse	≈ 143 workers, 1 queen	14 antennae	0.834	7.4	45454936	22727468	21102694	92.85	17722416	83.98	3.05	2.81	2.26	7.85
ANTEN-GG-F	GG (NY18 J278)	Forager	≈ 143 workers, 1 queen	14 antennae	0.874	3.2	39832828	19916414	18486934	92.82	15622413	84.51	2.96	2.7	2.09	7.7
ANTEN-GO-N	GO (NY18 E110)	Nurse	≈ 100 workers, 1 queen	12 antennae	0.807	7.6	41827828	20913914	19451059	93.01	17274779	88.81	3.2	2.91	2.32	2.69
ANTEN-GO-F	GO (NY18 E110)	Forager	≈ 100 workers, 1 queen	14 antennae	0.73	7.3	45041446	22520723	20638573	91.64	18115313	87.77	3.44	2.9	2.15	3.68
ANTEN-OO-N	OO (NY18 J282)	Nurse	≈ 130 workers, 1 queen	14 antennae	0.605	6.8	46227752	23113876	21316400	92.22	18856316	88.46	3.07	3.29	2.25	2.88
ANTEN-OO-F	OO (NY18 J282)	Forager	≈ 130 workers, 1 queen	14 antennae	0.838	3.1	42050968	21025484	19520398	92.84	17020843	87.2	3.23	4.31	2.21	3
ANTEN-YB-N	YB (NY18 J350)	Nurse	≈ 125 workers, 4 queens	14 antennae	0.61	7.8	40318178	20159089	18597556	92.25	16142615	86.8	2.91	5.05	2.12	3.07
ANTEN-YB-F	YB (NY18 J350)	Forager	≈ 125 workers, 4 queens	14 antennae	0.988	7.4	41141672	20570836	18934263	92.04	16254959	85.85	3.26	5.59	2.17	3.07
ANTEN-YY-N	YY (NY18 J350)	Nurse	≈ 50 workers, 1 queen	14 antennae	0.585	7.1	43754108	21877054	20191141	92.29	16259284	80.53	3.02	2.72	2.08	11.6
ANTEN-YY-F	YY (NY18 J350)	Forager	≈ 50 workers, 1 queen	14 antennae	0.663	7	45737812	22868906	21087990	92.21	17347537	82.26	3.12	2.71	1.97	9.9
BRAIN-BB-N	BB (NY18 J239)	Nurse	≈ 128 workers, 2 queens	7 brains	2.01	7.1	51557782	25778891	23834105	92.46	21186219	88.89	3.14	2.89	1.93	3.11
BRAIN-BB-F	BB (NY18 J239)	Forager	≈ 128 workers, 2 queens	7 brains	1.354	6.8	43778140	21889070	20058565	91.64	17575950	87.62	3.27	2.83	2.25	3.98
BRAIN-BG-N	BG (NY18 I134)	Nurse	≈ 95 workers, 3 queens	7 brains	1.45	7	45290852	22645426	20780942	91.77	17401422	83.74	3.08	2.62	2.12	8.4
BRAIN-BG-F	BG (NY18 I134)	Forager	≈ 95 workers, 3 queens	7 brains	0.676	7.8	41851484	20925742	19316642	92.31	15010343	77.71	2.95	2.76	6.88	9.66
BRAIN-GG-N	GG (NY18 J278)	Nurse	≈ 143 workers, 1 queen	7 brains	1.071	3	44571664	22285832	20504226	92.01	17578751	85.73	3.16	2.95	2.13	5.98
BRAIN-GG-F	GG (NY18 J278)	Forager	≈ 143 workers, 1 queen	7 brains	1.547	5.1	47870768	23935384	22042254	92.09	18697244	84.82	3.1	2.86	1.9	7.28
BRAIN-GO-N	GO (NY18 E110)	Nurse	≈ 100 workers, 1 queen	6 brains	0.991	7	47066480	23533240	21502782	91.37	18658217	86.77	3.11	2.78	2.65	4.63
BRAIN-GO-F	GO (NY18 E110)	Forager	≈ 100 workers, 1 queen	7 brains	2.963	6.7	45362364	22681182	20583185	90.75	17882391	86.88	3.23	2.91	2.27	4.66
BRAIN-OO-N	OO (NY18 J282)	Nurse	≈ 130 workers, 1 queen	7 brains	1.239	7	42846664	21423332	19654308	91.74	16651043	84.72	3.04	3.29	2.08	6.83
BRAIN-OO-F	OO (NY18 J282)	Forager	≈ 130 workers, 1 queen	7 brains	2.743	5.6	41178340	20589170	18948177	92.03	16323069	86.15	3.2	4.61	2.25	3.74
BRAIN-YB-N	YB (NY18 J350)	Nurse	≈ 125 workers, 4 queens	7 brains	0.51	7.1	38612124	19306062	17755578	91.97	14854057	83.66	3.04	4.82	2.08	6.35
BRAIN-YB-F	YB (NY18 J350)	Forager	≈ 125 workers, 4 queens	7 brains	1.449	6.3	38511732	19255866	17616294	91.49	14665795	83.25	3.08	5.8	2.06	5.76
BRAIN-YY-N	YY (NY18 J350)	Nurse	≈ 50 workers, 1 queen	7 brains	1.631	6.4	45237720	22618860	20737666	91.68	17527621	84.52	3.09	2.75	2.1	7.5
BRAIN-YY-F	YY (NY18 J350)	Forager	≈ 50 workers, 1 queen	7 brains	1.148	7.1	41165720	20582860	18874808	91.7	16342631	86.58	3.14	2.86	2.11	5.26
