# Supplementary material for: Task-specific odorant receptor expression in worker antennae indicates that sensory filters regulate division of labor in ants
Source: Commun Biol. 2023 Oct 2;6:1004. doi: 10.1038/s42003-023-05273-4 (PMC10545721; doi:10.1038/s42003-023-05273-4)
Supplement: Supplementary file 7 — Dataset S5 [file 42003_2023_5273_MOESM7_ESM.xlsx]

## Sheet: Title_page
Supplementary information
Task-specific odorant receptor expression in worker antennae indicates that sensory filters regulate division of labor in ants
Marcel A. Caminer1, Romain Libbrecht1,2, Megha Majoe1, David V. Ho3, Peter Baumann3,4, Susanne Foitzik1
1Institute of Organismic and Molecular Evolution, Johannes Gutenberg University Mainz, Germany
2Institut de Recherche sur la Biologie de l’Insecte, UMR 7261, CNRS, University of Tours, France
3Institute of Developmental and Neurobiology, Johannes Gutenberg University Mainz, Germany
4Institute of Molecular Biology, Mainz, Germany
This file contains one supplementary table:
Dataset S5. List of orthogroups from the DEG list between nurses and foragers in Temnothorax longispinosus.

## Sheet: Ortogoups_DEG_list_protein
Ortho group	Acromyrmex echinatior (GCF_000204515.1)	Apis mellifera (GCF_003254395.2)	Camponotus floridanus (GCF_003227725.1)	Drosophila melanogaster (GCF_000001215.4)	Harpegnathos saltator (GCF_003227715.1)	Odontomachus brunneus (GCF_010583005.1)	Solenopsis invicta (GCF_016802725.1)	Temnothorax curvispinosus (GCF_003070985.1)	Temnothorax longispinosus (GCA_004794745.1)	Temnothorax longispinosus Locus	DEGs in Temnothorax	UniProt annotations (Temnothorax)
OG0006096	XP_011058678.1	XP_003250371.3, XP_006564075.2, XP_006564076.2	XP_011269117.2, XP_025271159.1	NP_001247300.1, NP_651318.3	XP_011151691.2	XP_032666160.1	XP_011173070.2	XP_024884853.1	TGZ47511.1	DBV15_00007	DBV15_00007	Uncharacterized protein DBV15_00007 [Temnothorax longispinosus]
OG0002777	XP_011053534.1, XP_011053535.1	XP_006570358.1, XP_006570359.1, XP_006570361.1, XP_026299391.1	XP_011252784.1, XP_011252786.1, XP_011252787.1, XP_025267400.1	NP_649455.1, NP_730813.3	XP_011140632.1, XP_019697365.1	XP_032687441.1, XP_032687447.1, XP_032687455.1	XP_025992666.1, XP_039307396.1	XP_024884886.1	TGZ47379.1	DBV15_00033	DBV15_00033	Uncharacterized protein DBV15_00033 [Temnothorax longispinosus]
OG0006632	XP_011053531.1, XP_011053532.1	XP_396781.2	XP_011252783.1	NP_001246747.1, NP_001287066.1, NP_648685.1	XP_011140633.1	XP_032687480.1	XP_011173083.1	XP_024884897.1	TGZ47493.1	DBV15_00034	DBV15_00034	ADP-dependent glucokinase [Temnothorax longispinosus]
OG0001099	XP_011053541.1, XP_011053542.1, XP_011053543.1, XP_011053544.1	XP_006569637.2, XP_006569638.2, XP_006569639.2, XP_026299732.1	XP_011259876.1, XP_025267976.1, XP_025267977.1, XP_025267978.1, XP_025267979.1	NP_001163309.2, NP_001163310.2, NP_612031.3, NP_728522.2, NP_728523.2	XP_011140637.1, XP_025157638.1	XP_032690003.1, XP_032690006.1, XP_032690010.1, XP_032690014.1	XP_039307507.1, XP_039307508.1, XP_039307509.1, XP_039307510.1	XP_024884887.1, XP_024884888.1, XP_024884890.1, XP_024884891.1	TGZ47375.1	DBV15_00037	DBV15_00037	Tyrosine-protein phosphatase non-receptor type 4 [Temnothorax longispinosus]
OG0005942	XP_011053558.1	XP_006561149.2, XP_016766411.2, XP_026302222.1	XP_025267982.1		XP_011146617.1, XP_025154980.1, XP_025154981.1	XP_032686793.1, XP_032686794.1	XP_011159787.1	XP_024884876.1	TGZ47486.1	DBV15_00046	LOC112462993	uncharacterized protein LOC112462993 [Temnothorax curvispinosus]
OG0004386	XP_011053559.1, XP_011053560.1	XP_016766410.2	XP_011259856.1, XP_011259857.1		XP_011146615.3, XP_025154979.1	XP_032686788.1, XP_032686789.1, XP_032686790.1	XP_011159789.2, XP_025986168.2, XP_039308001.1	XP_024884863.1, XP_024884864.1	TGZ47487.1	DBV15_00047	DBV15_00047	Uncharacterized protein DBV15_00047 [Temnothorax longispinosus]
OG0005374	XP_011053564.1	XP_006561152.1, XP_026294808.1	XP_011259861.1	NP_001260988.1, NP_477060.1, NP_477061.1	XP_011146594.1	XP_032686868.1, XP_032686869.1, XP_032686870.1	XP_011159785.2	XP_024884879.1	TGZ47367.1	DBV15_00051	DBV15_00051	Uncharacterized protein DBV15_00051 [Temnothorax longispinosus]
OG0005375	XP_011053583.1	XP_016772626.1, XP_396851.4	XP_011256979.1, XP_019883307.1	NP_651135.1, NP_732846.1	XP_011146585.1, XP_011146586.1	XP_032674823.1	XP_011159769.1	XP_024884956.1, XP_024884957.1	TGZ47471.1	DBV15_00066	DBV15_00066	Uncharacterized protein DBV15_00066 [Temnothorax longispinosus]
OG0001742	XP_011065405.1, XP_011065406.1, XP_011065407.1, XP_011065408.1	XP_006564718.1, XP_016769191.1, XP_394755.4	XP_011257329.1, XP_011257338.1	NP_001097238.1, NP_001246222.1, NP_001260820.1, NP_610478.1	XP_011137616.1, XP_019696480.1, XP_025154949.1	XP_032686825.1, XP_032686826.1, XP_032686827.1, XP_032686828.1	XP_011163003.1, XP_011163064.1, XP_025986241.1, XP_039308217.1	XP_024884943.1, XP_024884944.1	TGZ47547.1	DBV15_00085	DBV15_00085	Cell death activator CIDE-B [Temnothorax longispinosus]
OG0007796	XP_011065410.1	XP_001121847.4	XP_025267991.1		XP_011137659.1, XP_019696478.1	XP_032686822.1	XP_011157568.1, XP_039307400.1	XP_024884940.1, XP_024884941.1	TGZ47548.1	DBV15_00086	LOC112463019	centrosomal protein of 131 kDa-like isoform X1 [Temnothorax curvispinosus]
OG0005685	XP_011065434.1	XP_006570939.2, XP_016768314.2, XP_016768315.2, XP_016768316.2	XP_011257551.1	NP_001246835.1, NP_524786.1	XP_011151952.2	XP_032668437.1, XP_032668438.1	XP_039307392.1	XP_024884912.1	TGZ47462.1	DBV15_00100	DBV15_00100	Mediator of RNA polymerase II transcription subunit 12-like protein [Temnothorax longispinosus]
OG0000095	XP_011058707.1, XP_011058709.1, XP_011058710.1, XP_011058711.1, XP_011058712.1, XP_011058713.1, XP_011058714.1, XP_011058715.1, XP_011058716.1	XP_016766400.2, XP_026302214.1, XP_026302215.1, XP_026302216.1, XP_026302217.1, XP_026302218.1, XP_026302219.1, XP_026302220.1, XP_026302221.1	XP_025267966.1, XP_025267967.1, XP_025267968.1, XP_025267969.1, XP_025267970.1		XP_025158916.1, XP_025158917.1, XP_025158918.1, XP_025158919.1, XP_025158920.1, XP_025158921.1, XP_025158922.1, XP_025158923.1, XP_025158924.1	XP_032680965.1, XP_032680966.1, XP_032680967.1, XP_032680968.1, XP_032680970.1, XP_032680971.1, XP_032680972.1, XP_032680973.1, XP_032680974.1, XP_032680975.1, XP_032680976.1, XP_032680977.1, XP_032680978.1, XP_032680979.1, XP_032680981.1, XP_032680982.1	XP_039307449.1, XP_039307450.1, XP_039307451.1, XP_039307452.1, XP_039307453.1, XP_039307454.1, XP_039307455.1, XP_039307456.1, XP_039307457.1, XP_039307458.1, XP_039307459.1, XP_039307460.1, XP_039307461.1, XP_039307462.1, XP_039307463.1, XP_039307464.1, XP_039307465.1, XP_039307467.1, XP_039307468.1, XP_039307469.1, XP_039307470.1, XP_039307471.1, XP_039307472.1	XP_024876307.1, XP_024876308.1, XP_024876309.1, XP_024876311.1, XP_024876312.1, XP_024876313.1, XP_024876314.1, XP_024876315.1, XP_024876316.1, XP_024876317.1	TGZ47322.1	DBV15_00125	DBV15_00125	Myelin transcription factor 1-like protein [Temnothorax longispinosus]
OG0000905	XP_011057301.1, XP_011057302.1, XP_011057303.1, XP_011057304.1, XP_011057305.1, XP_011057306.1, XP_011057307.1, XP_011057308.1	XP_006570858.1, XP_026300893.1	XP_011252827.1, XP_011252828.1	NP_001286904.1, NP_647655.1, NP_728664.1, NP_728665.1, NP_728666.1, NP_728667.1	XP_019700611.1, XP_019700613.1, XP_019700614.1, XP_019700615.1, XP_019700616.1, XP_025154373.1, XP_025154374.1, XP_025154375.1	XP_032685803.1, XP_032685804.1, XP_032685805.1, XP_032685806.1, XP_032685807.1	XP_011168086.1	XP_024878087.1, XP_024878088.1, XP_024878089.1	TGZ47448.1	DBV15_00150	DBV15_00150	putative glycerol kinase [Temnothorax longispinosus]
OG0002583	XP_011057469.1, XP_011057477.1	XP_006570683.1, XP_006570684.1, XP_006570685.1, XP_016768972.1, XP_624068.2	XP_011259918.1	NP_572537.1, NP_788893.1	XP_011138796.1, XP_011138797.1	XP_032678909.1, XP_032678910.1, XP_032678911.1	XP_011170618.1, XP_011170678.1, XP_011170755.1	XP_024878076.1, XP_024878077.1, XP_024878078.1	TGZ47440.1	DBV15_00158	DBV15_00158	Methylmalonic aciduria and homocystinuria type D-like protein, mitochondrial [Temnothorax longispinosus]
OG0001589	XP_011059038.1, XP_011059039.1, XP_011059040.1, XP_011059041.1	XP_026295420.1	XP_019882733.1, XP_019882734.1, XP_019882735.1, XP_019882736.1, XP_019882737.1, XP_019882738.1, XP_025269994.1, XP_025269995.1, XP_025269996.1		XP_011144277.1	XP_032666609.1, XP_032666610.1, XP_032666611.1, XP_032666612.1	XP_011159962.2, XP_039311424.1	XP_024877897.1, XP_024877906.1, XP_024882938.1, XP_024890216.1	TGZ47349.1, TGZ57142.1, TGZ57145.1	DBV15_00160, DBV15_10562, DBV15_10561	DBV15_00160	Tudor domain-containing protein 5 [Temnothorax longispinosus]
OG0003360	XP_011057493.1, XP_011057498.1, XP_011057506.1	XP_026301985.1, XP_026301986.1, XP_026301987.1, XP_026301988.1			XP_011138792.3, XP_011138793.1, XP_011138794.1, XP_025160689.1, XP_025160690.1	XP_032678906.1	XP_011170384.1, XP_011170452.1, XP_025986099.1	XP_024878056.1, XP_024878057.1	TGZ47348.1	DBV15_00161	DBV15_00161	Uncharacterized protein DBV15_00161 [Temnothorax longispinosus]
OG0000539	XP_011057512.1, XP_011057520.1, XP_011057529.1, XP_011057537.1, XP_011057546.1, XP_011057555.1, XP_011057565.1, XP_011057576.1, XP_011057585.1, XP_011057594.1, XP_011057601.1	XP_006572280.2, XP_006572281.2, XP_006572282.2, XP_006572283.2, XP_006572284.2, XP_006572285.2, XP_006572286.2	XP_011259933.1, XP_011259936.1, XP_019883746.1	NP_001286117.1, NP_610093.1, NP_724313.1	XP_025160691.1, XP_025160692.1, XP_025160693.1, XP_025160694.1, XP_025160695.1, XP_025160696.1	XP_032678813.1, XP_032678814.1, XP_032678815.1	XP_011170291.1, XP_025986096.1, XP_025986097.1, XP_025986098.1	XP_024878081.1, XP_024878082.1, XP_024878083.1, XP_024878084.1, XP_024878085.1, XP_024878086.1	TGZ47347.1	DBV15_00162	DBV15_00162	Phospholipase D3 [Temnothorax longispinosus]
OG0004479	XP_011057622.1	NP_001177849.1, XP_006572276.1, XP_006572277.1, XP_006572278.1, XP_006572279.1	XP_011259939.1	NP_651652.2	XP_025160190.1	XP_032678740.1, XP_032678741.1, XP_032678742.1	XP_025986100.1, XP_025986101.1	XP_024887041.1	TGZ47346.1	DBV15_00163	LOC112464329	fatty acyl-CoA reductase wat-like [Temnothorax curvispinosus]
OG0006753	XP_011057632.1, XP_011066180.1	XP_003251593.1, XP_006570675.1	XP_011260078.1	NP_476985.1	XP_011138809.1	XP_032674079.1, XP_032678781.1	XP_011171059.1	XP_024868328.1	TGZ47345.1	DBV15_00164	DBV15_00164	Cytochrome b-c1 complex subunit 9 [Temnothorax longispinosus]
OG0007519	XP_011057640.1	XP_001122067.3, XP_016773435.2, XP_026300858.1	XP_011260079.2	NP_001260143.1, NP_652024.1	XP_011138810.1	XP_032678780.1	XP_011171151.1		TGZ47344.1	DBV15_00165	DBV15_00165	Serpin B3 [Temnothorax longispinosus]
OG0004470	XP_011057155.1	XP_624475.1	XP_011260094.1, XP_025262964.1	NP_477281.1	XP_011138826.1, XP_011138827.1	XP_032678991.1, XP_032678992.1, XP_032678993.1, XP_032678994.1	XP_011171793.1	XP_024868345.1, XP_024868346.1, XP_024868347.1	TGZ47453.1	DBV15_00173	DBV15_00173	5-aminolevulinate synthase [Temnothorax longispinosus]
OG0001234	XP_011067029.1, XP_011067030.1, XP_011067031.1, XP_011067032.1	XP_006571171.3, XP_026296360.1, XP_026296363.1, XP_026296365.1, XP_026296367.1, XP_026296370.1, XP_026296375.1, XP_026296382.1, XP_026296388.1	XP_011264167.1, XP_011264169.1	NP_001036374.1, NP_001163040.1, NP_001246128.1, NP_001286126.1, NP_001286127.1, NP_724359.1, NP_724360.1	XP_025155244.1, XP_025155245.1	XP_032685177.1, XP_032685178.1, XP_032685179.1	XP_011165576.3, XP_039307564.1, XP_039307565.1	XP_024871259.1	TGZ47530.1	DBV15_00187	DBV15_00187	Uncharacterized protein DBV15_00187 [Temnothorax longispinosus]
OG0003481	XP_011067027.1, XP_011067028.1	XP_006571394.1, XP_006571395.1, XP_006571396.1, XP_006571397.1, XP_397510.4	XP_011264166.1	NP_001137630.2, NP_001286259.1, NP_610537.2	XP_011152843.1, XP_011152844.1	XP_032682564.1	XP_011165575.1, XP_025986175.1, XP_039307566.1	XP_024871261.1	TGZ47401.1	DBV15_00191	DBV15_00191	Peptidyl-alpha-hydroxyglycine alpha-amidating lyase 1 [Temnothorax longispinosus]
OG0006349	XP_011067024.1	XP_001119966.1	XP_011264162.1, XP_011264163.1	NP_726006.3	XP_011152839.1	XP_032682530.1, XP_032682531.1	XP_011165572.1, XP_025986244.1	XP_024871268.1, XP_024871269.1	TGZ47403.1	DBV15_00197	DBV15_00197	Retinal homeobox protein Rx [Temnothorax longispinosus]
OG0002466	XP_011066334.1	XP_006570884.1, XP_006570885.1, XP_006570886.1, XP_016768951.1, XP_026301897.1, XP_026301898.1	XP_011256638.1		XP_025155217.1, XP_025155218.1, XP_025155219.1, XP_025155220.1	XP_032682532.1, XP_032682533.1, XP_032682534.1	XP_011165562.1	XP_024867247.1, XP_024867248.1, XP_024867249.1, XP_024867250.1, XP_024867251.1, XP_024867252.1	TGZ47324.1	DBV15_00208	DBV15_00208	Uncharacterized protein DBV15_00208 [Temnothorax longispinosus]
OG0005708	XP_011066335.1, XP_011066336.1, XP_011066337.1	XP_397113.1	XP_011266523.1, XP_011266524.1	NP_001262699.1, NP_650689.1	XP_011153469.1	XP_032682535.1, XP_032682536.1	XP_011165561.1	XP_024867233.1	TGZ47325.1	DBV15_00209	DBV15_00209	Hexosaminidase domain-containing protein [Temnothorax longispinosus]
OG0004487	XP_011057875.1, XP_011057876.1	XP_026299722.1, XP_026299723.1, XP_026299724.1, XP_026299725.1, XP_026299726.1, XP_026299727.1	XP_011264604.2, XP_025265200.1		XP_025159938.1	XP_032678318.1	XP_025986147.2	XP_024867262.1, XP_024867263.1	TGZ47414.1	DBV15_00222	DBV15_00222	Cubilin [Temnothorax longispinosus]
OG0008297	XP_011057879.1	XP_001120000.1, XP_006566476.1	XP_011264611.1	NP_001014533.1	XP_011150508.1	XP_032678255.1	XP_011165538.1	XP_024867228.1	TGZ47411.1	DBV15_00227	DBV15_00227	Vitamin K epoxide reductase complex subunit 1-like protein 1 [Temnothorax longispinosus]
OG0001992	XP_011057880.1, XP_011057881.1, XP_011057882.1	NP_001265610.1, XP_026299313.1, XP_026299314.1	XP_011264612.2, XP_011264613.2, XP_011264614.2, XP_011264615.2, XP_025265199.1		XP_011150509.1, XP_011150510.1, XP_011150512.1, XP_011150513.1, XP_011150514.1	XP_032678166.1, XP_032678167.1, XP_032678168.1	XP_039307524.1	XP_024867215.1, XP_024867216.1, XP_024867217.1, XP_024867219.1	TGZ47406.1	DBV15_00228	DBV15_00228	Uncharacterized protein DBV15_00228 [Temnothorax longispinosus]
OG0002190	XP_011058787.1	XP_006571183.1, XP_016773414.1, XP_016773415.1, XP_016773416.1	XP_011265732.1, XP_025270714.1, XP_025270715.1	NP_001246495.1, NP_001286848.1, NP_611936.2, NP_995939.1	XP_025161393.1, XP_025161402.1	XP_032687027.1, XP_032687028.1, XP_032687030.1	XP_011165520.1, XP_011165521.1, XP_039307433.1	XP_024877848.1, XP_024877849.1, XP_024884666.1	TGZ47536.1	DBV15_00237	DBV15_00237	StAR-related lipid transfer protein 3 [Temnothorax longispinosus]
OG0002582	XP_011057362.1	XP_006558188.1	XP_011261156.2	NP_610872.1, NP_725289.1	XP_011139177.2, XP_025154688.1, XP_025154689.1	XP_032691111.1, XP_032691112.1, XP_032691113.1, XP_032691114.1, XP_032691115.1, XP_032691116.1, XP_032691117.1	XP_011164202.1, XP_011164203.1, XP_011164204.1, XP_025988824.1, XP_039302313.1	XP_024887539.1	TGZ54061.1	DBV15_00261	DBV15_00261	Uncharacterized protein DBV15_00261 [Temnothorax longispinosus]
OG0002175	XP_011057360.1	XP_006561358.2, XP_006561359.2, XP_016768135.2	XP_025267672.1, XP_025267695.1, XP_025267724.1, XP_025267759.1, XP_025267804.1		XP_025154714.1, XP_025154715.1, XP_025154716.1, XP_025154717.1, XP_025154718.1, XP_025154719.1, XP_025154720.1	XP_032691386.1	XP_039302308.1, XP_039302309.1, XP_039302310.1	XP_024880984.1	TGZ54063.1, TGZ54064.1, TGZ54065.1	DBV15_00263, DBV15_00264, DBV15_00265	DBV15_00265	Fibrillin-1 [Temnothorax longispinosus]
OG0001987	XP_011057348.1, XP_011057349.1	XP_006561326.1	XP_011261176.2, XP_011261177.2, XP_011261178.2, XP_011261182.1, XP_025262757.1	NP_001014502.1, NP_724582.1, NP_724583.1	XP_011151375.1, XP_011151378.1, XP_019700272.1, XP_025154697.1, XP_025154698.1	XP_032691342.1	XP_011164216.2, XP_011164217.2, XP_011164221.2, XP_011164223.1, XP_025988888.2, XP_025988892.1	XP_024880983.1	TGZ54053.1	DBV15_00271	DBV15_00271	Actin-binding protein anillin [Temnothorax longispinosus]
OG0000738	XP_011057341.1	XP_006563335.1, XP_016768156.1, XP_016768157.1, XP_016768159.1, XP_016768161.1, XP_397542.4	XP_011261186.2, XP_011261187.2		XP_025159650.1, XP_025159651.1, XP_025159652.1, XP_025159653.1, XP_025159654.1, XP_025159655.1, XP_025159656.1	XP_032691327.1, XP_032691328.1, XP_032691329.1, XP_032691331.1, XP_032691332.1, XP_032691333.1, XP_032691334.1, XP_032691335.1, XP_032691336.1	XP_011164228.2, XP_025988890.2, XP_025988891.2, XP_039302024.1, XP_039302025.1, XP_039302026.1	XP_024872779.1, XP_024872780.1, XP_024880996.1, XP_024880998.1, XP_024880999.1, XP_024881000.1, XP_024881001.1	TGZ54123.1	DBV15_00273	LOC112460521	uncharacterized protein LOC112460521 isoform X1 [Temnothorax curvispinosus]
OG0003680	XP_011057336.1	XP_003250229.1, XP_006563331.1, XP_016768126.1, XP_016768129.1, XP_026297783.1, XP_026297787.1, XP_026297795.1	XP_011262046.1	NP_001350861.1, NP_477503.1	XP_011139765.1	XP_032691314.1	XP_011164399.1	XP_024881042.1, XP_024881043.1, XP_024881044.1	TGZ54120.1	DBV15_00276	DBV15_00276	Glucose dehydrogenase [Temnothorax longispinosus]
OG0003357	XP_011057329.1, XP_011057330.1	XP_026297916.1, XP_624151.1	XP_011253642.1, XP_025269754.1	NP_649535.2, NP_730931.1	XP_011139766.2, XP_025159633.1	XP_032691515.1, XP_032691516.1	XP_011164236.1, XP_025988816.1, XP_039302222.1	XP_024881009.1, XP_024881010.1, XP_024885829.1	TGZ54118.1	DBV15_00278	DBV15_00278	Alpha-tocopherol transfer protein-like protein [Temnothorax longispinosus]
OG0007436	XP_011055343.1	XP_394619.1	XP_011253602.1	NP_001260990.1, NP_001260991.1, NP_611017.1	XP_011139190.1	XP_032691295.1	XP_011164251.2	XP_024880995.1	TGZ54071.1	DBV15_00286	DBV15_00286	Nischarin [Temnothorax longispinosus]
OG0002565	XP_011055348.1, XP_011055349.1	XP_003251576.1, XP_392405.3	XP_011253599.1, XP_011253600.1, XP_011253601.1	NP_001245760.1, NP_001285446.1, NP_608326.1, NP_728275.1	XP_011139191.1, XP_011139192.1, XP_011139193.1	XP_032691014.1, XP_032691015.1	XP_025988912.1, XP_025988913.1, XP_025988914.1	XP_024880993.1, XP_024880994.1	TGZ54072.1	DBV15_00287	DBV15_00287	Heat shock protein beta-1 [Temnothorax longispinosus]
OG0002800	XP_011055344.1, XP_011055345.1, XP_011055346.1	XP_394621.2	XP_011253597.1, XP_011253598.1, XP_019882614.1	NP_476819.2, NP_995607.1	XP_011139196.1, XP_025154692.1, XP_025154693.1, XP_025154694.1	XP_032691218.1	XP_011164254.1, XP_025988910.1, XP_025988911.1, XP_039301989.1	XP_024881030.1, XP_024881031.1	TGZ54075.1	DBV15_00288	DBV15_00288	AP-2 complex subunit alpha [Temnothorax longispinosus]
OG0002037	XP_011063390.1	XP_006564151.1, XP_016768039.1	XP_011260739.2, XP_011260740.2, XP_011260741.2, XP_011260742.2, XP_011260743.2, XP_011260744.2, XP_025266746.1		XP_011137834.1, XP_011137835.1, XP_011137836.1, XP_025159299.1, XP_025159300.1	XP_032671385.1, XP_032671387.1, XP_032671388.1	XP_011164276.1, XP_011164277.1	XP_024881066.1, XP_024881067.1, XP_024881068.1, XP_024881069.1	TGZ54019.1	DBV15_00296	DBV15_00296	Uncharacterized protein DBV15_00296 [Temnothorax longispinosus]
OG0001303	XP_011063397.1, XP_011063398.1, XP_011063399.1, XP_011063400.1	XP_006564136.1, XP_006564137.1, XP_006564140.1, XP_006564141.1, XP_016768162.1, XP_026297225.1	XP_025270385.1		XP_011137841.2, XP_011137842.2, XP_011137843.2, XP_011137845.2, XP_025159296.1, XP_025159297.1	XP_032671362.1, XP_032671363.1, XP_032671364.1, XP_032671365.1, XP_032671366.1, XP_032671367.1	XP_011164281.1, XP_011164408.2, XP_025988897.1, XP_025988898.1, XP_025988901.1, XP_039302267.1	XP_024881064.1	TGZ54018.1	DBV15_00297	DBV15_00297	Uncharacterized protein DBV15_00297 [Temnothorax longispinosus]
OG0004156	XP_011063427.1	XP_026297224.1	XP_025264289.1, XP_025270819.1	NP_001259823.1, NP_476840.2	XP_011137924.2, XP_025159322.1	XP_032671539.1, XP_032671540.1, XP_032671541.1, XP_032671542.1, XP_032671544.1, XP_032671545.1	XP_011164283.1, XP_011164284.1		TGZ54084.1	DBV15_00303	DBV15_00303	Protein expanded [Temnothorax longispinosus]
OG0000758	XP_011063401.1, XP_011064814.1, XP_011064816.1, XP_011064817.1, XP_011064818.1, XP_011064819.1, XP_011067791.1, XP_011067883.1	XP_016768163.1, XP_016768164.1, XP_016768165.1, XP_026298341.1, XP_026298342.1, XP_026298343.1, XP_026298344.1, XP_026298345.1, XP_393390.3	XP_011258870.1, XP_011258871.1, XP_011258872.1, XP_011258873.1, XP_011258874.1, XP_011258875.1	NP_611465.2, NP_727460.1	XP_011137846.1, XP_011146679.1, XP_011146689.1	XP_032671555.1	XP_011164282.1, XP_011171988.2, XP_011171989.2, XP_011171990.2, XP_025987902.2, XP_039302269.1	XP_024891898.1, XP_024891899.1, XP_024891900.1	TGZ54091.1	DBV15_00304	DBV15_00304, LOC112467487	Uncharacterized protein DBV15_00304 [Temnothorax longispinosus]
OG0005628	XP_011063404.1	XP_001120360.1	XP_011256524.1, XP_011256525.1	NP_001260689.1, NP_001286133.1, NP_610144.1	XP_011137778.1	XP_032671383.1, XP_032671384.1	XP_011164286.1, XP_011164288.1, XP_025988909.1		TGZ54088.1	DBV15_00307	DBV15_00307	60S ribosomal protein L21 [Temnothorax longispinosus]
OG0008496	XP_011063410.1	XP_003250417.1	XP_011256574.1	NP_477024.1	XP_011137814.1	XP_032671396.1, XP_032671397.1	XP_011164300.1	XP_024878508.1	TGZ54037.1	DBV15_00316	DBV15_00316	Uncharacterized protein DBV15_00316 [Temnothorax longispinosus]
OG0001608	XP_011063412.1, XP_011063413.1, XP_011063414.1		XP_011256573.1, XP_025271262.1, XP_025271269.1	NP_001246608.1, NP_647846.2	XP_011137806.1, XP_011137807.1, XP_011137808.1, XP_011137809.1, XP_011137810.1, XP_025159294.1	XP_032671398.1, XP_032671399.1, XP_032671486.1, XP_032671487.1, XP_032671488.1, XP_032671489.1, XP_032671490.1	XP_011164299.1, XP_039314993.1, XP_039314997.1	XP_024878513.1, XP_024878514.1, XP_024878515.1	TGZ54038.1	DBV15_00317	DBV15_00317	MIT domain-containing protein 1 [Temnothorax longispinosus]
OG0003769	XP_011063415.1, XP_011063416.1, XP_011063417.1	XP_003250418.1, XP_006564167.1, XP_006564168.1	XP_025263636.1		XP_011137811.1, XP_011137812.2	XP_032671579.1, XP_032671580.1, XP_032671581.1	XP_011164295.1, XP_011164296.1, XP_011164297.1, XP_011164298.1	XP_024878512.1	TGZ54033.1	DBV15_00318	DBV15_00318	STAGA complex 65 subunit gamma [Temnothorax longispinosus]
OG0002226	XP_011063419.1, XP_011063420.1	XP_003250419.1, XP_393119.3	XP_011256567.1, XP_011256568.1	NP_001097663.1, NP_001097664.2, NP_001262216.1, NP_001262217.1, NP_001262218.1, NP_649409.1, NP_730735.1	XP_011137799.1, XP_025159291.1, XP_025159292.1	XP_032671573.1, XP_032671574.1, XP_032671575.1	XP_011164301.1, XP_011164302.1	XP_024878509.1, XP_024878510.1	TGZ54034.1	DBV15_00319	DBV15_00319	ADP-ribosylation factor GTPase-activating protein 2 [Temnothorax longispinosus]
OG0009313	XP_011065295.1	XP_003251915.1, XP_006572305.1, XP_006572306.1	XP_025263650.1		XP_019696514.1	XP_032671586.1		XP_024878505.1	TGZ54056.1	DBV15_00322	DBV15_00322	Uncharacterized protein DBV15_00322 [Temnothorax longispinosus]
OG0004625	XP_011065287.1	XP_026296935.1, XP_026296936.1	XP_011256547.2	NP_001138141.1, NP_001284744.1, NP_525032.2, NP_726675.3, NP_788852.2, NP_996319.1, NP_996322.1	XP_011142347.1	XP_032665453.1	XP_011164332.2	XP_024878480.1	TGZ54082.1	DBV15_00327	DBV15_00327	Carboxypeptidase D [Temnothorax longispinosus]
OG0006297	XP_011065266.1, XP_011065267.1, XP_011065269.1, XP_011065270.1, XP_011065281.1, XP_011065282.1	XP_006564146.2, XP_006564147.2, XP_016768033.1	XP_011256541.1				XP_011164333.1	XP_024878492.1	TGZ54027.1	DBV15_00330	DBV15_00330	Selenoprotein Pa [Temnothorax longispinosus]
OG0007791	XP_011065271.1	XP_006564143.1, XP_006564144.1, XP_026297325.1	XP_025270665.1		XP_011149375.2	XP_032687513.1, XP_032687514.1	XP_011164415.2	XP_024878479.1	TGZ54028.1	DBV15_00331	DBV15_00331	Sushi, von Willebrand factor type A, EGF and pentraxin domain-containing protein 1 [Temnothorax longispinosus]
OG0007017	XP_011065307.1	XP_392823.3	XP_011256534.2, XP_011256535.2	NP_788515.1	XP_011142986.1, XP_019697939.1	XP_032671587.1, XP_032671588.1	XP_011164344.1	XP_024878517.1	TGZ54031.1	DBV15_00334	DBV15_00334	Elongation factor Tu GTP-binding domain-containing protein 1 [Temnothorax longispinosus]
OG0004187	XP_011065261.1, XP_011065262.1, XP_011065263.1, XP_011065264.1	XP_003251600.1, XP_006570741.1	XP_025271143.1	NP_730169.1	XP_011142981.2, XP_011142983.2, XP_025154195.1, XP_025154196.1, XP_025154198.1	XP_032671589.1, XP_032671590.1	XP_011164343.2		TGZ54032.1	DBV15_00335	DBV15_00335	Uncharacterized protein DBV15_00335 [Temnothorax longispinosus]
OG0005176	XP_011067119.1	XP_026298087.1	XP_011256482.1	NP_001259376.1, NP_001259377.1, NP_001259378.1, NP_001285039.1, NP_001356936.1, NP_652022.1	XP_011137862.1	XP_032671269.1, XP_032671270.1	XP_039302141.1	XP_024872385.1	TGZ54106.1	DBV15_00344	DBV15_00344	Brain tumor protein [Temnothorax longispinosus]
OG0006905	XP_011062170.1	XP_016773380.1	XP_011256501.1	NP_477040.1, NP_722815.1, NP_722816.1, NP_787963.2	XP_011148659.1	XP_032682148.1	XP_011164377.1	XP_024872402.1	TGZ54045.1	DBV15_00350	DBV15_00350	Uncharacterized protein DBV15_00350 [Temnothorax longispinosus]
OG0002872	XP_011062157.1, XP_011062158.1	XP_001121499.3, XP_006563317.1, XP_016768032.1, XP_026295767.1	XP_011256606.1, XP_011256608.1, XP_019883151.1, XP_019883152.1	NP_001104417.3, NP_001163857.2	XP_011143909.1	XP_032688553.1, XP_032688554.1	XP_011166939.1, XP_039315566.1, XP_039315567.1	XP_024867367.1, XP_024867368.1	TGZ54051.1	DBV15_00356	DBV15_00356	Uncharacterized protein DBV15_00356 [Temnothorax longispinosus]
OG0001600	XP_011062149.1, XP_011062150.1, XP_011062151.1, XP_011062153.1	XP_006562485.1, XP_006562486.1, XP_026297116.1	XP_011259747.1, XP_011259748.1, XP_011259749.1	NP_001097580.1, NP_729666.2	XP_011145999.1, XP_011146000.1, XP_025160494.1, XP_025160496.1	XP_032678616.1, XP_032678618.1, XP_032678619.1, XP_032678620.1, XP_032678621.1, XP_032678622.1	XP_039315579.1, XP_039315580.1, XP_039315581.1	XP_024867389.1, XP_024867390.1	TGZ54044.1	DBV15_00359	DBV15_00359	Elongation of very long chain fatty acids protein [Temnothorax longispinosus]
OG0003123	XP_011062146.1, XP_011062147.1, XP_011062148.1	XP_016768424.1, XP_623445.3	XP_011259816.3	NP_001286297.1, NP_001286298.1, NP_001286299.1, NP_610619.2	XP_011146003.1, XP_025160493.1	XP_032678663.1	XP_011166936.2, XP_025985943.1, XP_025985944.1, XP_025985945.1	XP_024867386.1, XP_024867387.1	TGZ54112.1	DBV15_00360	DBV15_00360	Glycine receptor subunit alphaZ1 [Temnothorax longispinosus]
OG0002399	XP_011059590.1, XP_011059591.1	XP_016768111.1, XP_026297140.1, XP_623620.3	XP_011259759.1	NP_001261794.1, NP_524054.1	XP_011148666.1, XP_011148667.1, XP_011148668.1, XP_011148669.1, XP_025156268.1, XP_025156269.1	XP_032682149.1, XP_032682150.1, XP_032682151.1, XP_032682152.1	XP_011166929.1, XP_011166930.1	XP_024867392.1, XP_024867393.1	TGZ54095.1	DBV15_00364	DBV15_00364	Syntaxin-12 [Temnothorax longispinosus]
OG0000114	XP_011058490.1, XP_011058492.1, XP_011058493.1, XP_011058494.1, XP_011058495.1, XP_011058496.1, XP_011058497.1, XP_011058498.1, XP_011058499.1	XP_026297088.1, XP_026297089.1, XP_026297090.1, XP_026297091.1, XP_026297092.1, XP_026297093.1, XP_026297094.1, XP_026297095.1, XP_026297096.1	XP_025262386.1, XP_025262387.1, XP_025262388.1, XP_025262389.1, XP_025262390.1, XP_025262391.1, XP_025262392.1, XP_025262393.1	NP_001245426.1, NP_001245427.1, NP_001259075.1, NP_001284717.1, NP_651949.2, NP_726614.2, NP_726615.1	XP_019696011.2, XP_025162379.1, XP_025162380.1, XP_025162381.1, XP_025162382.1, XP_025162383.1, XP_025162384.1, XP_025162385.1, XP_025162386.1	XP_032668492.1, XP_032668493.1, XP_032668494.1, XP_032668495.1, XP_032668496.1, XP_032668497.1, XP_032668498.1, XP_032668499.1, XP_032668500.1, XP_032668501.1, XP_032668502.1, XP_032668503.1, XP_032668504.1, XP_032668505.1, XP_032668506.1	XP_011157702.1, XP_039312949.1, XP_039312950.1, XP_039312951.1, XP_039312952.1, XP_039312953.1, XP_039312954.1, XP_039312955.1, XP_039312956.1, XP_039312957.1	XP_024892399.1, XP_024892401.1, XP_024892402.1, XP_024892403.1, XP_024892404.1, XP_024892405.1	TGZ38284.1, TGZ38350.1	DBV15_00378, DBV15_00380	DBV15_00378	Uncharacterized protein DBV15_00378 [Temnothorax longispinosus]
OG0000118	XP_011058467.1, XP_011058468.1, XP_011058469.1, XP_011058599.1	XP_006564190.1, XP_006564191.1, XP_006564192.1, XP_006564194.1, XP_006564195.1, XP_016768041.1, XP_016768118.1, XP_026297104.1, XP_026297105.1, XP_026297107.1, XP_026297108.1, XP_026297109.1, XP_026297110.1, XP_026297111.1, XP_392425.4, XP_394649.3	XP_025262375.1, XP_025263226.1	NP_001189293.1, NP_001189294.1, NP_001247309.1, NP_001262981.1, NP_001287539.1, NP_524514.2, NP_733133.1, NP_733134.1, NP_733135.1, NP_996298.1	XP_011136964.1, XP_019696084.1, XP_019696091.1, XP_019696094.1, XP_025162363.1, XP_025162364.1, XP_025162365.1, XP_025162366.1, XP_025162367.1, XP_025162368.1, XP_025162369.1, XP_025162370.1, XP_025162371.1, XP_025162372.1, XP_025162373.1	XP_032668425.1, XP_032668426.1, XP_032668427.1, XP_032668455.1, XP_032668456.1, XP_032668457.1, XP_032668458.1	XP_011157715.1, XP_011157716.1, XP_025992447.1, XP_025992448.1, XP_025992449.1, XP_025992450.1, XP_039313259.1, XP_039313260.1, XP_039313261.1, XP_039313388.1, XP_039313389.1, XP_039313390.1	XP_024876656.1, XP_024887064.1, XP_024888306.1, XP_024892413.1, XP_024892414.1	TGZ38265.1, TGZ38344.1, TGZ50799.1	DBV15_00385, DBV15_00384, DBV15_01785	DBV15_00384	Uncharacterized protein DBV15_00384 [Temnothorax longispinosus]
OG0001588	XP_011058511.1, XP_011058512.1	XP_006564186.1, XP_006564189.1, XP_026297333.1, XP_026297334.1	XP_011267469.1, XP_011267470.1, XP_011267472.1, XP_025263230.1	NP_001247004.1, NP_649899.1	XP_025156446.1, XP_025156447.1, XP_025156448.1, XP_025156449.1, XP_025156450.1	XP_032668432.1, XP_032668433.1, XP_032668434.1, XP_032668435.1, XP_032668436.1	XP_011157717.1, XP_011157718.1, XP_011157720.1	XP_024872290.1, XP_024881220.1	TGZ38292.1	DBV15_00392	DBV15_00392	Myelin expression factor 2 [Temnothorax longispinosus]
OG0006781	XP_011058541.1	XP_003250108.1	XP_011257285.1		XP_011136687.1	XP_032668453.1, XP_032668454.1	XP_011175509.1	XP_024874680.1, XP_024880078.1, XP_024880079.1, XP_024880080.1	TGZ38294.1	DBV15_00398	DBV15_00398	Uncharacterized protein DBV15_00398 [Temnothorax longispinosus]
OG0000309	XP_011056559.1	XP_001122160.2, XP_006562517.1	XP_011257255.1	NP_001261176.1, NP_001261177.1, NP_611979.1	XP_011146816.1, XP_025162136.1	XP_032680658.1, XP_032680659.1, XP_032680660.1, XP_032680661.1, XP_032680662.1	XP_011158334.2, XP_011173491.1, XP_039303762.1, XP_039313318.1, XP_039313319.1, XP_039313320.1, XP_039313321.1, XP_039313322.1, XP_039314435.1, XP_039314436.1, XP_039314437.1, XP_039314438.1, XP_039314439.1	XP_024869591.1, XP_024875370.1, XP_024875483.1, XP_024876194.1, XP_024879643.1, XP_024882132.1, XP_024888362.1, XP_024888767.1, XP_024888776.1, XP_024888784.1, XP_024888820.1, XP_024888830.1, XP_024891887.1, XP_024892704.1, XP_024892705.1, XP_024893135.1	TGZ38321.1, TGZ38323.1, TGZ38325.1, TGZ38326.1, TGZ38327.1, TGZ38328.1, TGZ38331.1, TGZ38332.1, TGZ38381.1, TGZ38388.1, TGZ44711.1, TGZ54761.1	DBV15_00402, DBV15_00466, DBV15_00464, DBV15_00465, DBV15_00462, DBV15_00463, DBV15_00468, DBV15_00469, DBV15_00471, DBV15_00403, DBV15_08363, DBV15_10957	LOC112465448	transient receptor potential cation channel protein painless-like [Temnothorax curvispinosus]
OG0000384	XP_011065521.1, XP_011065522.1, XP_011065523.1, XP_011065524.1, XP_011065525.1, XP_011065526.1, XP_011065527.1	XP_006571652.2, XP_006571653.2, XP_006571654.2, XP_006571655.2, XP_026296887.1, XP_026296890.1, XP_393376.3	XP_011257185.1, XP_011257187.1, XP_011257188.1, XP_019883296.1, XP_025268546.1, XP_025268548.1, XP_025268549.1	NP_001261958.1, NP_524117.1	XP_011138100.1, XP_011138101.1, XP_011138102.1, XP_011138103.1, XP_011138104.1, XP_019696579.1, XP_025155336.1, XP_025155344.1, XP_025155347.1, XP_025155350.1	XP_032664558.1, XP_032664559.1, XP_032664560.1, XP_032664561.1, XP_032664562.1, XP_032664563.1	XP_039313398.1, XP_039313399.1, XP_039313400.1, XP_039313401.1, XP_039313402.1, XP_039313403.1, XP_039313404.1, XP_039313405.1, XP_039313406.1, XP_039313407.1	XP_024877819.1	TGZ38372.1	DBV15_00410	DBV15_00410	Protein Mo25 [Temnothorax longispinosus]
OG0002129	XP_011052548.1, XP_011052549.1, XP_011052550.1, XP_011052551.1	XP_006571021.3, XP_006571022.3, XP_026297149.1	XP_011267145.1, XP_011267146.1, XP_011267147.1, XP_025268515.1		XP_011137531.1, XP_011137532.1	XP_032671729.1, XP_032671730.1, XP_032671731.1, XP_032671732.1	XP_011175651.1, XP_011175652.1, XP_025989831.1	XP_024887565.1, XP_024890422.1, XP_024890423.1	TGZ38375.1	DBV15_00414	LOC112464659	centrosomal protein of 135 kDa-like [Temnothorax curvispinosus]
OG0007167		XP_396028.5	XP_011267149.1, XP_019885131.1		XP_011137533.1, XP_011137535.1	XP_032671733.1, XP_032671735.1, XP_032671736.1	XP_011157690.1	XP_024890420.1, XP_024890421.1	TGZ38374.1	DBV15_00415	DBV15_00415	Phosphodiesterase [Temnothorax longispinosus]
OG0004884	XP_011053979.1, XP_011053980.1	NP_001011573.1, XP_006559740.1, XP_026295091.1	XP_011268215.1, XP_011268216.1, XP_011268217.1	NP_730940.1	XP_011137653.1	XP_032680549.1	XP_011167265.1	XP_024890415.1, XP_024890416.1	TGZ38304.1	DBV15_00421	DBV15_00421	Glutamate [Temnothorax longispinosus]
OG0006646	XP_011053976.1	NP_001071292.1, XP_026295143.1, XP_026295144.1	XP_011268213.1	NP_001284996.1, NP_788884.1	XP_019696419.1	XP_032680545.1	XP_011167262.1	XP_024890413.1	TGZ38301.1	DBV15_00422	DBV15_00422	Tyramine beta-hydroxylase [Temnothorax longispinosus]
OG0001105	XP_011053971.1, XP_011053973.1, XP_011053974.1	XP_006561009.1, XP_016766664.1, XP_394435.3	XP_019885262.2, XP_025265224.1	NP_001246398.1, NP_001286539.1, NP_001303354.1, NP_001303355.1, NP_524883.2	XP_011153981.1, XP_011153984.1, XP_025161504.1	XP_032674334.1, XP_032674336.1, XP_032674337.1, XP_032674338.1	XP_011167259.1, XP_025993724.1, XP_025993725.1, XP_025993726.1, XP_039313036.1, XP_039313037.1, XP_039313038.1, XP_039313039.1	XP_024867569.1, XP_024867570.1, XP_024867571.1	TGZ38302.1, TGZ38307.1	DBV15_00423, DBV15_00424	DBV15_00424	Kinesin-like protein [Temnothorax longispinosus]
OG0002141	XP_011053958.1	XP_026296431.1	XP_011269227.2, XP_011269235.2	NP_001138203.1, NP_001285322.1, NP_542446.2, NP_727959.2, NP_727960.1, NP_727961.1, NP_996485.1	XP_011152426.2, XP_011152427.2	XP_032674213.1, XP_032674214.1, XP_032674215.1	XP_011157096.2, XP_011157097.2	XP_024867576.1, XP_024884515.1, XP_024888952.1, XP_024893529.1	TGZ38305.1, TGZ38345.1	DBV15_00426, DBV15_00448	DBV15_00426	High mobility group protein DSP1 [Temnothorax longispinosus]
OG0001356	XP_011053953.1, XP_011053955.1, XP_011053956.1	XP_006569550.1, XP_006569551.1, XP_624266.2	XP_011269193.1, XP_025266199.1		XP_011152429.1, XP_011152430.1, XP_011152434.1, XP_011152436.1, XP_025159883.1, XP_025159884.1, XP_025159885.1	XP_032674308.1, XP_032674309.1, XP_032674310.1, XP_032674311.1	XP_011157083.1, XP_011157084.1, XP_011157085.1, XP_011157086.1, XP_011157087.1, XP_039313044.1, XP_039313046.1, XP_039313047.1	XP_024891952.1, XP_024891953.1	TGZ38306.1	DBV15_00427	DBV15_00427	Uncharacterized protein DBV15_00427 [Temnothorax longispinosus]
OG0001677	XP_011053937.1	XP_006569767.2, XP_006569769.1, XP_016769012.1, XP_026297838.1	XP_011258273.1, XP_011258274.1, XP_019883506.1	NP_001260128.1, NP_001260129.1, NP_477158.1, NP_723173.1	XP_011134999.1, XP_011135000.1, XP_011135001.1, XP_011135002.1, XP_025156128.1	XP_032667492.1	NP_001351817.1, XP_011157064.2, XP_011157065.1, XP_011157066.1, XP_011157067.1, XP_025995735.1	XP_024869401.1, XP_024882991.1	TGZ38364.1	DBV15_00432	DBV15_00432	NADPH--cytochrome P450 reductase [Temnothorax longispinosus]
OG0000668	XP_011060591.1, XP_011060592.1, XP_011060593.1	NP_001106140.1, XP_006568447.1, XP_006568448.1, XP_006568449.1, XP_006568450.1, XP_006568451.2, XP_026295139.1, XP_026295140.1	XP_011258259.1, XP_011258260.1, XP_011258261.1, XP_011258263.1, XP_025266062.1		XP_011135034.1, XP_011135035.1, XP_011135036.1, XP_011135037.1, XP_025163335.1, XP_025163336.1	XP_032667435.1, XP_032667436.1, XP_032667438.1, XP_032667439.1, XP_032667440.1, XP_032667441.1, XP_032667442.1, XP_032667443.1	XP_011165568.1, XP_039313184.1, XP_039313185.1, XP_039313186.1, XP_039313187.1	XP_024868975.1, XP_024868976.1, XP_024868977.1, XP_024868978.1, XP_024868979.1	TGZ38366.1	DBV15_00434	DBV15_00434	Uncharacterized protein DBV15_00434 [Temnothorax longispinosus]
OG0001256	XP_011051337.1, XP_011051338.1, XP_011051339.1, XP_011051340.1, XP_011051341.1	XP_001121007.2, XP_016766866.1, XP_016766867.1	XP_011268222.1, XP_011268223.1, XP_011268224.1	NP_572427.1, NP_996366.1	XP_011137525.1, XP_011137551.1, XP_011137559.1, XP_011137569.1, XP_025154255.1	XP_032680538.1, XP_032680540.1, XP_032680541.1, XP_032680542.1, XP_032680543.1, XP_032680544.1	XP_011163841.1, XP_039313481.1, XP_039313482.1, XP_039313483.1, XP_039313484.1	XP_024893240.1	TGZ38335.1	DBV15_00442	DBV15_00442	Uncharacterized protein DBV15_00442 [Temnothorax longispinosus]
OG0002751	XP_011051347.1	XP_006560930.1, XP_016766934.1, XP_016766935.1, XP_026295179.1	XP_011256363.1, XP_011256364.1	NP_001097365.1, NP_001097366.1, NP_611333.1	XP_011137457.1	XP_032680456.1, XP_032680457.1	XP_011155696.1, XP_011155697.1, XP_039313477.1	XP_024888949.1, XP_024888950.1, XP_024893535.1, XP_024893536.1	TGZ38386.1	DBV15_00446	DBV15_00446	Uncharacterized protein DBV15_00446 [Temnothorax longispinosus]
OG0008247	XP_011056575.1	XP_026295427.1	XP_019883487.1		XP_025156877.1	XP_032675656.1	XP_039313528.1, XP_039313529.1	XP_024883644.1, XP_024884732.1	TGZ38262.1	DBV15_00454	LOC112462199	zinc finger protein 181-like [Temnothorax curvispinosus]
OG0001193	XP_011056620.1, XP_011056621.1, XP_011056622.1, XP_011056623.1	XP_003249767.1, XP_392285.1	XP_025261863.1, XP_025261864.1, XP_025261865.1, XP_025261866.1	NP_001096988.2, NP_573076.1, NP_727896.1, NP_727897.1, NP_727898.2, NP_996448.1, NP_996449.1	XP_011138568.1, XP_011138569.1, XP_011138570.1, XP_025160261.1	XP_032683913.1, XP_032683915.1	XP_039313607.1, XP_039313608.1, XP_039313609.1	XP_024883185.1, XP_024883254.1, XP_024883338.1, XP_024883424.1, XP_024884731.1	TGZ38261.1	DBV15_00455	DBV15_00455	E3 ubiquitin-protein ligase [Temnothorax longispinosus]
OG0004025	XP_011056568.1	NP_001159378.1, XP_026300661.1, XP_026300662.1, XP_026300663.1, XP_026300664.1	XP_019883295.1, XP_025268522.1	NP_001097144.1, NP_476734.1	XP_011149364.2, XP_011149365.2	XP_032687507.1	XP_011157059.2, XP_025996030.2	XP_024885661.1	TGZ38259.1	DBV15_00457	DBV15_00457	Protein piwi [Temnothorax longispinosus]
OG0001574	XP_011056565.1, XP_011056566.1, XP_011056567.1	XP_006565422.1, XP_006565423.1, XP_395065.3	XP_011257269.1, XP_011257270.1, XP_011257271.1, XP_011257273.1	NP_001163480.1, NP_001163481.1, NP_001262101.1, NP_524178.2	XP_011146797.1, XP_011146798.1, XP_011146800.1	XP_032680678.1, XP_032680679.1, XP_032680680.1	XP_039313602.1, XP_039313603.1, XP_039313604.1, XP_039313605.1, XP_039313606.1	XP_024885127.1, XP_024885128.1	TGZ38329.1	DBV15_00460	DBV15_00460	Clathrin light chain [Temnothorax longispinosus]
OG0000417	XP_011056560.1	XP_006562522.1, XP_006562523.1, XP_006562524.1, XP_016768293.1, XP_016768295.1, XP_026296975.1, XP_026296976.1	XP_011257260.1, XP_011257262.1, XP_011257263.1, XP_011257264.1, XP_011257265.1, XP_011257267.1, XP_011257268.1, XP_019883289.1, XP_025268524.1	NP_001245941.1, NP_001245942.1, NP_001260237.1, NP_001260238.1, NP_001260239.1, NP_001260240.1, NP_001260241.1, NP_001260242.1, NP_477227.2, NP_723368.1, NP_995650.3, NP_995651.3	XP_011146802.1, XP_011146804.1, XP_011146808.1	XP_032680670.1, XP_032680671.1, XP_032680672.1, XP_032680673.1, XP_032680674.1, XP_032680675.1, XP_032680676.1	XP_039313323.1, XP_039313324.1, XP_039313325.1, XP_039313326.1, XP_039313327.1, XP_039313328.1, XP_039313329.1	XP_024885123.1, XP_024885124.1	TGZ38330.1	DBV15_00461	DBV15_00461	Outer dense fiber protein 3 [Temnothorax longispinosus]
OG0003361	XP_011057531.1, XP_011057532.1	XP_016772147.2, XP_026301661.1, XP_026301707.1	XP_025267343.1, XP_025267344.1	NP_524431.2	XP_025157218.1, XP_025162870.1, XP_025163280.1	XP_032666149.1, XP_032666159.1	XP_011165813.1	XP_024886450.1, XP_024888348.1, XP_024888797.1	TGZ38324.1, TGZ53293.1	DBV15_00467, DBV15_04293	DBV15_04293	hypothetical protein DBV15_04293 [Temnothorax longispinosus]
OG0001980	XP_011056557.1, XP_011056558.1	XP_006562516.1, XP_016768292.1, XP_396275.3	XP_011257253.1, XP_011257254.1	NP_001162797.1, NP_001162798.1, NP_001285444.1, NP_523409.1, NP_728264.1, NP_728265.1	XP_011146812.1, XP_011146814.1, XP_025162137.1, XP_025162138.1	XP_032680667.1, XP_032680668.1, XP_032680669.1	XP_039313101.1, XP_039313102.1	XP_024868446.1, XP_024868453.1	TGZ38355.1	DBV15_00472	DBV15_00472	Gamma-tubulin complex component [Temnothorax longispinosus]
OG0002366	XP_011056550.1, XP_011056551.1, XP_011056552.1, XP_011056553.1, XP_011056554.1	XP_006562528.1, XP_016768218.1	XP_011257249.1, XP_011257250.1, XP_011257251.1	NP_649133.1, NP_730435.2	XP_011146818.1	XP_032680826.1, XP_032680827.1	XP_011171576.3, XP_025995543.1, XP_025995544.1	XP_024868378.1, XP_024868385.1, XP_024873743.1	TGZ38312.1, TGZ49524.1	DBV15_00474, DBV15_06308	DBV15_06308	Lon protease-like, mitochondrial [Temnothorax longispinosus]
OG0004024	XP_011056549.1	XP_003250091.1, XP_006562526.1, XP_006562527.1	XP_011257248.1	NP_001027127.1, NP_001261877.1, NP_001287071.1	XP_011146819.1	XP_032680829.1, XP_032680830.1, XP_032680831.1	XP_011173143.1	XP_024868407.1, XP_024868416.1	TGZ38378.1, TGZ49521.1	DBV15_00475, DBV15_06307	DBV15_06307	Gonadal protein gdl [Temnothorax longispinosus]
OG0007487	XP_011056548.1	XP_623365.1	XP_011257247.1	NP_001162763.1, NP_573083.2, NP_996453.1	XP_011146820.1	XP_032680915.1	XP_011172642.2	XP_024868570.1	TGZ38380.1	DBV15_00476	DBV15_00476	Ubiquitin-like protein 3 [Temnothorax longispinosus]
OG0004057	XP_011058555.1	XP_006561339.1, XP_006561340.1, XP_396383.2	XP_011257302.1, XP_025268553.1	NP_001262495.1, NP_650145.1	XP_011149143.1, XP_011149153.1, XP_025156778.1	XP_032664296.1, XP_032664297.1	XP_011175495.1, XP_025988061.1	XP_024868591.1	TGZ38342.1	DBV15_00481	DBV15_00481	Uncharacterized protein DBV15_00481 [Temnothorax longispinosus]
OG0008320	XP_011058556.1	XP_396382.3	XP_011257305.1	NP_569993.1	XP_011149174.1	XP_032664294.1, XP_032664295.1	XP_011175493.1	XP_024894156.1	TGZ38343.1	DBV15_00482	DBV15_00482	U3 small nucleolar RNA-associated protein 15-like protein [Temnothorax longispinosus]
OG0009740	XP_011058573.1	XP_026297227.1	XP_011266432.1		XP_011145688.1	XP_032665452.1	XP_011175488.1	XP_024867785.1	TGZ38322.1	DBV15_00488	DBV15_00488	Hemocyte protein-glutamine gamma-glutamyltransferase [Temnothorax longispinosus]
OG0007546	XP_011058574.1	XP_001120419.1	XP_011266434.1	NP_511073.1, NP_727213.1	XP_011143023.1	XP_032665528.1, XP_032687511.1	XP_011175485.2	XP_024867778.1	TGZ38269.1	DBV15_00490	DBV15_00490	Uncharacterized protein DBV15_00490 [Temnothorax longispinosus]
OG0000119	XP_011058576.1, XP_011058577.1, XP_011058578.1, XP_011058579.1, XP_011058580.1, XP_011058581.1, XP_011058582.1, XP_011058583.1, XP_011058585.1	XP_026300114.1, XP_026300117.1, XP_026300119.1, XP_026300122.1, XP_026300124.1, XP_026300125.1, XP_026300134.1, XP_026300135.1, XP_026300140.1, XP_026300143.1, XP_026300145.1, XP_026300147.1, XP_026300155.1	XP_011266442.1, XP_011266443.1, XP_011266445.1, XP_011266446.1, XP_011266447.1, XP_011266448.1, XP_025268521.1	NP_001262717.1, NP_620122.2, NP_732383.1	XP_019696569.1, XP_019696573.1, XP_025155239.1, XP_025155243.1, XP_025155250.1, XP_025155255.1, XP_025155261.1, XP_025155265.1, XP_025155268.1	XP_032664699.1, XP_032664700.1, XP_032664702.1, XP_032664703.1, XP_032664704.1, XP_032664705.1, XP_032664706.1, XP_032664707.1, XP_032664708.1, XP_032664709.1, XP_032664710.1, XP_032664711.1, XP_032664713.1	XP_025988132.1, XP_025988133.1, XP_025988134.1, XP_025988135.1, XP_025988136.1, XP_025988137.1, XP_025988138.1, XP_039313625.1	XP_024867791.1, XP_024867792.1, XP_024867793.1, XP_024867794.1, XP_024867795.1, XP_024867796.1, XP_024867797.1, XP_024867798.1, XP_024867800.1, XP_024867801.1, XP_024867802.1	TGZ38267.1	DBV15_00492	DBV15_00492	Endophilin-A [Temnothorax longispinosus]
OG0004058	XP_011058586.1	XP_026299563.1, XP_026299565.1	XP_019884990.2	NP_001162829.1, NP_001162830.1, NP_001259079.1	XP_025162033.1	XP_032671847.1	XP_011175483.2, XP_039313445.1, XP_039313446.1, XP_039313447.1, XP_039313448.1	XP_024867805.1, XP_024867806.1	TGZ38266.1	DBV15_00493	LOC112452034	SKI family transcriptional corepressor 2 isoform X2 [Temnothorax curvispinosus]
OG0009097	XP_011058588.1	XP_006561975.1	XP_011266453.1	NP_524002.1	XP_011141172.1	XP_032682412.1	NP_001291518.1	XP_024867781.1	TGZ38336.1	DBV15_00498	DBV15_00498	40S ribosomal protein S17 [Temnothorax longispinosus]
OG0001334	XP_011050265.1, XP_011050266.1	XP_006567483.2, XP_624940.3	XP_019882367.1, XP_019882368.1, XP_025266056.1	NP_648447.2	XP_011148914.2, XP_011148915.2	XP_032688670.1, XP_032688672.1, XP_032688673.1, XP_032688674.1, XP_032688675.1, XP_032688676.1, XP_032688677.1	XP_011163415.1, XP_025991754.1	XP_024879613.1, XP_024879614.1, XP_024879615.1, XP_024879616.1, XP_024879617.1, XP_024879618.1, XP_024879620.1, XP_024879621.1, XP_024879622.1, XP_024879623.1	TGZ53033.1	DBV15_00503	DBV15_00503	Uncharacterized protein DBV15_00503 [Temnothorax longispinosus]
OG0000780	XP_011050280.1, XP_011050281.1, XP_011050282.1, XP_011064021.1	XP_006567475.1, XP_623658.1, XP_623985.3	XP_011252357.1, XP_011257472.1, XP_019882365.1, XP_025268389.1	NP_572167.3, NP_726931.2	XP_011148924.1, XP_011152124.1, XP_011152125.1, XP_019699590.1	XP_032682328.1, XP_032682329.1, XP_032682330.1, XP_032682331.1, XP_032682332.1, XP_032682334.1, XP_032682335.1, XP_032688707.1, XP_032688708.1, XP_032688709.1, XP_032688710.1, XP_032688711.1	XP_011158157.1, XP_011163631.1, XP_025991765.1, XP_039307688.1	XP_024869041.1, XP_024879182.1, XP_024879645.1, XP_024879646.1	TGZ52959.1	DBV15_00510	DBV15_00510	Upstream stimulatory factor 2 [Temnothorax longispinosus]
OG0008867	XP_011050279.1	XP_001119998.2	XP_011252359.1	NP_524779.1	XP_011148925.1	XP_032688660.1	XP_025991766.1	XP_024879647.1	TGZ52960.1	DBV15_00511	LOC112459657	probable N-acetyltransferase san [Temnothorax curvispinosus]
OG0002736	XP_011050283.1, XP_011050284.1, XP_011050286.1	XP_016769919.1, XP_026299199.1	XP_011252362.1, XP_011252363.1, XP_019882359.1		XP_011148930.1, XP_011148931.1, XP_011148932.1	XP_032688657.1, XP_032688658.1, XP_032688659.1	XP_025991767.2, XP_025991768.2, XP_025991769.2	XP_024879638.1, XP_024879639.1, XP_024879640.1	TGZ52958.1	DBV15_00513	DBV15_00513	Uncharacterized protein DBV15_00513 [Temnothorax longispinosus]
OG0001335	XP_011050293.1, XP_011050294.1, XP_011050295.1, XP_011050296.1, XP_011050297.1	XP_006562949.1	XP_011252372.1, XP_011252373.1, XP_019882363.1	NP_001137924.1, NP_001137925.1, NP_523987.1, NP_729441.1, NP_729442.1	XP_011148938.1, XP_011148939.1, XP_011148940.1, XP_019699583.1, XP_025154327.1, XP_025154328.1	XP_032688720.1, XP_032688721.1, XP_032688722.1, XP_032688723.1, XP_032688725.1, XP_032688726.1, XP_032688727.1	XP_011159235.1	XP_024879786.1	TGZ52961.1	DBV15_00518	DBV15_00518	Smaug-like protein 1 [Temnothorax longispinosus]
OG0002294	XP_011050305.1, XP_011050306.1, XP_011050307.1	XP_003249915.1, XP_016769536.1, XP_016769537.1	XP_011252379.1, XP_011252381.1	NP_573326.1	XP_011148958.1, XP_011148959.1, XP_011148960.1, XP_011148961.1	XP_032688664.1, XP_032688665.1, XP_032688666.1, XP_032688667.1, XP_032688668.1	XP_025991745.1, XP_025991746.1, XP_039308425.1	XP_024880611.1	TGZ53044.1	DBV15_00523	DBV15_00523	Autophagy-related protein [Temnothorax longispinosus]
OG0002987	XP_011050346.1	XP_006562864.1, XP_624526.2	XP_025265010.1, XP_025265011.1	NP_001261508.1, NP_001261509.1, NP_648107.3	XP_011135204.1, XP_011135205.1	XP_032679249.1	XP_011166956.1, XP_025986036.1, XP_025986037.1, XP_039308895.1	XP_024870585.1, XP_024870586.1, XP_024870587.1, XP_024870588.1	TGZ52963.1	DBV15_00538	DBV15_00538	Major facilitator superfamily domain-containing protein 8 [Temnothorax longispinosus]
OG0010108	XP_011050353.1		XP_011265624.1		XP_019698451.1	XP_032679244.1	XP_025985930.1	XP_024870623.1	TGZ53010.1	DBV15_00540	DBV15_00540	Uncharacterized protein DBV15_00540 [Temnothorax longispinosus]
OG0008869	XP_011050354.1	XP_016769909.1	XP_011262993.1		XP_025157583.1	XP_032687526.1, XP_032687534.1	XP_011166969.1	XP_024870659.1	TGZ53007.1	DBV15_00549	DBV15_00549	Uncharacterized protein DBV15_00549 [Temnothorax longispinosus]
OG0003552	XP_011050355.1, XP_011050356.1	XP_006562914.1, XP_016769986.1, XP_016769987.1	XP_011262976.1, XP_011262983.1	NP_611493.2, NP_725980.1	XP_011145258.1, XP_025157582.1	XP_032690925.1, XP_032690926.1	XP_011166971.1, XP_011166972.1	XP_024870636.1, XP_024870638.1	TGZ52936.1	DBV15_00550	DBV15_00550	Kyphoscoliosis peptidase [Temnothorax longispinosus]
OG0000365	XP_011050357.1, XP_011050358.1, XP_011050359.1, XP_011050360.1, XP_011050361.1, XP_011050362.1, XP_011050363.1	XP_026299207.1, XP_026299208.1, XP_026299209.1, XP_026299210.1, XP_026299211.1, XP_026299212.1	XP_019884319.2, XP_019884333.2, XP_019884338.2, XP_019884345.2, XP_025266216.1, XP_025266217.1, XP_025266218.1, XP_025266219.1, XP_025266220.1		XP_019698533.2, XP_025157566.1, XP_025157567.1, XP_025157568.1, XP_025157569.1, XP_025157570.1, XP_025157571.1, XP_025157572.1, XP_025157574.1	XP_032690921.1, XP_032690922.1, XP_032690923.1, XP_032690924.1	XP_039308771.1, XP_039308773.1, XP_039308774.1, XP_039308775.1, XP_039308776.1, XP_039308777.1	XP_024870625.1, XP_024870627.1, XP_024870628.1, XP_024870629.1, XP_024870630.1, XP_024870631.1, XP_024870633.1, XP_024870634.1, XP_024870635.1	TGZ52934.1	DBV15_00552	LOC112453867	uncharacterized protein LOC112453867 isoform X9 [Temnothorax curvispinosus]
OG0002737	XP_011050370.1, XP_011050371.1, XP_011050372.1	XP_003249883.2, XP_016768850.2	XP_011252936.1, XP_011252937.1, XP_025270553.1		XP_011144508.1, XP_019698369.1, XP_025156123.1, XP_025156124.1	XP_032678542.1, XP_032678543.1	XP_011166981.2, XP_011166985.2, XP_039308778.1	XP_024870653.1, XP_024870655.1, XP_024870656.1	TGZ52938.1	DBV15_00556	DBV15_00556	Uncharacterized protein DBV15_00556 [Temnothorax longispinosus]
OG0007288	XP_011050376.1	XP_016768852.2, XP_026298372.1	XP_019882493.2	NP_001260910.1, NP_610726.1	XP_011149814.1	XP_032678493.1	XP_011166992.1	XP_024870669.1	TGZ52933.1	DBV15_00559	DBV15_00559	Uncharacterized protein DBV15_00559 [Temnothorax longispinosus]
OG0002988	XP_011050377.1, XP_011060097.1, XP_011060098.1, XP_011060099.1, XP_011060100.1	XP_026299046.1	XP_025270639.1	NP_649370.1, NP_649374.1	XP_025155367.1	XP_032678535.1	XP_025986063.1, XP_025986064.1, XP_025986065.1	XP_024870664.1, XP_024870665.1, XP_024870666.1, XP_024870667.1, XP_024870668.1	TGZ53019.1	DBV15_00561	DBV15_00561	Uncharacterized protein DBV15_00561 [Temnothorax longispinosus]
OG0007910	XP_011069024.1	XP_001122185.1	XP_025267564.1	NP_001027422.1, NP_001286477.1	XP_011152881.1	XP_032685237.1, XP_032685238.1	XP_025985873.1	XP_024870624.1	TGZ52948.1	DBV15_00577	DBV15_00577	Uncharacterized protein DBV15_00577 [Temnothorax longispinosus]
OG0004699	XP_011068586.1, XP_011068587.1	XP_623120.1	XP_011256905.1	NP_001246769.1, NP_001246770.1, NP_001246771.1, NP_001261883.1, NP_648777.1	XP_011143695.1, XP_025157528.1, XP_025157529.1	XP_032685636.1	XP_011167011.1	XP_024870681.1	TGZ53065.1	DBV15_00583	DBV15_00583	Defective in cullin neddylation protein [Temnothorax longispinosus]
OG0005764	XP_011068588.1	XP_016769825.1, XP_016769826.1	XP_025267588.1, XP_025267589.1, XP_025267590.1	NP_523790.1	XP_011148717.1, XP_011148718.1	XP_032685507.1, XP_032685515.1	XP_011167012.1	XP_024870678.1	TGZ53060.1	DBV15_00584	DBV15_00584	Exostosin-3 [Temnothorax longispinosus]
OG0000826	XP_011068591.1, XP_011068593.1		XP_019883197.1, XP_019883200.1, XP_025267549.1, XP_025267550.1, XP_025267551.1, XP_025267552.1, XP_025267553.1, XP_025267554.1, XP_025267555.1, XP_025267556.1, XP_025267557.1, XP_025267558.1		XP_019699528.2, XP_025155669.1	XP_032685760.1, XP_032685768.1, XP_032685778.1, XP_032685789.1, XP_032685799.1, XP_032685809.1, XP_032685815.1, XP_032685824.1, XP_032685830.1, XP_032685836.1, XP_032685845.1, XP_032685855.1, XP_032685863.1, XP_032685872.1, XP_032685879.1, XP_032685889.1, XP_032685899.1, XP_032685908.1, XP_032685915.1	XP_025985971.2	XP_024870617.1	TGZ53062.1	DBV15_00586	DBV15_00586	Regulating synaptic membrane exocytosis protein [Temnothorax longispinosus]
OG0007282	XP_011050182.1	NP_001167614.1	XP_011252394.2	NP_001284900.1, NP_572243.1, NP_727016.1	XP_011138146.1	XP_032682876.1	XP_039308813.1	XP_024872575.1	TGZ53005.1	DBV15_00628	DBV15_00628	60s ribosomal protein l35 [Temnothorax longispinosus]
OG0000304	XP_011050162.1, XP_011050163.1, XP_011050164.1, XP_011050165.1, XP_011050166.1, XP_011050167.1, XP_011050168.1	XP_006567489.1, XP_006567490.1, XP_006567491.1, XP_006567493.1, XP_006567494.1, XP_016769498.1, XP_016769499.1, XP_016769500.1, XP_016769501.1, XP_026298760.1, XP_026298761.1, XP_026298762.1, XP_026298763.1, XP_394963.3	XP_011261096.1, XP_011261098.1, XP_011261099.1, XP_019883995.1, XP_019883996.1	NP_001286350.1, NP_001286351.1, NP_001356962.1, NP_725178.2, NP_725179.1	XP_011146502.1, XP_011146503.1, XP_011146504.1, XP_011146507.1	XP_032674779.1, XP_032674780.1	XP_011171750.1, XP_011171752.1, XP_039308751.1, XP_039308752.1, XP_039308753.1, XP_039308754.1, XP_039308755.1	XP_024872598.1, XP_024872599.1, XP_024872600.1, XP_024872601.1, XP_024872603.1, XP_024872604.1, XP_024872605.1, XP_024872606.1, XP_024872607.1, XP_024872608.1	TGZ53071.1	DBV15_00633	DBV15_00633	Beta-hexosaminidase [Temnothorax longispinosus]
OG0001169	XP_011050169.1, XP_011050171.1, XP_011050172.1, XP_011050173.1, XP_011050174.1	XP_003251033.1, XP_003251034.1, XP_006567487.1, XP_026298764.1	XP_011261090.1, XP_011261092.1, XP_011261093.1, XP_025265995.1	NP_610792.2	XP_019698855.1, XP_025160583.1, XP_025160584.1	XP_032674781.1, XP_032674783.1, XP_032674784.1, XP_032674785.1	XP_011171747.1, XP_011171748.1, XP_011171749.1, XP_039308757.1	XP_024872611.1, XP_024872613.1, XP_024872614.1, XP_024872615.1, XP_024872616.1, XP_024872617.1	TGZ53069.1	DBV15_00635	DBV15_00635	Uncharacterized protein DBV15_00635 [Temnothorax longispinosus]
OG0003901	XP_011050160.1, XP_011050161.1	XP_006563977.1, XP_016766984.1, XP_026295292.1	XP_025266021.1	NP_648171.1	XP_011151883.1	XP_032664375.1, XP_032664376.1, XP_032664377.1, XP_032664378.1, XP_032664380.1	XP_025995826.2, XP_039308750.1	XP_024872597.1	TGZ53067.1	DBV15_00637	DBV15_00637	Uncharacterized protein DBV15_00637 [Temnothorax longispinosus]
OG0006512	XP_011050146.1	XP_003249914.1	XP_011255300.1	NP_523924.1, NP_728974.2, NP_728975.1, NP_728976.2	XP_011141421.1	XP_032672325.1	XP_011171734.2	XP_024872579.1	TGZ52974.1	DBV15_00643	DBV15_00643	Chitooligosaccharidolytic beta-n-acetylglucosaminidase [Temnothorax longispinosus]
OG0001434	XP_011051628.1, XP_011051629.1		XP_011259547.1		XP_011153034.1	XP_032679462.1	XP_011169896.1, XP_025991659.2, XP_025991660.2, XP_039303853.1, XP_039303855.1, XP_039304959.1, XP_039304960.1, XP_039304961.1, XP_039304968.1	XP_024873266.1, XP_024875528.1, XP_024884010.1, XP_024884011.1, XP_024884012.1, XP_024884013.1, XP_024884014.1, XP_024891444.1, XP_024894133.1	TGZ50985.1, TGZ52283.1, TGZ53775.1, TGZ54407.1, TGZ57710.1, TGZ57711.1	DBV15_00647, DBV15_09241, DBV15_12569, DBV15_04135, DBV15_08330, DBV15_08331	LOC112462453	LOW QUALITY PROTEIN: neprilysin-2-like [Temnothorax curvispinosus]
OG0007092	XP_011067553.1	XP_623905.1	XP_011269502.1	NP_001260819.1, NP_477177.1	XP_011151530.1, XP_025163686.1	XP_032690519.1	XP_011169759.2	XP_024875529.1	TGZ50987.1, TGZ50988.1	DBV15_00648, DBV15_00649	LOC112456942	vang-like protein 2 [Temnothorax curvispinosus]
OG0010093								XP_024882668.1, XP_024882669.1, XP_024882670.1, XP_024882671.1, XP_024882672.1, XP_024882673.1, XP_024886459.1	TGZ51051.1	DBV15_00651	LOC112461590	uncharacterized protein LOC112461590 isoform X1 [Temnothorax curvispinosus]
OG0006364	XP_011067555.1	XP_001121513.2	XP_019885561.1	NP_001286717.1, NP_611665.1	XP_011140862.1, XP_025157306.1, XP_025157307.1, XP_025157308.1	XP_032690520.1	XP_011155826.1	XP_024887085.1	TGZ51054.1	DBV15_00652	DBV15_00652	RNA polymerase-associated protein Rtf1 [Temnothorax longispinosus]
OG0007105	XP_011067742.1	XP_392759.3	XP_025270556.1, XP_025270557.1	NP_477404.1	XP_025157305.1	XP_032669677.1, XP_032669678.1, XP_032669679.1	XP_011155820.1	XP_024882685.1	TGZ51056.1	DBV15_00654	DBV15_00654	Hemicentin-1 [Temnothorax longispinosus]
OG0003490	XP_011067558.1	XP_001121567.1	XP_011269507.1, XP_011269508.1	NP_001097085.1, NP_001260044.1	XP_025161363.1	XP_032684980.1, XP_032684981.1, XP_032684982.1, XP_032684983.1, XP_032684985.1, XP_032684986.1, XP_032684987.1, XP_032684988.1	XP_011155822.1, XP_025993169.1	XP_024882635.1	TGZ51055.1	DBV15_00655	DBV15_00655	Uncharacterized protein DBV15_00655 [Temnothorax longispinosus]
OG0007862	XP_011067559.1	XP_392760.2	XP_011263581.1	NP_524358.2	XP_011139208.1, XP_011139209.1	XP_032669657.1	XP_011155824.1	XP_024882636.1, XP_024882637.1	TGZ51058.1	DBV15_00656	DBV15_00656	Uncharacterized protein DBV15_00656 [Temnothorax longispinosus]
OG0000767	XP_011067568.1, XP_011067569.1, XP_011067570.1, XP_011067571.1, XP_011067572.1	XP_001122641.2, XP_006565917.1, XP_006565918.1, XP_006565919.1, XP_006565920.1, XP_006565921.1, XP_016766312.1	XP_025269583.1, XP_025269587.1, XP_025269595.1, XP_025269604.1, XP_025269606.1		XP_011139404.1, XP_011139405.1, XP_011139407.1, XP_011139408.1	XP_032673597.1, XP_032673598.1, XP_032673599.1, XP_032673600.1, XP_032673601.1, XP_032673602.1, XP_032673603.1	XP_011155809.1, XP_011155810.1, XP_025993167.1, XP_025993168.1	XP_024882628.1, XP_024882629.1, XP_024882630.1, XP_024882631.1, XP_024882632.1, XP_024882633.1	TGZ50993.1	DBV15_00660	DBV15_00660	Uncharacterized protein DBV15_00660 [Temnothorax longispinosus]
OG0005743	XP_011067573.1	XP_396637.3	XP_011267055.1, XP_011267056.1	NP_001163571.1, NP_001262425.1, NP_649913.1, NP_731376.1	XP_011139409.1	XP_032673606.1, XP_032673607.1	XP_011155808.1	XP_024882623.1	TGZ51008.1	DBV15_00662	DBV15_00662	Mitochondrial pyruvate carrier [Temnothorax longispinosus]
OG0004232	XP_011067589.1, XP_011067591.1	XP_394347.5	XP_025270606.1	NP_651623.1	XP_019696978.1, XP_025153518.1, XP_025153519.1, XP_025153520.1, XP_025153521.1, XP_025153522.1	XP_032673536.1	XP_011171181.2, XP_025994888.2	XP_024882609.1, XP_024882610.1	TGZ50975.1	DBV15_00678	DBV15_00678	Uncharacterized protein DBV15_00678 [Temnothorax longispinosus]
OG0008667	XP_011067602.1	XP_624261.3	XP_011269434.1	NP_612103.1	XP_011150301.1	XP_032673297.1	XP_025994890.1, XP_025994891.1	XP_024882563.1	TGZ50977.1	DBV15_00687	DBV15_00687	Porphobilinogen deaminase [Temnothorax longispinosus]
OG0005185	XP_011067618.1	XP_001122063.2	XP_011253931.1	NP_001104407.2, NP_001163852.1, NP_001163853.1, NP_001260811.1, NP_001263163.1, NP_001287639.1, NP_724697.1	XP_011150299.1	XP_032673296.1	XP_011173100.1	XP_024882553.1	TGZ51070.1	DBV15_00694	DBV15_00694	Cytochrome b-c1 complex subunit 6 [Temnothorax longispinosus]
OG0008668	XP_011067626.1	XP_624741.2	XP_011267070.2, XP_011267071.2	NP_608569.1	XP_011151654.1	XP_032666756.1	XP_011161371.1	XP_024882695.1	TGZ50997.1	DBV15_00696	DBV15_00696	Uncharacterized protein DBV15_00696 [Temnothorax longispinosus]
OG0008141	XP_011053027.1	XP_026302240.1, XP_392613.2			XP_011151677.1, XP_025161287.1	XP_032673480.1	XP_039302726.1	XP_024882680.1, XP_024882681.1	TGZ51095.1	DBV15_00713	DBV15_00713	Uncharacterized protein DBV15_00713 [Temnothorax longispinosus]
OG0003958	XP_011053022.1, XP_011053023.1	XP_001120965.1	XP_011269387.1, XP_019885548.1	NP_610721.2	XP_019700352.1, XP_025161282.1, XP_025161284.1, XP_025161285.1, XP_025161286.1	XP_032673477.1, XP_032673478.1	XP_011172067.1	XP_024882678.1, XP_024882679.1	TGZ51096.1	DBV15_00714	DBV15_00714	Dnaation factor subunit alpha-like protein [Temnothorax longispinosus]
OG0006612	XP_011052995.1	XP_006565978.1, XP_396796.2	XP_011255479.1	NP_648352.2	XP_011135778.1, XP_025158586.1, XP_025158587.1	XP_032673677.1	XP_039302713.1	XP_024882612.1	TGZ51024.1	DBV15_00727	DBV15_00727	Integrator complex subunit 7 [Temnothorax longispinosus]
OG0003019	XP_011052980.1, XP_011052981.1	XP_001122673.2, XP_006565915.1	XP_025263683.1		XP_011135750.1, XP_011135751.1, XP_011135752.1, XP_011135753.1	XP_032673320.1, XP_032673321.1, XP_032673322.1	XP_011172114.1, XP_025987906.1, XP_039303326.1, XP_039303327.1	XP_024882569.1, XP_024882570.1, XP_024882571.1	TGZ51084.1	DBV15_00736	DBV15_00736	Uncharacterized protein DBV15_00736 [Temnothorax longispinosus]
OG0003959	XP_011053039.1	XP_006565990.1, XP_026295022.1, XP_026295023.1	XP_011254700.1, XP_011254701.1, XP_025270300.1		XP_011136026.1, XP_011136027.1, XP_025158589.1	XP_032673445.1, XP_032673446.1	XP_011172127.1, XP_011172128.1	XP_024891568.1, XP_024891569.1	TGZ51018.1	DBV15_00745	DBV15_00745	Ataxin-7-like protein 2 [Temnothorax longispinosus]
OG0007366	XP_011052966.1	XP_006565929.1, XP_016766413.1	XP_011255035.1	NP_649357.1, NP_996139.1	XP_019696041.2	XP_032673452.1	XP_011172129.1	XP_024891571.1	TGZ51017.1	DBV15_00746	DBV15_00746	Translation initiation factor IF-2 [Temnothorax longispinosus]
OG0005918	XP_011052965.1	XP_001122514.1, XP_026295047.1	XP_011263708.1		XP_011136041.1, XP_025158590.1, XP_025158591.1, XP_025158592.1	XP_032673353.1	XP_025987930.1, XP_025987932.1	XP_024891570.1	TGZ51016.1	DBV15_00747	DBV15_00747	Uncharacterized protein DBV15_00747 [Temnothorax longispinosus]
OG0001177	XP_011052950.1	XP_006557505.2, XP_026299734.1, XP_026299735.1, XP_026299736.1, XP_026299737.1	XP_025263531.1, XP_025263532.1, XP_025263533.1, XP_025263534.1, XP_025263535.1, XP_025263536.1, XP_025263537.1	NP_001138032.1, NP_788627.1	XP_025153896.1, XP_025163687.1, XP_025163688.1	XP_032669618.1, XP_032669619.1, XP_032669621.1, XP_032669622.1, XP_032669623.1, XP_032669624.1, XP_032669625.1	XP_011172145.2, XP_011172147.2, XP_011172148.2, XP_011172149.2, XP_039302628.1	XP_024885738.1	TGZ51075.1	DBV15_00757	DBV15_00757	Protein MICAL-3 [Temnothorax longispinosus]
OG0006982	XP_011064266.1, XP_011064267.1	XP_026302173.1, XP_026302174.1	XP_025266926.1	NP_611215.1	XP_011150309.1, XP_025161304.1	XP_032673405.1	XP_025987942.1	XP_024885719.1	TGZ51001.1	DBV15_00762	DBV15_00762	Prickle-like protein 2 protein [Temnothorax longispinosus]
OG0001306	XP_011064263.1, XP_011064264.1, XP_011064265.1	XP_016766170.2, XP_016766171.2, XP_392675.4	XP_011254476.2, XP_011254477.2, XP_011254478.2, XP_025266987.1	NP_001287339.1, NP_650466.2, NP_732033.1, NP_732034.2	XP_011136211.1, XP_025153314.1	XP_032681088.1	XP_011172166.2, XP_011172167.2, XP_011172168.2, XP_011172169.2, XP_011172170.2, XP_011172171.2, XP_039303285.1	XP_024885726.1, XP_024885727.1, XP_024885728.1, XP_024885729.1, XP_024885730.1, XP_024885731.1	TGZ51000.1	DBV15_00763	DBV15_00763	hypothetical protein DBV15_00763 [Temnothorax longispinosus]
OG0015835								XP_024887412.1	TGZ50090.1	DBV15_00781	DBV15_00781	hypothetical protein DBV15_00781 [Temnothorax longispinosus]
OG0003042	XP_011055117.1, XP_011055118.1	XP_006562974.2, XP_006562976.2, XP_016771530.2	XP_025264446.1	NP_001246993.1, NP_649828.1	XP_011150665.1, XP_011150666.1, XP_011150667.1, XP_011150668.1, XP_025161898.1	XP_032678793.1, XP_032678794.1, XP_032678795.1, XP_032678797.1, XP_032678798.1		XP_024884389.1	TGZ50087.1	DBV15_00784	DBV15_00784	Nuclear autoantigenic sperm protein [Temnothorax longispinosus]
OG0009008	XP_011055116.1	XP_026301184.1	XP_011254740.1	NP_524538.2	XP_011140852.1	XP_032689236.1, XP_032689237.1	XP_011170055.1		TGZ50085.1	DBV15_00786	DBV15_00786	hypothetical protein DBV15_00786 [Temnothorax longispinosus]
OG0001968	XP_011055066.1	XP_026301456.1	XP_025263354.1	NP_001262942.1, NP_001356924.1, NP_651315.2, NP_733064.2	XP_025160654.1, XP_025160655.1	XP_032678966.1, XP_032678967.1, XP_032678968.1, XP_032678969.1, XP_032678970.1, XP_032678971.1, XP_032678972.1, XP_032678973.1, XP_032678974.1	XP_025989489.2, XP_039314453.1, XP_039314454.1, XP_039314455.1, XP_039314456.1	XP_024879602.1	TGZ50117.1	DBV15_00792	DBV15_00792	Uncharacterized protein DBV15_00792 [Temnothorax longispinosus]
OG0000221	XP_011055067.1, XP_011055068.1, XP_011055069.1, XP_011055070.1, XP_011055214.1	XP_026301459.1	XP_011254722.2, XP_011254723.2, XP_011254724.2	NP_608954.1, NP_723114.1	XP_011138866.1, XP_011138867.1, XP_011138869.1, XP_011138870.1	XP_032678961.1, XP_032678963.1, XP_032678964.1, XP_032686249.1, XP_032686250.1, XP_032686251.1	XP_011166692.1, XP_011170075.1, XP_011170076.1, XP_011170078.1, XP_011170079.1, XP_011170081.1, XP_025989491.1, XP_025989492.2, XP_025995053.1, XP_039301757.1, XP_039301758.1, XP_039301759.1, XP_039306890.1, XP_039306891.1, XP_039306892.1, XP_039306894.1, XP_039309326.1, XP_039309967.1, XP_039311641.1, XP_039311961.1, XP_039314445.1, XP_039314446.1, XP_039314447.1, XP_039314463.1, XP_039314464.1	XP_024879603.1, XP_024879604.1, XP_024879605.1, XP_024879606.1, XP_024879607.1, XP_024879608.1, XP_024883596.1, XP_024883597.1, XP_024883598.1, XP_024883599.1, XP_024883600.1, XP_024883601.1, XP_024883603.1	TGZ50118.1, TGZ56618.1	DBV15_00793, DBV15_10996	DBV15_00793	ABC transporter G family member 20 [Temnothorax longispinosus]
OG0000898	XP_011055071.1, XP_011055072.1, XP_011055073.1, XP_011055074.1	XP_026301457.1, XP_026301458.1	XP_025261900.1, XP_025261919.1, XP_025261964.1, XP_025262001.1	NP_001034070.1, NP_001034071.1, NP_001287542.1	XP_011138858.1, XP_011138859.1, XP_011138861.1, XP_011138862.1, XP_019696823.1, XP_025160697.1	XP_032678844.1, XP_032678845.1, XP_032678847.1, XP_032678848.1, XP_032678849.1, XP_032678850.1, XP_032678851.1	XP_025989542.1, XP_039314426.1, XP_039314427.1, XP_039314428.1, XP_039314429.1, XP_039314430.1, XP_039314431.1	XP_024879599.1, XP_024879600.1	TGZ50120.1	DBV15_00795	DBV15_00795	ABC transporter G family member 20 [Temnothorax longispinosus]
OG0005995	XP_011055077.1	XP_003250387.2	XP_011254718.1, XP_011254719.1	NP_610543.1, NP_995790.1	XP_011140811.1, XP_011140812.1	XP_032684597.1, XP_032684598.1	XP_011170091.1	XP_024879567.1	TGZ50113.1	DBV15_00798	DBV15_00798	Uncharacterized protein DBV15_00798 [Temnothorax longispinosus]
OG0003319	XP_011055210.1	XP_006560009.1, XP_006560010.1, XP_395366.2	XP_011254716.1	NP_524675.1	XP_011140815.1, XP_011140816.1, XP_011140817.1, XP_011140818.1	XP_032684608.1, XP_032684609.1, XP_032684610.1, XP_032684611.1	XP_011170086.1, XP_025989531.1	XP_024879565.1, XP_024879566.1	TGZ50041.1	DBV15_00801	LOC112459616	phosphoglucomutase [Temnothorax curvispinosus]
OG0005211	XP_011068757.1	XP_026297409.1	XP_011260694.1, XP_019883887.1	NP_001262251.1, NP_001262252.1, NP_649459.4, NP_730819.2	XP_011141643.1, XP_019697544.1	XP_032675624.1	XP_011170095.1	XP_024879573.1, XP_024879574.1	TGZ50076.1	DBV15_00804	LOC112459623	probable sodium/potassium/calcium exchanger CG1090 isoform X2 [Temnothorax curvispinosus]
OG0002942	XP_011068760.1, XP_011068761.1	XP_006563910.1, XP_016769242.1	XP_011260696.1, XP_011260697.1, XP_011260699.1, XP_025265667.1	NP_001261088.1, NP_611414.1, NP_611415.2	XP_011141605.1, XP_025153439.1, XP_025153440.1	XP_032686558.1, XP_032686559.1, XP_032686560.1	XP_011170099.1, XP_011170100.1	XP_024879576.1	TGZ50078.1	DBV15_00806	DBV15_00806	Endoplasmic reticulum metallopeptidase 1 [Temnothorax longispinosus]
OG0000721	XP_011068755.1	XP_393262.1	XP_011261750.1, XP_011261751.1, XP_011261752.1, XP_011261753.1, XP_025265664.1	NP_611870.3, NP_726398.2	XP_011141653.1	XP_032690689.1, XP_032690690.1, XP_032690691.1, XP_032690692.1, XP_032690693.1, XP_032690694.1, XP_032690695.1, XP_032690697.1, XP_032690698.1	XP_011170116.1, XP_011170117.1, XP_011170120.2, XP_025989520.1, XP_025989521.1, XP_039314268.1, XP_039314269.1, XP_039314270.1	XP_024879582.1, XP_024879583.1, XP_024879584.1, XP_024879585.1, XP_024879586.1, XP_024879587.1, XP_024879588.1, XP_024879589.1, XP_024879590.1, XP_024879591.1, XP_024879592.1, XP_024879593.1	TGZ50079.1	DBV15_00807	DBV15_00807	Uncharacterized protein DBV15_00807 [Temnothorax longispinosus]
OG0007135	XP_011068756.1	XP_396554.4	XP_019884117.2	NP_647765.1	XP_019697526.1, XP_025153433.1	XP_032690687.1, XP_032690688.1	XP_025989522.1, XP_025989523.1	XP_024887932.1	TGZ50081.1	DBV15_00809	DBV15_00809	Cysteine and histidine-rich protein 1-like protein [Temnothorax longispinosus]
OG0008711	XP_011068740.1	XP_006560197.1, XP_006560198.1	XP_011262291.1	NP_727023.1	XP_011142609.2	XP_032685629.1	XP_011170127.1	XP_024887901.1	TGZ50072.1	DBV15_00820	DBV15_00820	Sorting nexin-27 [Temnothorax longispinosus]
OG0001762	XP_011068731.1, XP_011068732.1, XP_011068733.1	XP_006560038.1, XP_006560039.1, XP_006560040.1, XP_006560041.1, XP_006560042.1, XP_006560043.1, XP_392094.3	XP_011262287.2	NP_001262818.1, NP_001262819.1, NP_524444.3	XP_011142560.1, XP_011142561.1, XP_011142562.1, XP_011142563.1	XP_032685600.1	XP_025989546.2, XP_025989547.2, XP_025989548.2	XP_024887532.1, XP_024887536.1, XP_024887543.1, XP_024887552.1	TGZ50070.1	DBV15_00822	DBV15_00822	MICOS complex subunit MIC60 [Temnothorax longispinosus]
OG0002272	XP_011068721.1, XP_011068723.1, XP_011068724.1	XP_016772072.2, XP_026301343.1, XP_394067.4	XP_011264749.2, XP_025262153.1	NP_001163430.1, NP_611293.3	XP_011154549.1, XP_011154550.1, XP_011154551.1, XP_011154552.1, XP_011154553.1	XP_032687925.1, XP_032687926.1, XP_032687927.1	XP_011170138.2, XP_039315007.1, XP_039315008.1, XP_039315009.1	XP_024887509.1	TGZ50143.1	DBV15_00830	DBV15_00830	Semaphorin-5B [Temnothorax longispinosus]
OG0007900	XP_011068710.1	NP_001011572.1	XP_011264740.1	NP_001285404.1, NP_523401.2	XP_011155245.2, XP_025156846.1	XP_032687915.1	NP_001291533.1	XP_024887450.1	TGZ50141.1	DBV15_00836	DBV15_00836	Transferrin [Temnothorax longispinosus]
OG0004252	XP_011068696.1, XP_011068697.1	XP_006558776.1	XP_011264731.1, XP_011264732.1, XP_025262233.1	NP_001247263.1, NP_651137.3	XP_025161513.1, XP_025161514.1, XP_025161515.1	XP_032686391.1, XP_032686393.1, XP_032686394.1	XP_011175161.1	XP_024887496.1	TGZ50063.1	DBV15_00849	DBV15_00849	Peroxisomal membrane protein 11C [Temnothorax longispinosus]
OG0006400	XP_011068687.1	XP_394701.3	XP_011264724.1	NP_001188573.1, NP_572576.1, NP_727356.1, NP_727357.1	XP_011154010.1	XP_032686382.1	XP_011175125.1	XP_024887277.1	TGZ50105.1, TGZ58166.1	DBV15_00851, DBV15_11514	DBV15_11514	Dedicator of cytokinesis protein 7 [Temnothorax longispinosus]
OG0007915	XP_011069063.1	XP_016768580.2, XP_016768581.2	XP_011251581.1		XP_011140844.2	XP_032689142.1, XP_032689143.1	XP_011159700.2	XP_024882203.1, XP_024882356.1	TGZ50092.1	DBV15_00871	DBV15_00871	Biorientation of chromosomes in cell division protein 1-like protein [Temnothorax longispinosus]
OG0001261	XP_011052779.1, XP_011052780.1, XP_011069058.1	XP_006567401.1, XP_395193.1	XP_011251840.1, XP_025263515.1, XP_025269938.1	NP_001285521.1, NP_728438.2, NP_728439.2, NP_728441.1, NP_728442.1, NP_728444.1, NP_728445.1	XP_011139940.1, XP_011139941.1, XP_011139942.1	XP_032662873.1	XP_011160508.1, XP_039303835.1, XP_039303837.1, XP_039314810.1	XP_024868593.1, XP_024868594.1, XP_024868595.1, XP_024868596.1, XP_024882211.1, XP_024882377.1	TGZ50094.1, TGZ50683.1	DBV15_00873, DBV15_09023	DBV15_09023	Tektin-3 [Temnothorax longispinosus]
OG0005219	XP_011069085.1	XP_026301239.1	XP_011251568.1	NP_001245504.1, NP_001247037.1, NP_001262468.1, NP_524309.1, NP_525054.2	XP_011140853.1	XP_032686588.1, XP_032686589.1	XP_011155757.1	XP_024882196.1, XP_024882372.1	TGZ50099.1	DBV15_00876	DBV15_00876	Tetraspanin [Temnothorax longispinosus]
OG0002316	XP_011052398.1, XP_011052399.1, XP_011052400.1, XP_011052401.1, XP_011052402.1, XP_011052403.1, XP_011052404.1, XP_011052406.1, XP_011052407.1	XP_006565374.2, XP_026301804.1, XP_026301806.1	XP_025265777.1, XP_025265778.1, XP_025269756.1, XP_025269790.1, XP_025269791.1				XP_011169477.1, XP_025987815.1	XP_024883856.1, XP_024883858.1, XP_024890393.1	TGZ32738.1	DBV15_00880	LOC112466508	uncharacterized protein LOC112466508 [Temnothorax curvispinosus]
OG0000694	XP_011052426.1, XP_011052428.1, XP_011057818.1, XP_011057819.1	XP_006570285.1, XP_026301958.1, XP_026301960.1, XP_026301961.1, XP_026301962.1, XP_394608.2	XP_011266768.1, XP_025262317.1, XP_025262318.1, XP_025262319.1, XP_025262320.1	NP_001245762.1, NP_001245763.1, NP_523414.1	XP_025154393.1, XP_025159206.1, XP_025159207.1, XP_025159209.1, XP_025159210.1, XP_025159211.1	XP_032668953.1	XP_025987816.1, XP_039307845.1, XP_039307846.1, XP_039307847.1, XP_039307848.1, XP_039307850.1, XP_039307851.1, XP_039307852.1, XP_039307853.1, XP_039314750.1	XP_024876403.1, XP_024876404.1, XP_024893290.1	TGZ32741.1, TGZ45947.1	DBV15_00883, DBV15_02735	DBV15_00883, LOC112457511	Cdc42-like protein [Temnothorax longispinosus]
OG0004359	XP_011052431.1, XP_011052432.1	XP_026296649.1, XP_026296650.1, XP_026296651.1	XP_011266770.2	NP_001260096.1, NP_608927.2	XP_011147382.1	XP_032687214.1, XP_032687215.1	XP_025987790.1	XP_024872777.1, XP_024879084.1	TGZ32796.1, TGZ32798.1	DBV15_00896, DBV15_00894	DBV15_00896	T-box protein H15 [Temnothorax longispinosus]
OG0000198	XP_011052440.1, XP_011052441.1, XP_011052442.1, XP_011052443.1, XP_011052445.1, XP_011052446.1, XP_011052447.1, XP_011052448.1, XP_011052449.1, XP_011052450.1, XP_011052451.1	XP_006570275.2, XP_006570276.2, XP_006570277.2, XP_006570278.2, XP_006570279.2, XP_006570280.2, XP_394600.5	XP_011264184.2, XP_011264185.1, XP_011264186.1, XP_011264187.1, XP_011264188.1, XP_011264189.1, XP_025265938.1, XP_025265939.1	NP_572277.2, NP_727050.1	XP_011145697.1, XP_011145698.1, XP_011145699.1, XP_011145700.1, XP_025163224.1, XP_025163225.1, XP_025163226.1, XP_025163227.1, XP_025163228.1	XP_032674477.1, XP_032674478.1, XP_032674479.1, XP_032674480.1, XP_032674481.1, XP_032674482.1	XP_011169618.1, XP_011169626.1, XP_011169636.1, XP_011169675.1, XP_025987792.1, XP_025987793.1, XP_025987794.1, XP_025987795.1, XP_025987796.1, XP_025987797.1, XP_025987799.1, XP_039314756.1	XP_024883211.1, XP_024891473.1, XP_024891483.1, XP_024891491.1, XP_024891501.1, XP_024891511.1, XP_024891517.1	TGZ32711.1	DBV15_00900	DBV15_00900	Broad-complex core protein [Temnothorax longispinosus]
OG0006591	XP_011052455.1	XP_006567715.1, XP_392381.3	XP_019883849.2	NP_649521.1, NP_730901.1, NP_730902.2	XP_011145705.2	XP_032674523.1	XP_011169692.1	XP_024891344.1	TGZ32713.1	DBV15_00902	DBV15_00902	Uncharacterized protein DBV15_00902 [Temnothorax longispinosus]
OG0004840	XP_011052474.1, XP_011052475.1, XP_011052476.1	XP_016773095.1	XP_011268690.1, XP_011268691.1		XP_011145721.2, XP_025163202.1	XP_032674505.1, XP_032674506.1, XP_032674507.1	XP_011169751.2, XP_039314894.1	XP_024891460.1	TGZ32715.1	DBV15_00906	DBV15_00906	Uncharacterized protein DBV15_00906 [Temnothorax longispinosus]
OG0003233							XP_039314731.1, XP_039314732.1, XP_039314733.1, XP_039314734.1, XP_039314736.1, XP_039314737.1, XP_039314738.1, XP_039314739.1, XP_039314740.1, XP_039314741.1	XP_024878874.1, XP_024878875.1, XP_024878876.1, XP_024878877.1, XP_024878878.1, XP_024878879.1, XP_024878880.1, XP_024878881.1, XP_024878882.1	TGZ32789.1	DBV15_00917	DBV15_00917	G-protein coupled receptor Mth2 [Temnothorax longispinosus]
OG0003594	XP_011052484.1	XP_006565370.2	XP_019883752.2, XP_025263859.1	NP_001246615.1, NP_728982.1	XP_025163208.1, XP_025163209.1, XP_025163210.1, XP_025163211.1, XP_025163212.1	XP_032674546.1	XP_011169843.1, XP_011169848.1, XP_011169854.1	XP_024878883.1, XP_024878884.1	TGZ32698.1	DBV15_00927	DBV15_00927	Peroxisomal membrane protein PMP34 [Temnothorax longispinosus]
OG0012477		XP_026302062.1				XP_032674472.1			TGZ32769.1	DBV15_00932	DBV15_00932	Uncharacterized protein DBV15_00932 [Temnothorax longispinosus]
OG0002227	XP_011063452.1	XP_026296648.1	XP_011259958.1, XP_025263863.1	NP_001033853.1, NP_001259673.1, NP_001259674.1, NP_001259675.1, NP_525093.1, NP_573271.1, NP_996501.1, NP_996502.1	XP_011145728.1, XP_025163204.1, XP_025163205.1	XP_032674512.1, XP_032674513.1, XP_032674514.1, XP_032674515.1, XP_032674516.1	XP_011160101.1, XP_039315088.1	XP_024878902.1	TGZ32770.1	DBV15_00933	DBV15_00933	Frequenin-1 [Temnothorax longispinosus]
OG0005893	XP_011052242.1	XP_001121399.3, XP_006568615.2, XP_006568616.2, XP_006568617.2	XP_011259961.1	NP_572545.1	XP_011145733.1, XP_025156091.1	XP_032674430.1	XP_011160105.1	XP_024878892.1	TGZ32762.1	DBV15_00938	DBV15_00938	Uncharacterized protein DBV15_00938 [Temnothorax longispinosus]
OG0004833	XP_011052237.1, XP_011052239.1	XP_016773295.1, XP_392138.3	XP_011263286.1	NP_523939.1	XP_011145736.1	XP_032674442.1, XP_032674444.1	XP_011160107.1, XP_011160108.1	XP_024878899.1, XP_024878900.1, XP_024878901.1	TGZ32763.1	DBV15_00939	DBV15_00939	hypothetical protein DBV15_00939 [Temnothorax longispinosus]
OG0005891	XP_011052240.1	XP_623676.2	XP_011263288.1	NP_001287406.1, NP_650802.1, NP_650803.1, NP_650804.2	XP_011145735.1	XP_032674440.1	XP_011160112.1, XP_011160113.1	XP_024878894.1	TGZ32707.1	DBV15_00940	DBV15_00940	hypothetical protein DBV15_00940 [Temnothorax longispinosus]
OG0001945	XP_011052209.1, XP_011052210.1, XP_011052211.1, XP_011052213.1, XP_011052214.1	XP_026299538.1	XP_011263309.1, XP_011263310.1, XP_011263311.1, XP_011263312.1, XP_011263314.1	NP_001163490.1, NP_730667.3	XP_011145760.1, XP_011145761.1, XP_025157075.1	XP_032677253.1, XP_032677254.1, XP_032677255.1	XP_011160129.1, XP_011160130.1, XP_039314371.1, XP_039314372.1	XP_024886832.1	TGZ32792.1	DBV15_00954	DBV15_00954	Uncharacterized protein DBV15_00954 [Temnothorax longispinosus]
OG0000529	XP_011052198.1, XP_011052199.1, XP_011052200.1, XP_011052201.1, XP_011052202.1, XP_011052204.1, XP_011052205.1	XP_006559055.1, XP_393447.2	XP_011263318.1, XP_025263967.1, XP_025263968.1	NP_001285154.1, NP_001285155.1, NP_572801.2, NP_572802.1	XP_025157087.1, XP_025157088.1, XP_025157089.1, XP_025157090.1, XP_025157091.1, XP_025157093.1, XP_025159903.1, XP_025159904.1, XP_025159905.1, XP_025159906.1, XP_025159907.1, XP_025159908.1	XP_032677256.1, XP_032677258.1, XP_032677259.1, XP_032677260.1, XP_032677261.1, XP_032677262.1, XP_032677263.1	XP_025987776.1, XP_025987777.1, XP_025987778.1, XP_039314374.1	XP_024886842.1, XP_024886844.1, XP_024886845.1, XP_024886846.1	TGZ32758.1	DBV15_00959	DBV15_00959	Uncharacterized protein DBV15_00959 [Temnothorax longispinosus]
OG0002126	XP_011052178.1, XP_011052179.1, XP_011052180.1	XP_006569593.1, XP_006569594.1, XP_624849.1	XP_011258577.1, XP_025263850.1	NP_001188925.2, NP_001260961.1, NP_523736.1, NP_652381.1, NP_725351.1	XP_011140555.1, XP_011140556.1, XP_011140557.1, XP_025159919.1	XP_032677233.1, XP_032677234.1, XP_032677235.1, XP_032677237.1	XP_039314110.1	XP_024886854.1	TGZ32725.1	DBV15_00964	DBV15_00964	USP6 N-terminal-like protein [Temnothorax longispinosus]
OG0004353	XP_011052175.1, XP_011052176.1	XP_026297742.1	XP_011258584.1	NP_001259906.1, NP_573050.1, NP_608647.1	XP_025159928.1, XP_025159929.1, XP_025159930.1, XP_025159931.1	XP_032677199.1, XP_032677200.1	XP_011172487.1	XP_024871380.1	TGZ32719.1	DBV15_00966	DBV15_00966	Uncharacterized protein DBV15_00966 [Temnothorax longispinosus]
OG0000201	XP_011059476.1, XP_011059492.1	XP_016768414.1, XP_026296992.1, XP_026296993.1, XP_026296994.1, XP_026297082.1	XP_011266721.2, XP_025267761.1	NP_001097744.1, NP_524313.2, NP_524314.2, NP_651866.1, NP_652622.3, NP_652623.2	XP_011135048.1, XP_011144214.1, XP_019698291.2, XP_025160044.1, XP_025162993.1, XP_025162994.1, XP_025162995.1, XP_025162996.1, XP_025162997.1, XP_025162998.1, XP_025162999.1, XP_025163006.1, XP_025163007.1, XP_025163008.1	XP_032684086.1, XP_032684087.1, XP_032684088.1, XP_032684089.1, XP_032684120.1, XP_032684121.1, XP_032684122.1, XP_032684124.1, XP_032684125.1, XP_032684126.1, XP_032684127.1	XP_011166804.1, XP_011166805.2, XP_011166806.2, XP_025985909.1, XP_025985910.1	XP_024875342.1, XP_024885433.1, XP_024885443.1, XP_024885453.1, XP_024885705.1, XP_024890458.1, XP_024890459.1, XP_024890460.1, XP_024890461.1, XP_024890462.1, XP_024890463.1, XP_024893876.1, XP_024893880.1	TGZ32775.1, TGZ49800.1, TGZ49801.1, TGZ49805.1, TGZ58330.1	DBV15_00972, DBV15_06196, DBV15_06197, DBV15_06198, DBV15_10477	DBV15_06197	Uncharacterized protein DBV15_06197 [Temnothorax longispinosus]
OG0010320			XP_011258597.1		XP_011146885.1	XP_032684471.1	XP_011171591.1, XP_011171592.1	XP_024885659.1	TGZ32791.1	DBV15_00975	DBV15_00975	Dual oxidase maturation factor 1 [Temnothorax longispinosus]
OG0003589	XP_011052137.1, XP_011052138.1	XP_003250529.1, XP_624758.3	XP_025263785.1, XP_025263786.1	NP_001262354.2, NP_001262355.1, NP_001262356.1, NP_649752.2	XP_011152253.1, XP_011152259.1	XP_032684473.1, XP_032684474.1	XP_011155524.2, XP_011155525.2	XP_024885721.1	TGZ32726.1	DBV15_00981	DBV15_00981	Uncharacterized protein DBV15_00981 [Temnothorax longispinosus]
OG0001859	XP_011061997.1	XP_006568657.1, XP_006568658.1, XP_026301106.1	XP_011260006.1, XP_011260007.2, XP_011260008.1, XP_011260009.1, XP_011260010.1	NP_524001.2	XP_011139225.1, XP_011139226.1, XP_011139227.1	XP_032664881.1, XP_032664882.1, XP_032664883.1, XP_032664886.1	XP_011172432.1, XP_011172433.1, XP_011172434.1, XP_011172435.1, XP_011172436.1, XP_011172437.1, XP_011172438.1	XP_024875909.1	TGZ32784.1	DBV15_00996	DBV15_00996	Uncharacterized protein DBV15_00996 [Temnothorax longispinosus]
OG0001100	XP_011053616.1, XP_011053906.1, XP_011053907.1, XP_011056053.1, XP_011056054.1, XP_011056064.1, XP_011068479.1	XP_623922.2	XP_019884091.1, XP_025267475.1	NP_609310.2	XP_011141382.1, XP_011141383.1, XP_025157262.1	XP_032691435.1, XP_032691436.1	XP_011160261.1, XP_011160936.1, XP_011160937.1, XP_011160941.1, XP_039309768.1, XP_039309770.1	XP_024874325.1, XP_024880749.1, XP_024880760.1, XP_024880761.1, XP_024880762.1, XP_024880764.1, XP_024887560.1	TGZ32134.1, TGZ32135.1, TGZ32136.1, TGZ46625.1	DBV15_01010, DBV15_01011, DBV15_01012, DBV15_04052	DBV15_01010	Zinc carboxypeptidase a 1 [Temnothorax longispinosus]
OG0005092	XP_011063434.1	XP_395245.2	XP_011256332.1	NP_610454.2	XP_011136486.1, XP_011148577.1, XP_025153628.1, XP_025153629.1	XP_032670663.1	XP_011157844.1	XP_024876002.1, XP_024880750.1	TGZ32201.1, TGZ47735.1, TGZ51307.1	DBV15_01022, DBV15_12325, DBV15_06445	DBV15_01022	RNA-binding protein 8A [Temnothorax longispinosus]
OG0000939	XP_011065929.1, XP_011065930.1, XP_011065931.1, XP_011065933.1	XP_026300561.1, XP_026300562.1, XP_026300563.1, XP_026300564.1, XP_026300565.1, XP_026300566.1, XP_026300567.1	XP_011251963.2, XP_011251964.2, XP_011251965.2, XP_011251966.2, XP_019883807.2	NP_477186.1, NP_724569.1, NP_724570.1	XP_011153865.1, XP_011153876.1, XP_025157903.1, XP_025157904.1	XP_032683177.1, XP_032683178.1, XP_032683179.1, XP_032683180.1, XP_032683182.1, XP_032683183.1	XP_025992759.2, XP_025992760.2, XP_025992761.2, XP_025992762.2, XP_039309376.1	XP_024886489.1	TGZ32195.1	DBV15_01025	DBV15_01025	Myosin-Va [Temnothorax longispinosus]
OG0003812	XP_011065936.1, XP_011065937.1	XP_026300493.1	XP_011251962.1	NP_001246409.1, NP_001246410.1, NP_001246411.1, NP_611348.1	XP_011153830.1, XP_011153841.1, XP_011153850.1, XP_025157908.1, XP_025157909.1	XP_032683381.1	XP_011175130.1	XP_024886477.1, XP_024886478.1	TGZ32197.1	DBV15_01027	DBV15_01027	Uncharacterized protein DBV15_01027 [Temnothorax longispinosus]
OG0006317	XP_011065940.1	XP_397413.3	XP_025263331.1	NP_001259086.1, NP_001284722.1, NP_524632.1, NP_726646.1	XP_011153749.1, XP_025157905.1	XP_032683375.1	XP_025992775.1	XP_024886496.1	TGZ32194.1	DBV15_01029	DBV15_01029	Uncharacterized protein DBV15_01029 [Temnothorax longispinosus]
OG0009874	XP_011065970.1	XP_006559363.2	XP_011251967.2			XP_032688369.1	XP_025992772.2	XP_024886485.1, XP_024886486.1	TGZ32130.1	DBV15_01032	DBV15_01032	Mitochondrial 2-oxoglutarate/malate carrier protein [Temnothorax longispinosus]
OG0008600	XP_011065954.1	XP_393312.1	XP_011251950.1	NP_524504.2, NP_524505.2	XP_011154611.1	XP_032686858.1	XP_011175146.1	XP_024886487.1	TGZ32131.1	DBV15_01033	DBV15_01033	Enhancer of split mgamma protein [Temnothorax longispinosus]
OG0009873	XP_011065947.1	XP_001120327.2	XP_011264417.2		XP_011154609.1	XP_032686859.1	XP_011175142.1	XP_024886488.1	TGZ32191.1	DBV15_01041	DBV15_01041	Uncharacterized protein DBV15_01041 [Temnothorax longispinosus]
OG0002680	XP_011065962.1, XP_011065963.1	XP_026302084.1	XP_011267409.1, XP_011267410.1, XP_011267411.1, XP_025266688.1	NP_001259511.1, NP_001285197.1, NP_572869.1	XP_011148977.1	XP_032689698.1, XP_032689699.1, XP_032689700.1	XP_039309494.1, XP_039309495.1, XP_039309496.1	XP_024886498.1, XP_024886499.1, XP_024886500.1, XP_024886501.1	TGZ32121.1	DBV15_01051	DBV15_01051	putative inositol monophosphatase 3 [Temnothorax longispinosus]
OG0006806	XP_011059251.1	XP_016772679.1	XP_011265295.1, XP_011265296.1	NP_725343.1	XP_011136866.2, XP_019696216.1	XP_032667791.1, XP_032667792.1	XP_011176399.1	XP_024879097.1	TGZ32119.1	DBV15_01054	DBV15_01054	39S ribosomal protein L53, mitochondrial [Temnothorax longispinosus]
OG0001714	XP_011059252.1	XP_006571833.1, XP_006571834.1, XP_006571836.1, XP_026300412.1	XP_011265292.1, XP_025268225.1	NP_001246314.1, NP_523734.1, NP_725341.1, NP_725342.1	XP_011136867.1, XP_025162516.1	XP_032667781.1	XP_011176397.1, XP_025990459.1, XP_025990460.1, XP_025990461.1, XP_025990462.2, XP_025990463.1, XP_025990464.1, XP_039309482.1	XP_024870322.1, XP_024870323.1, XP_024879944.1, XP_024879946.1	TGZ32205.1	DBV15_01055	LOC112453673	protein argonaute-2-like isoform X1 [Temnothorax curvispinosus]
OG0000140			XP_019883465.1, XP_025269881.1	NP_610793.1	XP_011138985.1, XP_011146325.2, XP_019697919.2, XP_025154439.1, XP_025155137.1, XP_025159105.1, XP_025159232.1, XP_025159867.1, XP_025160794.1	XP_032670042.1, XP_032670043.1, XP_032671956.1, XP_032685599.1, XP_032688147.1, XP_032688152.1, XP_032688158.1, XP_032688163.1, XP_032688164.1, XP_032688165.1, XP_032688336.1, XP_032689240.1, XP_032689779.1, XP_032690135.1	XP_011158231.2, XP_011162891.2, XP_011163146.1, XP_011169195.1, XP_011171617.3, XP_011174362.2, XP_011174627.3, XP_025988183.2, XP_025991729.2, XP_025994301.1, XP_039301894.1, XP_039302875.1, XP_039303365.1, XP_039303380.1, XP_039303382.1, XP_039303536.1, XP_039309233.1, XP_039311758.1, XP_039311759.1, XP_039311760.1, XP_039311761.1, XP_039311763.1, XP_039311764.1, XP_039311765.1, XP_039311766.1,…	XP_024867729.1, XP_024867730.1, XP_024873440.1, XP_024879062.1, XP_024881294.1, XP_024881886.1, XP_024881887.1, XP_024882920.1, XP_024883854.1, XP_024888194.1, XP_024892200.1	TGZ32180.1, TGZ37512.1, TGZ46383.1	DBV15_01062, DBV15_04634, DBV15_03650	LOC112451986	uncharacterized protein LOC112451986 isoform X1 [Temnothorax curvispinosus]
OG0002195	XP_011059260.1, XP_011059261.1, XP_011059262.1, XP_011059263.1, XP_011059264.1, XP_011059265.1, XP_011059267.1, XP_011059268.1, XP_011059269.1, XP_011059270.1	XP_001121996.2, XP_006568130.1, XP_006568132.1, XP_006568133.1, XP_006568134.1	XP_011265303.1, XP_025268211.1		XP_011139983.1, XP_025159092.1	XP_032689917.1	XP_011176408.1	XP_024881295.1, XP_024881296.1	TGZ32179.1	DBV15_01063	DBV15_01063	Uncharacterized protein DBV15_01063 [Temnothorax longispinosus]
OG0001032	XP_011059259.1	XP_006568135.2, XP_006568136.3, XP_016771345.2, XP_016771346.2, XP_016771347.2, XP_016771348.2, XP_026300560.1	XP_011265304.1, XP_011265307.1, XP_011265308.1, XP_025268217.1, XP_025268218.1, XP_025268219.1, XP_025268220.1		XP_025159073.1, XP_025159075.1, XP_025159076.1, XP_025159077.1	XP_032689912.1, XP_032689913.1, XP_032689914.1, XP_032689915.1, XP_032689916.1	XP_011176409.1, XP_011176410.1, XP_025990496.1, XP_025990497.1, XP_039309480.1, XP_039309481.1	XP_024881290.1, XP_024881292.1, XP_024881293.1	TGZ32186.1	DBV15_01065	DBV15_01065	Uncharacterized protein DBV15_01065 [Temnothorax longispinosus]
OG0006809	XP_011059290.1, XP_011059291.1	XP_006568109.1	XP_011265323.1		XP_025159032.1	XP_032668608.1, XP_032668609.1	XP_011155314.1	XP_024881280.1, XP_024881281.1, XP_024881283.1	TGZ32116.1	DBV15_01075	DBV15_01075	Uncharacterized protein DBV15_01075 [Temnothorax longispinosus]
OG0003717	XP_011059294.1	XP_006558558.3, XP_016771266.1	XP_011265329.1, XP_025268209.1, XP_025268210.1	NP_001246351.1, NP_001246352.1, NP_001286468.1, NP_611061.1	XP_011145925.1	XP_032668528.1, XP_032668529.1	XP_011155320.1, XP_025990458.1	XP_024881269.1, XP_024881271.1	TGZ32114.1	DBV15_01077	DBV15_01077	Protein N-terminal glutamine amidohydrolase [Temnothorax longispinosus]
OG0000509	XP_011056050.1, XP_011056051.1, XP_011056052.1, XP_011056062.1	XP_001122105.4, XP_016768746.1, XP_016768747.1	XP_025261987.1, XP_025261988.1, XP_025261990.1, XP_025262010.1, XP_025262011.1		XP_025157252.1, XP_025157253.1, XP_025157254.1, XP_025157256.1, XP_025157257.1, XP_025157258.1, XP_025157259.1, XP_025157283.1, XP_025157284.1	XP_032691423.1	XP_011160938.2, XP_011160940.2, XP_025992868.2, XP_025992871.2, XP_039309198.1, XP_039309199.1, XP_039309755.1, XP_039309756.1, XP_039309757.1, XP_039309758.1, XP_039309759.1, XP_039309760.1, XP_039309761.1, XP_039309762.1, XP_039309763.1, XP_039309764.1, XP_039309765.1, XP_039309767.1	XP_024880765.1, XP_024888160.1, XP_024888852.1	TGZ32150.1, TGZ32203.1	DBV15_01085, DBV15_01009	DBV15_01009	hypothetical protein DBV15_01009 [Temnothorax longispinosus]
OG0008038	XP_011050017.1	XP_006565109.1	XP_025262169.1	NP_609366.2	XP_011151987.1	XP_032666183.1	XP_025987674.1, XP_039305506.1	XP_024867582.1	TGZ31926.1	DBV15_01153	DBV15_01153	Translational activator of cytochrome c oxidase 1 [Temnothorax longispinosus]
OG0005659	XP_011064577.1, XP_011064578.1	XP_016767110.1, XP_026296055.1, XP_392668.2	XP_011264829.1	NP_001246408.1, NP_611340.1	XP_019699439.1, XP_025158328.1	XP_032688423.1	XP_011173559.1	XP_024867279.1	TGZ31875.1	DBV15_01174	DBV15_01174	Orphan sodium-and chloride-dependent neurotransmitter transporter NTT4 [Temnothorax longispinosus]
OG0000387	XP_011050092.1, XP_011059823.1, XP_011060915.1, XP_011060917.1, XP_011066686.1, XP_011066687.1							XP_024867170.1, XP_024867171.1, XP_024868173.1, XP_024875503.1, XP_024875504.1, XP_024875505.1, XP_024875506.1, XP_024875507.1, XP_024876606.1, XP_024877839.1, XP_024877845.1, XP_024878936.1, XP_024879360.1, XP_024879511.1, XP_024879512.1, XP_024882170.1, XP_024882816.1, XP_024883034.1, XP_024885789.1, XP_024891141.1, XP_024893092.1, XP_024893720.1, XP_024893759.1	TGZ31873.1, TGZ36965.1, TGZ37495.1, TGZ37501.1, TGZ47528.1, TGZ48537.1, TGZ48726.1, TGZ49913.1, TGZ49914.1, TGZ49915.1, TGZ49916.1, TGZ51640.1, TGZ53201.1, TGZ53248.1, TGZ53307.1, TGZ53657.1, TGZ54234.1, TGZ56357.1, TGZ56358.1, TGZ56998.1, TGZ57553.1	DBV15_01176, DBV15_10460, DBV15_04668, DBV15_04664, DBV15_00185, DBV15_10788, DBV15_08000, DBV15_11316, DBV15_11317, DBV15_11314, DBV15_11315, DBV15_12554, DBV15_01540, DBV15_11106, DBV15_04310, DBV15_11649, DBV15_02456, DBV15_08848, DBV15_08849, DBV15_12819, DBV15_02290	DBV15_11649	Aminopeptidase N [Temnothorax longispinosus]
OG0002637	XP_011061940.1	XP_006567199.2, XP_006567200.2, XP_026295823.1	XP_011251722.1	NP_001245866.1, NP_001260013.1, NP_001260014.1, NP_523469.2, NP_608812.3, NP_722954.3	XP_011148422.1, XP_025158298.1	XP_032688488.1, XP_032688489.1, XP_032688490.1, XP_032688491.1	XP_025987713.2	XP_024867195.1, XP_024867204.1	TGZ31868.1, TGZ31938.1	DBV15_01179, DBV15_01178	DBV15_01178	hypothetical protein DBV15_01178 [Temnothorax longispinosus]
OG0000982	XP_011061934.1, XP_011061935.1, XP_011061936.1	NP_001193902.1, XP_006567169.2	XP_025267011.1, XP_025267012.1, XP_025267014.1, XP_025267015.1, XP_025267016.1, XP_025267017.1, XP_025268566.1, XP_025269852.1, XP_025269858.1, XP_025269859.1	NP_608924.1	XP_011148427.1	XP_032689465.1, XP_032689466.1, XP_032689467.1, XP_032689468.1	XP_011173564.1, XP_025987714.1	XP_024867401.1, XP_024867409.1, XP_024867415.1, XP_024867424.1, XP_024867434.1, XP_024867441.1, XP_024867447.1, XP_024867452.1, XP_024867459.1, XP_024867468.1, XP_024867476.1	TGZ31922.1	DBV15_01185	LOC112451779	acyl-CoA synthetase family member 2, mitochondrial isoform X9 [Temnothorax curvispinosus]
OG0011609		XP_016767383.2	XP_025268955.1		XP_025158279.1				TGZ31876.1	DBV15_01187	DBV15_01187	Uncharacterized protein DBV15_01187 [Temnothorax longispinosus]
OG0001134	XP_011061930.1, XP_011061932.1, XP_011061933.1	XP_006567198.2, XP_016767376.1, XP_016767378.1, XP_026295794.1	XP_025267018.1	NP_001097089.2, NP_001245891.1, NP_001303309.1, NP_523483.2, NP_995634.2	XP_011148425.1, XP_025158277.1	XP_032689451.1, XP_032689452.1, XP_032689453.1, XP_032689454.1	XP_011173572.1, XP_025987626.2, XP_025987627.1, XP_039305320.1, XP_039305321.1, XP_039305323.1	XP_024867318.1, XP_024867322.1, XP_024867328.1, XP_024867333.1, XP_024867340.1	TGZ31879.1, TGZ31920.1, TGZ54542.1	DBV15_01189, DBV15_01186, DBV15_04589	DBV15_01186	Uncharacterized protein DBV15_01186 [Temnothorax longispinosus]
OG0003549	XP_011050243.1, XP_011061918.1, XP_011061921.1, XP_011061950.1	NP_001011578.1	XP_011261399.1		XP_011136990.1	XP_032671067.1	NP_001291513.1, NP_001291514.1, XP_039304810.1, XP_039305184.1	XP_024872170.1, XP_024884740.1, XP_024890663.1, XP_024890665.1, XP_024893594.1	TGZ31849.1	DBV15_01195	LOC112466671	vitellogenin-2-like [Temnothorax curvispinosus]
OG0009191	XP_011061917.1	XP_006560649.2	XP_011261400.3	NP_648665.1	XP_011136989.1	XP_032671072.1	XP_011173586.2	XP_024888639.1	TGZ31852.1	DBV15_01196	DBV15_01196	Alanine--glyoxylate aminotransferase 2-like protein [Temnothorax longispinosus]
OG0009190	XP_011061915.1	XP_016767519.2	XP_011266692.2	NP_523547.1	XP_011136987.1	XP_032671071.1	XP_011173594.1	XP_024888640.1	TGZ31887.1	DBV15_01199	DBV15_01199	Double-strand break repair protein mre11-like protein [Temnothorax longispinosus]
OG0001717	XP_011059567.1, XP_011061908.1, XP_011061909.1, XP_011064037.1	XP_026296053.1	XP_025270219.1, XP_025270299.1, XP_025271237.1		XP_025160176.1, XP_025160178.1	XP_032687821.1, XP_032687823.1, XP_032687824.1, XP_032687870.1, XP_032687872.1, XP_032687874.1, XP_032687876.1	XP_039304372.1, XP_039311579.1	XP_024882869.1, XP_024882882.1, XP_024882952.1, XP_024888365.1, XP_024889554.1, XP_024894010.1	TGZ31858.1, TGZ45768.1	DBV15_01206, DBV15_09435	LOC112461734	uncharacterized protein LOC112461734 [Temnothorax curvispinosus]
OG0002868	XP_011061902.1	XP_006558244.2	XP_011261967.1, XP_011262050.1, XP_011262137.1, XP_025266462.1	NP_001260790.1, NP_724597.1	XP_011137165.1, XP_011137166.1, XP_011137167.1, XP_025153162.1	XP_032681277.1, XP_032681278.1, XP_032681279.1, XP_032681280.1, XP_032681281.1		XP_024882888.1, XP_024882889.1, XP_024882890.1	TGZ31863.1	DBV15_01209	DBV15_01209	Uncharacterized protein DBV15_01209 [Temnothorax longispinosus]
OG0001217	XP_011061899.1, XP_011061900.1, XP_011061901.1	XP_393396.2	XP_025265718.1, XP_025265720.1, XP_025265753.1, XP_025266476.1, XP_025266477.1, XP_025266478.1, XP_025266479.1, XP_025266480.1	NP_001286161.1, NP_001286162.1, NP_001286163.1, NP_610317.1, NP_610318.1, NP_610319.2	XP_011137301.1	XP_032681287.1, XP_032681288.1, XP_032681289.1, XP_032681290.1	XP_011163661.1, XP_011163662.1, XP_039305380.1	XP_024882875.1, XP_024890067.1, XP_024890068.1, XP_024890069.1	TGZ31897.1, TGZ55785.1	DBV15_01210, DBV15_12586	LOC112466274	diacylglycerol O-acyltransferase 2-like [Temnothorax curvispinosus]
OG0006894	XP_011061890.1	XP_006560607.2	XP_025261806.1, XP_025261807.1	NP_523613.4, NP_724347.3	XP_011150149.1, XP_011150151.1	XP_032684242.1	XP_011169079.2	XP_024882887.1	TGZ31893.1	DBV15_01214	DBV15_01214	Intraflagellar transport protein 88-like protein [Temnothorax longispinosus]
OG0004618	XP_011064987.1, XP_011064988.1	XP_003249574.1, XP_006559865.1	XP_011266255.1, XP_011266256.1		XP_011147451.1, XP_025160465.1	XP_032679169.1, XP_032679170.1, XP_032679171.1	NP_001291509.1, XP_011162680.1	XP_024876216.1, XP_024876225.1	TGZ49760.1	DBV15_01242	DBV15_01242	Uncharacterized protein DBV15_01242 [Temnothorax longispinosus]
OG0003157	XP_011064971.1	XP_003249566.1, XP_016768647.1	XP_011266262.1	NP_524908.1	XP_011152870.1, XP_011152871.1, XP_011152872.1, XP_011152873.1, XP_025160833.1, XP_025160834.1	XP_032679062.1, XP_032679063.1, XP_032679064.1, XP_032679065.1, XP_032679066.1	XP_011162816.3	XP_024876902.1, XP_024876911.1	TGZ49700.1	DBV15_01251	DBV15_01251	Uncharacterized protein DBV15_01251 [Temnothorax longispinosus]
OG0002452	XP_011064966.1, XP_011064967.1, XP_011064968.1	XP_006559875.1, XP_016768644.1	XP_011266264.1, XP_011266265.1	NP_001036632.1, NP_001036633.2, NP_001036634.1, NP_001262237.1	XP_025155106.1	XP_032683486.1, XP_032683487.1, XP_032683488.1	XP_011162673.2, XP_025987400.2	XP_024876846.1, XP_024876852.1, XP_024876857.1, XP_024876867.1	TGZ49703.1, TGZ50318.1	DBV15_01254, DBV15_06579	DBV15_01254	Calcium/calmodulin-dependent protein kinase kinase 2 [Temnothorax longispinosus]
OG0007008	XP_011064957.1	NP_001011640.1	XP_011266272.1, XP_025268450.1	NP_651265.1	XP_019695816.2	XP_032683495.1, XP_032683496.1	XP_039312929.1	XP_024876958.1, XP_024876965.1	TGZ49702.1	DBV15_01257	DBV15_01257	Protein takeout [Temnothorax longispinosus]
OG0003794	XP_011064954.1	NP_001242963.1, XP_026297371.1	XP_011266274.1	NP_001036451.1, NP_001036452.1, NP_001163052.1, NP_001163053.1, NP_001163054.1, NP_001260703.1	XP_019700266.1	XP_032683463.1, XP_032683464.1, XP_032683466.1	XP_011162690.1, XP_039310050.1	XP_024876149.1	TGZ49646.1	DBV15_01261	LOC112457370	nipped-B-like protein [Temnothorax curvispinosus]
OG0003156	XP_011064942.1, XP_011064944.1	XP_026297840.1, XP_026297841.1, XP_026297842.1, XP_026297843.1	XP_025268448.1		XP_025154594.1, XP_025154595.1, XP_025154596.1	XP_032666235.1, XP_032666236.1, XP_032666237.1, XP_032666238.1, XP_032666239.1, XP_032666240.1	XP_025987391.1, XP_039310066.1	XP_024875886.1	TGZ49648.1	DBV15_01267	DBV15_01267	LisH domain-containing protein ARMC9 [Temnothorax longispinosus]
OG0004183	XP_011064930.1, XP_011064931.1	XP_623725.1	XP_011262974.1, XP_019884394.1	NP_001033899.1, NP_001245961.1, NP_001260365.1, NP_476813.1, NP_599110.1	XP_011147332.1	XP_032672606.1, XP_032672607.1	XP_011162712.1, XP_039310111.1	XP_024876090.1	TGZ49718.1	DBV15_01272	LOC112457335	voltage-dependent anion-selective channel-like [Temnothorax curvispinosus]
OG0001499	XP_011064924.1, XP_011064925.1	XP_001121316.2	XP_011263833.1, XP_011263834.1, XP_011263835.1, XP_025262726.1	NP_524199.1	XP_019699048.2, XP_025159585.1, XP_025159586.1, XP_025159587.1, XP_025159588.1, XP_025159589.1	XP_032672621.1, XP_032672622.1, XP_032672623.1, XP_032672624.1, XP_032672625.1, XP_032672626.1, XP_032672627.1, XP_032672629.1, XP_032672630.1, XP_032672631.1	XP_011162720.1, XP_011162721.1, XP_025987360.1	XP_024876162.1	TGZ49713.1	DBV15_01275	DBV15_01275	Polycomb group protein Pc [Temnothorax longispinosus]
OG0002901	XP_011064911.1	XP_006564053.1, XP_006564055.1, XP_016766990.1	XP_011263821.1, XP_011263822.1	NP_001162771.1, NP_001162772.1, NP_573104.1, NP_996483.2	XP_025159760.1	XP_032672660.1, XP_032672661.1	XP_025993223.2, XP_025993224.2, XP_039310299.1	XP_024876514.1, XP_024876520.1, XP_024876527.1, XP_024876535.1	TGZ49669.1	DBV15_01281	DBV15_01281	Uncharacterized protein DBV15_01281 [Temnothorax longispinosus]
OG0007778	XP_011064885.1	XP_026294843.1	XP_011255758.1	NP_733018.1	XP_011135441.1, XP_011135442.1	XP_032671181.1, XP_032671182.1	XP_011162421.1	XP_024876354.1	TGZ49668.1	DBV15_01286	DBV15_01286	putative tyrosine-protein kinase Wsck [Temnothorax longispinosus]
OG0007004	XP_011064873.1	XP_001120137.1, XP_001120194.1, XP_003249689.1	XP_011255769.1		XP_011135428.1, XP_025163511.1	XP_032665442.1		XP_024874539.1, XP_024876113.1, XP_024892044.1	TGZ49662.1	DBV15_01290	DBV15_01290	Protein lethal(2)essential for life [Temnothorax longispinosus]
OG0011582		XP_001119884.1	XP_011257047.2					XP_024876015.1	TGZ49661.1	DBV15_01295	DBV15_01295	Protein lethal essential for life-like protein [Temnothorax longispinosus]
OG0001162		XP_026297724.1, XP_026297725.1, XP_026297726.1	XP_025262870.1, XP_025262872.1	NP_001285680.1, NP_609049.1	XP_011145665.1, XP_011145666.1, XP_011145667.1, XP_011145668.1, XP_011145669.1, XP_025157536.1, XP_025157537.1, XP_025157538.1	XP_032682773.1, XP_032682774.1, XP_032682775.1, XP_032682776.1, XP_032682777.1, XP_032682778.1	XP_011169324.1, XP_011169326.1, XP_025992226.1	XP_024879274.1, XP_024879275.1, XP_024879276.1, XP_024879277.1, XP_024879278.1, XP_024879279.1, XP_024879280.1, XP_024879281.1	TGZ49688.1	DBV15_01316	DBV15_01316	Equilibrative nucleoside transporter 3 [Temnothorax longispinosus]
OG0003966	XP_011053489.1	XP_006557696.2, XP_016768649.2	XP_011263626.2, XP_011263627.2, XP_011263628.2, XP_011263629.2, XP_025262873.1	NP_648220.1, NP_729378.1	XP_025157534.1, XP_025157535.1	XP_032682772.1, XP_032682780.1	XP_025992227.2	XP_024879282.1	TGZ49687.1	DBV15_01317	DBV15_01317	NADPH-dependent diflavin oxidoreductase 1 [Temnothorax longispinosus]
OG0002135	XP_011053490.1	XP_006557693.1, XP_397140.4	XP_011263624.1, XP_011263625.1, XP_025262869.1	NP_649931.1	XP_011135550.1, XP_011135553.1, XP_011135554.1, XP_011135555.1, XP_011135558.1	XP_032682768.1, XP_032682769.1, XP_032682770.1, XP_032682771.1	XP_011169319.1, XP_039310004.1	XP_024879269.1, XP_024879270.1, XP_024879271.1, XP_024879272.1, XP_024879273.1	TGZ49692.1	DBV15_01318	DBV15_01318	Ubiquitin thioesterase trabid [Temnothorax longispinosus]
OG0007723	XP_011063659.1	XP_026300546.1	XP_011267416.1, XP_025266718.1	NP_649219.1			XP_011162966.1	XP_024874361.1, XP_024878766.1, XP_024890927.1	TGZ49691.1, TGZ56711.1	DBV15_01319, DBV15_08142	LOC112456194	cationic amino acid transporter 4 [Temnothorax curvispinosus]
OG0001673	XP_011053467.1, XP_011053504.1	XP_001120510.2, XP_016769668.1	XP_025262786.1, XP_025262787.1, XP_025262788.1, XP_025262789.1, XP_025262790.1, XP_025262791.1	NP_001097940.1, NP_001287554.1, NP_651527.3, NP_733186.2	XP_011150484.1, XP_019700061.1, XP_019700062.1, XP_025157577.1, XP_025157578.1, XP_025157579.1	XP_032667046.1, XP_032667048.1, XP_032667049.1, XP_032667050.1	XP_011161891.2	XP_024879328.1	TGZ49733.1	DBV15_01327	DBV15_01327	Endothelin-converting enzyme 1 [Temnothorax longispinosus]
OG0004384	XP_011053466.1, XP_011053503.1	XP_026298572.1	XP_011263642.3, XP_011263643.2		XP_025157584.1, XP_025157585.1	XP_032667118.1, XP_032667119.1, XP_032667120.1, XP_032667129.1	XP_011161893.1, XP_025992251.1	XP_024879326.1	TGZ49726.1, TGZ49727.1	DBV15_01328, DBV15_01329	DBV15_01328, DBV15_01329	Uncharacterized protein DBV15_01328 [Temnothorax longispinosus]
OG0003615	XP_011053461.1, XP_011053462.1	XP_624310.2	XP_025262760.1	NP_608637.1	XP_025159276.1	XP_032685878.1, XP_032685880.1, XP_032685917.1	XP_011161896.1, XP_011161897.1, XP_011165303.1, XP_011172666.1, XP_039311943.1	XP_024879248.1, XP_024879295.1	TGZ49677.1, TGZ49679.1	DBV15_01331, DBV15_01332	DBV15_01331, DBV15_01332	Uncharacterized protein DBV15_01331 [Temnothorax longispinosus]
OG0003024	XP_011053460.1	XP_001120892.1, XP_006567438.1, XP_006567439.1, XP_016769607.1	XP_019884514.1, XP_019884515.1	NP_001285450.1, NP_001285451.1, NP_608337.1, NP_610738.1	XP_011151604.1, XP_011151612.1, XP_025154428.1	XP_032685881.1, XP_032685882.1	XP_011161898.1	XP_024879249.1, XP_024879251.1	TGZ49678.1	DBV15_01333	DBV15_01333	Protein transport protein sec61 subunit gamma-like protein [Temnothorax longispinosus]
OG0015774								XP_024879298.1	TGZ49676.1	DBV15_01338	DBV15_01338	hypothetical protein DBV15_01338 [Temnothorax longispinosus]
OG0002688	XP_011066523.1, XP_011066524.1	XP_001122096.2, XP_006563620.1, XP_006563621.1	XP_011267459.1, XP_011267465.1, XP_025268037.1	NP_651119.2	XP_011149500.1	XP_032683046.1, XP_032683047.1, XP_032683048.1	XP_011169679.2, XP_011169680.2, XP_039312171.1, XP_039312172.1, XP_039312173.1	XP_024874980.1, XP_024875142.1, XP_024875143.1	TGZ55669.1	DBV15_01352	DBV15_01352	Uncharacterized protein DBV15_01352 [Temnothorax longispinosus]
OG0002467	XP_011066526.1	XP_026297911.1, XP_026297912.1, XP_026297913.1, XP_026297914.1, XP_026297915.1	XP_011267492.1	NP_001036438.1, NP_001163051.1, NP_001286135.1	XP_011136711.1	XP_032683984.1, XP_032683985.1, XP_032683986.1, XP_032683987.1	XP_039312174.1, XP_039312175.1, XP_039312176.1, XP_039312177.1	XP_024874981.1, XP_024875144.1, XP_024875145.1	TGZ55667.1	DBV15_01354	DBV15_01354	G protein-coupled receptor kinase [Temnothorax longispinosus]
OG0006334	XP_011066525.1	XP_006572582.2	XP_025268038.1	NP_001261888.1, NP_648787.2	XP_019696173.1	XP_032683988.1	XP_011169677.1	XP_024874982.1, XP_024874983.1, XP_024875146.1, XP_024875154.1	TGZ55666.1	DBV15_01355	DBV15_01355	Uncharacterized protein DBV15_01355 [Temnothorax longispinosus]
OG0004650	XP_011066559.1, XP_011066561.1	XP_006568569.2, XP_006568570.2, XP_006568571.2, XP_624663.4	XP_011267744.1	NP_649582.1	XP_011146695.1	XP_032683948.1	XP_011169658.1, XP_039311687.1	XP_024869137.1, XP_024875175.1, XP_024875176.1	TGZ55657.1	DBV15_01370	DBV15_01370	Scavenger mRNA-decapping enzyme DcpS [Temnothorax longispinosus]
OG0000878	XP_011066569.1, XP_011066570.1, XP_011066571.1	XP_006569756.1, XP_006569757.1, XP_006569758.1, XP_006569759.1, XP_006569760.1, XP_016769259.1	XP_011267755.1, XP_011267764.1, XP_011267775.1	NP_001261116.1, NP_001261117.1, NP_001261118.1, NP_611555.2, NP_611556.2	XP_011146691.1, XP_011146692.1, XP_011146694.1	XP_032683809.1, XP_032683810.1, XP_032683811.1, XP_032683812.1	XP_011169643.2, XP_039311684.1, XP_039311685.1, XP_039311686.1	XP_024869147.1, XP_024869148.1, XP_024869149.1, XP_024869150.1, XP_024875160.1, XP_024875161.1, XP_024875162.1, XP_024875163.1	TGZ55656.1	DBV15_01371	DBV15_01371	Uncharacterized protein DBV15_01371 [Temnothorax longispinosus]
OG0001887	XP_011066563.1, XP_011066564.1, XP_011066565.1, XP_011066566.1, XP_011066567.1, XP_011066568.1	XP_006569889.2	XP_011262840.2, XP_011267786.3	NP_001286256.1, NP_610525.4	XP_025162638.1, XP_025162643.1, XP_025162650.1	XP_032683813.1	XP_011169646.1, XP_011169647.1, XP_011169649.1, XP_011169650.1, XP_011169652.1, XP_039311688.1, XP_039311689.1	XP_024875164.1, XP_024875165.1, XP_024875166.1	TGZ55659.1	DBV15_01372	DBV15_01372	Uncharacterized protein DBV15_01372 [Temnothorax longispinosus]
OG0001062	XP_011066575.1, XP_011066576.1	XP_006562126.2, XP_006562128.1, XP_006562129.1, XP_016770013.1, XP_026298990.1, XP_393642.5	XP_011262629.1, XP_011262631.1, XP_011262632.1, XP_025270784.1	NP_001033869.1, NP_001033870.1, NP_001259856.1	XP_011146292.1, XP_011146293.1, XP_011146294.1, XP_025160343.1	XP_032677724.1, XP_032677725.1, XP_032677727.1	XP_025992008.2, XP_025992009.2, XP_025992010.1, XP_025992011.1, XP_025992012.1, XP_039311589.1	XP_024869129.1, XP_024869130.1, XP_024869131.1, XP_024875152.1, XP_024875153.1	TGZ55655.1	DBV15_01376	DBV15_01376	Adenylyl cyclase-associated protein [Temnothorax longispinosus]
OG0010311		XP_026298989.1			XP_019698785.1, XP_019698786.1	XP_032677718.1, XP_032677719.1	XP_039311587.1		TGZ55654.1	DBV15_01377	DBV15_01377	Uncharacterized protein DBV15_01377 [Temnothorax longispinosus]
OG0001231	XP_011066584.1, XP_011066585.1	XP_016769798.2, XP_026299281.1, XP_026299282.1, XP_026299283.1, XP_026299284.1	XP_011260813.1, XP_011260814.1, XP_011260817.1, XP_025268118.1	NP_609055.2	XP_011146302.1, XP_011146303.1	XP_032677729.1, XP_032677730.1, XP_032677731.1, XP_032677732.1, XP_032677733.1, XP_032677734.1, XP_032677735.1	XP_011169621.1, XP_025992016.1, XP_025992017.1, XP_025992019.1, XP_039312070.1	XP_024869142.1, XP_024869143.1, XP_024869144.1, XP_024875183.1, XP_024875184.1	TGZ55739.1	DBV15_01383	DBV15_01383	Solute carrier organic anion transporter family member [Temnothorax longispinosus]
OG0003029	XP_011053932.1, XP_011053933.1, XP_011053935.1	XP_001121559.2, XP_006558083.1, XP_006558084.1, XP_016770677.1, XP_016770678.1	XP_011258266.1, XP_011258267.1, XP_011258268.1	NP_649102.3	XP_011135027.2, XP_011135028.2	XP_032667460.1	XP_025995740.1	XP_024882337.1, XP_024888634.1, XP_024888635.1	TGZ55732.1	DBV15_01384	LOC112465353	uncharacterized protein LOC112465353 isoform X1 [Temnothorax curvispinosus]
OG0002914	XP_011066589.1, XP_011066590.1, XP_011066591.1, XP_011066592.1		XP_025268042.1, XP_025268043.1, XP_025268044.1, XP_025268045.1		XP_025155323.1, XP_025155324.1, XP_025155325.1, XP_025155326.1	XP_032680427.1, XP_032680428.1, XP_032680429.1	XP_011169629.2, XP_039312069.1	XP_024888141.1, XP_024888142.1, XP_024888143.1	TGZ55734.1	DBV15_01386	DBV15_01386	Uncharacterized protein DBV15_01386 [Temnothorax longispinosus]
OG0000167	XP_011055708.1, XP_011055721.1, XP_011055731.1, XP_011056480.1, XP_011066184.1		XP_011256645.1, XP_011256647.1, XP_025264257.1, XP_025265358.1, XP_025266701.1, XP_025268731.1, XP_025269934.1, XP_025270891.1	NP_001033900.2, NP_001245997.1, NP_001285867.1, NP_572436.1	XP_011143005.1, XP_011143006.1, XP_011150701.1, XP_011150705.1, XP_011150707.1, XP_025155881.1, XP_025157211.1, XP_025157222.1	XP_032671620.1, XP_032678936.1, XP_032678938.1, XP_032678940.1, XP_032678941.1, XP_032688414.1, XP_032688415.1, XP_032688416.1	XP_011155980.2, XP_011165455.1, XP_011165456.1, XP_025986216.1, XP_039301858.1, XP_039301859.1, XP_039301860.1, XP_039303212.1, XP_039304117.1, XP_039307633.1, XP_039307648.1, XP_039307649.1, XP_039307650.1, XP_039307651.1	XP_024872511.1, XP_024872513.1, XP_024872514.1, XP_024872515.1, XP_024876382.1, XP_024876383.1, XP_024876384.1, XP_024878205.1, XP_024878206.1, XP_024878207.1, XP_024878208.1, XP_024888359.1, XP_024888700.1, XP_024888701.1, XP_024888702.1, XP_024888703.1, XP_024888704.1, XP_024892112.1	TGZ55688.1, TGZ57471.1	DBV15_01397, DBV15_10131	LOC112465401	short-chain dehydrogenase/reductase family 16C member 6-like isoform X1 [Temnothorax curvispinosus]
OG0003472	XP_011066601.1	XP_006563732.1, XP_016772191.1, XP_394055.2	XP_011260795.1	NP_001303410.1, NP_001303411.1, NP_729555.4	XP_025155313.1	XP_032680511.1, XP_032680512.1, XP_032680513.1, XP_032680514.1, XP_032680515.1	XP_011169610.1, XP_011169612.1	XP_024880235.1, XP_024880236.1	TGZ55721.1	DBV15_01400	LOC112460040	acid sphingomyelinase-like phosphodiesterase 3a [Temnothorax curvispinosus]
OG0000494	XP_011066602.1, XP_011066603.1, XP_011066704.1	NP_001171499.1, XP_006563394.1, XP_026301052.1, XP_026301053.1	XP_011260791.1, XP_011260793.1, XP_025268061.1	NP_001034042.1, NP_001138040.1, NP_001287302.1, NP_001287303.1, NP_524326.1, NP_524912.1, NP_524913.1, NP_524914.3, NP_524915.1, NP_524916.1, NP_525114.1, NP_650181.1, NP_650183.1, NP_652713.1, NP_788656.1	XP_011149476.2, XP_011149477.1, XP_011149478.1, XP_019699766.2, XP_025155339.1	XP_032680520.1, XP_032680521.1, XP_032680522.1, XP_032680523.1, XP_032680524.1, XP_032680526.1, XP_032680527.1	XP_025996377.1, XP_039311373.1	XP_024880263.1, XP_024880264.1, XP_024880265.1, XP_024880266.1, XP_024880267.1, XP_024880268.1	TGZ55720.1	DBV15_01401	DBV15_01401	Glutathione S-transferase 1 [Temnothorax longispinosus]
OG0004214	XP_011066616.1, XP_011066617.1	XP_003251155.1, XP_003251156.1	XP_011260591.1	NP_001262966.1, NP_001262967.1, NP_001262968.1, NP_651417.1	XP_011136650.1, XP_019696187.1	XP_032683807.1, XP_032683808.1	XP_011169601.1, XP_039312044.1	XP_024880248.1	TGZ55726.1	DBV15_01408	LOC112460049	60S ribosomal protein L27 [Temnothorax curvispinosus]
OG0000495	XP_011066633.1, XP_011066634.1, XP_011066635.1, XP_011066636.1	XP_001121736.2, XP_006566199.1, XP_006566200.1, XP_006566201.1, XP_006566202.1, XP_006566203.1, XP_006566204.1, XP_016770084.1, XP_016770085.1	XP_025268031.1, XP_025268032.1, XP_025268033.1, XP_025268034.1	NP_731688.2	XP_011142506.1, XP_011142507.1, XP_025157822.1, XP_025157823.1, XP_025157824.1, XP_025157825.1	XP_032683768.1, XP_032683769.1, XP_032683770.1, XP_032683771.1, XP_032683772.1, XP_032683773.1, XP_032683774.1, XP_032683775.1	XP_011169589.2, XP_025991992.2, XP_025991993.2, XP_025991994.2, XP_025991995.1	XP_024880250.1, XP_024880251.1, XP_024880252.1, XP_024880253.1, XP_024880255.1, XP_024880256.1, XP_024880257.1, XP_024880258.1	TGZ55681.1	DBV15_01413	DBV15_01413	PHD finger protein 20-like protein 1 [Temnothorax longispinosus]
OG0007061	XP_011066706.1	XP_016767438.1	XP_011258349.1	NP_001262664.1, NP_001262665.1, NP_650620.3, NP_732231.2	XP_011135159.1	XP_032671018.1	XP_025991991.1	XP_024880241.1	TGZ55676.1	DBV15_01416	DBV15_01416	Leucine-rich repeat protein soc-2-like protein [Temnothorax longispinosus]
OG0005165	XP_011066641.1	XP_395252.2	XP_011258348.1	NP_001189058.1, NP_001189059.1, NP_001189060.1, NP_001261511.1, NP_648113.1, NP_729249.1	XP_011135160.1	XP_032671023.1, XP_032671024.1	XP_011169583.1	XP_024880242.1	TGZ55672.1	DBV15_01418	DBV15_01418	Akirin [Temnothorax longispinosus]
OG0005716	XP_011066661.1	XP_623050.1	XP_011258337.1, XP_025268030.1	NP_001287055.1, NP_524053.2, NP_729871.1	XP_011144347.1, XP_011153375.1	XP_032671158.1, XP_032690777.1	XP_011169572.1	XP_024880269.1	TGZ55699.1	DBV15_01428	DBV15_01428	40S ribosomal protein S4 [Temnothorax longispinosus]
OG0001755	XP_011066662.1, XP_011066663.1, XP_011066664.1	XP_026298970.1, XP_026298971.1	XP_011258334.1, XP_011258335.1, XP_011258336.1	NP_001163181.1, NP_001286546.1, NP_611249.2, NP_725709.1	XP_011135134.1, XP_011135136.1, XP_025154132.1, XP_025154133.1	XP_032671195.1, XP_032671196.1	XP_025991982.1, XP_025991983.1, XP_025991984.1, XP_025991985.1, XP_025991987.1	XP_024880304.1, XP_024880305.1, XP_024880306.1	TGZ55698.1	DBV15_01429	DBV15_01429	Protein FAM13A [Temnothorax longispinosus]
OG0007295	XP_011050476.1		XP_025269474.1		XP_025159560.1	XP_032675934.1	XP_011166336.1, XP_011166337.1	XP_024877759.1, XP_024877760.1, XP_024877761.1, XP_024877762.1	TGZ53403.1	DBV15_01437	DBV15_01437	Uncharacterized protein DBV15_01437 [Temnothorax longispinosus]
OG0006528	XP_011050470.1	XP_006561808.1, XP_006561809.1, XP_006561810.1	XP_011251487.1		XP_011151559.1	XP_032670118.1	XP_011166352.1, XP_011166353.1, XP_011166354.1	XP_024877731.1	TGZ53368.1	DBV15_01443	DBV15_01443	Uncharacterized protein DBV15_01443 [Temnothorax longispinosus]
OG0010162	XP_011055339.1, XP_011055340.1							XP_024882338.1, XP_024882390.1, XP_024888632.1, XP_024888636.1	TGZ53385.1	DBV15_01468	LOC112461390	geranylgeranyl pyrophosphate synthase-like [Temnothorax curvispinosus]
OG0015923									TGZ53384.1, TGZ53411.1	DBV15_01469, DBV15_01470	DBV15_01470	hypothetical protein DBV15_01470 [Temnothorax longispinosus]
OG0006607	XP_011052885.1, XP_011052886.1, XP_011052887.1, XP_011052888.1	XP_392545.3	XP_011264120.1	NP_729454.1	XP_011154323.1	XP_032675858.1	XP_011166366.1	XP_024873210.1	TGZ53410.1	DBV15_01473	DBV15_01473	Uncharacterized protein DBV15_01473 [Temnothorax longispinosus]
OG0006606	XP_011052881.1	XP_006561836.1	XP_011264135.1	NP_001287463.1, NP_651027.1, NP_996266.1	XP_011154315.1	XP_032675836.1	XP_011166363.1	XP_024869948.1, XP_024886303.1	TGZ53413.1	DBV15_01478	DBV15_01478	Uncharacterized protein DBV15_01478 [Temnothorax longispinosus]
OG0000055	XP_011052908.1, XP_011052910.1, XP_011052911.1, XP_011052912.1, XP_011052913.1, XP_011052914.1, XP_011052915.1, XP_011052916.1	XP_006570109.1, XP_006570110.1, XP_006570111.1, XP_006570112.1, XP_006570113.1, XP_006570114.1, XP_006570115.1, XP_006570116.1, XP_006570117.1, XP_006570118.1, XP_006570121.1, XP_006570122.1, XP_006570123.1, XP_006570124.1, XP_006570125.1, XP_006570126.1, XP_006570127.1, XP_006570128.1, XP_006570129.1, XP_006570130.1, XP_016773306.1, XP_016773307.1, XP_016773308.1, XP_026297364.1, XP_623116.3, XP…	XP_011264276.1, XP_011264284.1, XP_011264293.1, XP_011264303.1, XP_011264310.1, XP_011264319.1, XP_011264328.1, XP_011264336.1, XP_011264344.1, XP_011264353.1, XP_011264360.1, XP_011264367.1, XP_011264378.1, XP_025269445.1, XP_025269446.1		XP_011144767.1, XP_011144768.1, XP_011144769.1, XP_011144772.1, XP_025153407.1, XP_025153409.1, XP_025153410.1, XP_025153411.1, XP_025153412.1, XP_025153413.1, XP_025153414.1, XP_025153415.1, XP_025153416.1, XP_025153417.1, XP_025153418.1, XP_025153419.1	XP_032675876.1, XP_032675877.1, XP_032675878.1, XP_032675879.1, XP_032675880.1, XP_032675881.1, XP_032675882.1, XP_032675883.1, XP_032675885.1, XP_032675886.1, XP_032675887.1, XP_032675888.1, XP_032675889.1, XP_032675890.1	XP_025990112.1, XP_025990113.1, XP_025990114.1, XP_025990115.1, XP_025990116.1, XP_025990117.1, XP_025990118.1, XP_025990119.1, XP_025990120.1, XP_025990121.1, XP_039306969.1, XP_039306970.1	XP_024873190.1, XP_024873191.1, XP_024873192.1, XP_024873193.1, XP_024873194.1, XP_024873195.1, XP_024873196.1, XP_024873197.1, XP_024873198.1	TGZ53375.1	DBV15_01482	DBV15_01482	Annexin [Temnothorax longispinosus]
OG0005917	XP_011052906.1, XP_011052907.1		XP_011264392.1, XP_025269496.1		XP_011150927.1	XP_032675870.1	XP_011166387.1, XP_011166388.1, XP_011166389.1	XP_024878703.1, XP_024878714.1	TGZ53374.1, TGZ53381.1	DBV15_01483, DBV15_01484	DBV15_01484	Uncharacterized protein DBV15_01484 [Temnothorax longispinosus]
OG0002323	XP_011052921.1, XP_011052922.1	XP_006559185.1, XP_396723.3	XP_011264435.1, XP_011264443.1	NP_001036341.2, NP_001260150.1, NP_001260151.1, NP_001260152.1, NP_477396.1, NP_723207.1	XP_011150921.1, XP_011150923.1, XP_025163163.1	XP_032675861.1, XP_032675862.1, XP_032675863.1	XP_011166391.1	XP_024878715.1, XP_024878717.1, XP_024878718.1	TGZ53373.1	DBV15_01488	DBV15_01488	Homer-like protein 2 [Temnothorax longispinosus]
OG0008137	XP_011052946.1	XP_026299078.1	XP_025269495.1	NP_001286982.1, NP_648221.3	XP_011147867.1	XP_032670394.1	XP_011166395.1	XP_024878709.1	TGZ53426.1	DBV15_01492	DBV15_01492	Uncharacterized protein DBV15_01492 [Temnothorax longispinosus]
OG0003603	XP_011052947.1	XP_006560825.1, XP_006560826.1, XP_623321.1	XP_011262777.1, XP_011262778.1	NP_477453.1	XP_011143686.1, XP_011143687.1, XP_011143688.1	XP_032672232.1, XP_032672242.1, XP_032672250.1	XP_011166400.1, XP_011166401.1, XP_011166402.1	XP_024878701.1	TGZ53427.1	DBV15_01493	DBV15_01493	Cleavage stimulation factor subunit 2 [Temnothorax longispinosus]
OG0000041	XP_011061088.1, XP_011061089.1, XP_011061090.1, XP_011061091.1, XP_011061092.1, XP_011061093.1, XP_011061094.1, XP_011061095.1, XP_011061096.1	XP_026298590.1, XP_026298591.1, XP_026298592.1, XP_026298593.1, XP_026298594.1, XP_026298595.1, XP_026298596.1, XP_026298597.1, XP_026298598.1, XP_026298599.1, XP_026298600.1, XP_026298601.1, XP_026298602.1, XP_026298603.1, XP_026298604.1, XP_026298605.1, XP_026298606.1	XP_011262669.2, XP_011262670.2, XP_011262671.2, XP_011262672.2, XP_011262676.2, XP_011262677.2, XP_011262678.2, XP_011262679.2, XP_011262680.2, XP_011262681.2, XP_025267513.1, XP_025267514.1, XP_025267515.1, XP_025267516.1, XP_025267517.1, XP_025267518.1	NP_001097516.3, NP_001097517.1, NP_001097518.2, NP_001097519.2, NP_001261446.1, NP_001261447.1, NP_001261448.1, NP_001286947.1, NP_001334674.1, NP_001334675.1, NP_524647.2, NP_729084.1, NP_996000.1	XP_019700517.1, XP_019700519.1, XP_025159692.1, XP_025159694.1, XP_025159699.1, XP_025159703.1, XP_025159708.1, XP_025159716.1, XP_025159723.1, XP_025159726.1, XP_025159733.1, XP_025159735.1, XP_025159742.1	XP_032674964.1, XP_032674965.1, XP_032674966.1, XP_032674968.1, XP_032674969.1, XP_032674970.1, XP_032674971.1, XP_032674972.1, XP_032674973.1, XP_032674974.1, XP_032674975.1, XP_032674976.1, XP_032674977.1, XP_032674978.1, XP_032674979.1, XP_032674980.1	XP_025990144.1, XP_025990145.1, XP_025990146.1, XP_025990147.1, XP_025990148.1, XP_025990149.1, XP_025990150.1, XP_025990151.1, XP_039306931.1, XP_039306933.1, XP_039306934.1, XP_039306935.1	XP_024876861.1, XP_024876862.1, XP_024876863.1, XP_024876864.1, XP_024876865.1, XP_024876866.1, XP_024876868.1, XP_024876869.1, XP_024876870.1, XP_024876871.1, XP_024876872.1, XP_024876873.1	TGZ53435.1	DBV15_01517	DBV15_01517	Protein still life [Temnothorax longispinosus]
OG0008409	XP_011061086.1	XP_016769432.1	XP_025267593.1		XP_025159750.1	XP_032670237.1, XP_032670245.1, XP_032670252.1	XP_011166446.1	XP_024876879.1	TGZ53397.1	DBV15_01518	DBV15_01518	Niemann-Pick C1 protein [Temnothorax longispinosus]
OG0006744	XP_011057075.1	XP_395299.2	XP_011265126.1	NP_001303431.1, NP_650048.1	XP_011150938.1, XP_025160618.1	XP_032675804.1, XP_032675805.1	XP_011166450.1	XP_024876912.1	TGZ53396.1	DBV15_01519	DBV15_01519	Uncharacterized protein DBV15_01519 [Temnothorax longispinosus]
OG0008268	XP_011057093.1	XP_006561733.1, XP_016769495.1	XP_011265146.1		XP_011150933.2, XP_019700180.1	XP_032675763.1	XP_011166464.2	XP_024889604.1	TGZ53441.1	DBV15_01522	DBV15_01522	Uncharacterized protein DBV15_01522 [Temnothorax longispinosus]
OG0005407	XP_011055076.1	XP_394460.1	XP_011260262.1, XP_011260263.1, XP_011260264.1	NP_001285573.1, NP_001285574.1, NP_608741.1, NP_722869.1	XP_011144677.1	XP_032666121.1	XP_011165612.1	XP_024871057.1	TGZ53197.1	DBV15_01544	DBV15_01544	Palmitoyltransferase [Temnothorax longispinosus]
OG0003035	XP_011054808.1, XP_011054817.1, XP_011054826.1	XP_006567234.1, XP_006567235.1, XP_006567236.1	XP_011260274.1, XP_011260275.1, XP_011260277.1, XP_011260278.1		XP_011144670.1, XP_011144672.1, XP_019698422.1	XP_032665937.1, XP_032665938.1	XP_011165624.1	XP_024870918.1, XP_024870919.1, XP_024870921.1	TGZ53204.1	DBV15_01549	DBV15_01549	Oxidative stress-induced growth inhibitor 1 [Temnothorax longispinosus]
OG0002557	XP_011054712.1, XP_011054721.1	XP_006567242.1	XP_011260282.1, XP_011260283.1, XP_011260284.1, XP_011260285.1	NP_001285886.1, NP_001285887.1, NP_609634.1, NP_723806.1	XP_011144664.2, XP_011144665.2	XP_032689455.1, XP_032689456.1, XP_032689457.1	XP_039305257.1, XP_039305258.1	XP_024871068.1, XP_024871069.1, XP_024871070.1	TGZ53150.1	DBV15_01553	DBV15_01553	Phospholipid-transporting ATPase [Temnothorax longispinosus]
OG0008996	XP_011054757.1		XP_011260291.2		XP_011144662.1	XP_032689479.1, XP_032689480.1	XP_025988443.1	XP_024871076.1, XP_024871077.1	TGZ53144.1	DBV15_01555	DBV15_01555	Uncharacterized protein DBV15_01555 [Temnothorax longispinosus]
OG0001560	XP_011054664.1, XP_011054672.1, XP_011054679.1, XP_011054690.1	XP_016767229.1, XP_393283.2	XP_011260288.1, XP_011260289.1, XP_011260290.1, XP_019883818.1	NP_611652.2, NP_726176.1	XP_011144658.1, XP_011144660.1	XP_032689469.1, XP_032689470.1, XP_032689471.1	XP_011165634.1, XP_011165636.2, XP_011165637.1, XP_011165638.2, XP_011165639.1, XP_011165640.1	XP_024870981.1, XP_024870982.1, XP_024870983.1, XP_024870984.1	TGZ53146.1	DBV15_01557	DBV15_01557	putative peptidase C1-like protein F26E4.3 [Temnothorax longispinosus]
OG0008994	XP_011054700.1	XP_001121520.2	XP_011260292.1		XP_011144661.1, XP_025159953.1	XP_032689476.1	XP_011165633.1	XP_024870985.1	TGZ53153.1	DBV15_01558	DBV15_01558	Uncharacterized protein DBV15_01558 [Temnothorax longispinosus]
OG0004412	XP_011054650.1	XP_396588.2	XP_011260293.1	NP_001015155.1, NP_001015156.1, NP_001104429.2, NP_001104430.1, NP_001245395.1, NP_001245396.1, NP_001245397.1, NP_001245398.1	XP_011148451.1	XP_032689506.1	XP_011165641.1	XP_024870961.1	TGZ53152.1	DBV15_01559	DBV15_01559	Ribosomal protein L15 [Temnothorax longispinosus]
OG0002150	XP_011054591.1, XP_011054605.1, XP_011055451.1	NP_001136128.1, NP_001153742.1, XP_006560566.1, XP_026295756.1	XP_011265517.1, XP_011265525.1		XP_011149126.1, XP_025163824.1	XP_032666448.1, XP_032666452.1	NP_001291541.1	XP_024870963.1, XP_024870964.1, XP_024870965.1, XP_024870966.1, XP_024870967.1, XP_024871022.1	TGZ53158.1, TGZ53159.1, TGZ53160.1, TGZ56266.1	DBV15_01575, DBV15_01574, DBV15_01573, DBV15_12100	DBV15_01573, DBV15_01575	Glutathione S-transferase [Temnothorax longispinosus]
OG0003990	XP_011054498.1	XP_026296160.1, XP_026296161.1, XP_026296162.1, XP_026296163.1	XP_011265503.1, XP_011265504.1	NP_651781.1	XP_011149115.1, XP_011149116.1	XP_032666275.1, XP_032666276.1	XP_039305285.1, XP_039305286.1	XP_024871008.1, XP_024871009.1	TGZ53155.1	DBV15_01578	LOC112454054	acyl-CoA Delta(11) desaturase-like [Temnothorax curvispinosus]
OG0003634	XP_011054480.1, XP_011054488.1	XP_026295890.1, XP_026295891.1, XP_026296171.1, XP_026296172.1, XP_026296173.1, XP_026296174.1	XP_011265502.1	NP_651780.1	XP_011149112.1, XP_011149113.1, XP_011149114.1	XP_032666234.1	XP_011165662.3, XP_039305288.1	XP_024871085.1	TGZ53154.1	DBV15_01579	DBV15_01579	Acyl-CoA Delta(11) desaturase [Temnothorax longispinosus]
OG0000615	XP_011054249.1, XP_011054260.1, XP_011054268.1, XP_011054454.1, XP_011054461.1, XP_011054468.1	XP_026295892.1, XP_026295893.1	XP_011250557.1, XP_011250558.1, XP_011265498.1, XP_025264947.1, XP_025264948.1, XP_025264949.1	NP_650201.1, NP_651966.2, NP_652731.1, NP_731709.1, NP_731710.1, NP_731711.1, NP_731712.1, NP_731781.1	XP_011151494.2, XP_011151497.2, XP_011151498.2, XP_011153399.1, XP_025161642.1	XP_032666175.1, XP_032666176.1, XP_032689392.1	XP_011165664.1, XP_011165665.1, XP_011165667.1, XP_011165668.1, XP_025988402.1, XP_025993436.2, XP_039305444.1	XP_024871082.1, XP_024871083.1, XP_024871084.1, XP_024893237.1	TGZ53227.1	DBV15_01580	DBV15_01580	Acyl-delta desaturase [Temnothorax longispinosus]
OG0006656	XP_011054295.1	XP_026295988.1, XP_026295989.1, XP_026295990.1	XP_019884848.2, XP_025264946.1		XP_011151492.2	XP_032666366.1, XP_032670986.1	XP_011165671.2	XP_024875132.1	TGZ53225.1	DBV15_01582	LOC112456676	glutamate receptor ionotropic, delta-2-like [Temnothorax curvispinosus]
OG0003588	XP_011052070.1, XP_011052071.1	XP_006560666.1	XP_011262459.1	NP_001260318.1, NP_477001.2	XP_011149147.1, XP_011149148.1	XP_032666449.1	XP_025988409.2, XP_025988410.2, XP_025988411.1, XP_039304832.1	XP_024884260.1, XP_024884267.1, XP_024884272.1, XP_024884278.1	TGZ53232.1	DBV15_01585	DBV15_01585	Rna-binding protein rsf1 [Temnothorax longispinosus]
OG0004350	XP_011052069.1	XP_001121600.2	XP_011262461.1, XP_025261804.1	NP_524901.2	XP_011149159.1, XP_011149160.1, XP_025159371.1, XP_025159400.1	XP_032666419.1, XP_032666420.1, XP_032666421.1	XP_011165680.1, XP_039304833.1	XP_024889791.1	TGZ53229.1	DBV15_01586	DBV15_01586	Uncharacterized protein DBV15_01586 [Temnothorax longispinosus]
OG0001659	XP_011052063.1, XP_011052064.1, XP_011052065.1, XP_011052066.1, XP_011052067.1	XP_006567226.1, XP_006567227.1, XP_006567228.1, XP_016767292.1, XP_026296147.1, XP_394474.4	XP_011253873.1, XP_011253874.1, XP_019882659.1	NP_001286076.1, NP_001286077.1, NP_609923.2	XP_011144717.1	XP_032666015.1, XP_032666017.1	XP_011165686.1	XP_024889792.1, XP_024889793.1, XP_024889794.1, XP_024889795.1, XP_024889796.1	TGZ53233.1	DBV15_01588	DBV15_01588	Uncharacterized protein DBV15_01588 [Temnothorax longispinosus]
OG0001793	XP_011052033.1, XP_011052034.1, XP_011052035.1, XP_011052036.1, XP_011052037.1	XP_016770560.2, XP_016770561.2	XP_025261811.1, XP_025261812.1, XP_025261827.1			XP_032685670.1, XP_032685672.1, XP_032685673.1	XP_011165702.2, XP_011165703.1, XP_011165706.2, XP_025988424.2, XP_025988426.1, XP_025988428.1, XP_039305885.1	XP_024889434.1, XP_024889435.1, XP_024889436.1, XP_024889806.1, XP_024889813.1	TGZ53177.1	DBV15_01602	LOC112466132	feline leukemia virus subgroup C receptor-related protein 2-like [Temnothorax curvispinosus]
OG0002761	XP_011051971.1, XP_011051972.1, XP_011058770.1, XP_011058771.1	XP_395145.1	XP_011262273.1, XP_011265274.1	NP_001262720.1, NP_650762.1	XP_011142854.1, XP_011142855.1, XP_011154356.1, XP_011154358.1	XP_032681386.1, XP_032685669.1	XP_011169115.1, XP_011170883.1	XP_024873441.1, XP_024889785.1	TGZ53238.1, TGZ54141.1	DBV15_01611, DBV15_12663	DBV15_01611	Mitochondrial pyruvate carrier [Temnothorax longispinosus]
OG0007649	XP_011061858.1, XP_011061859.1	XP_006558731.2	XP_025261819.1	NP_727348.2	XP_019698074.1	XP_032686997.1	XP_039305003.1, XP_039305004.1	XP_024885040.1	TGZ53188.1	DBV15_01620	DBV15_01620	Cubilin [Temnothorax longispinosus]
OG0002423	XP_011061869.1, XP_011061870.1, XP_011061871.1	XP_006558726.1, XP_006558728.1, XP_006558730.1, XP_016767303.1, XP_016767304.1	XP_011259578.1, XP_011259579.1	NP_001015095.1, NP_001015096.2, NP_001104364.2, NP_001104365.2, NP_001263158.1	XP_011143551.1, XP_011143558.1	XP_032686998.1, XP_032686999.1	XP_011169107.1, XP_011169109.1	XP_024885051.1	TGZ53187.1	DBV15_01621	DBV15_01621	Vesicular glutamate transporter 2 [Temnothorax longispinosus]
OG0005460	XP_011057123.1	XP_393964.2	XP_011265972.2, XP_011265974.2	NP_477246.2, NP_726030.1	XP_011147837.1, XP_011147838.1, XP_011147839.1	XP_032691347.1, XP_032691348.1, XP_032691349.1	XP_011166755.1		TGZ56226.1	DBV15_01633	DBV15_01633	Uncharacterized protein DBV15_01633 [Temnothorax longispinosus]
OG0006746	XP_011057132.1	XP_006561304.2	XP_011252128.3, XP_019882305.1		XP_025155953.1, XP_025155954.1	XP_032686012.1, XP_032686013.1	XP_025986022.2, XP_039301734.1	XP_024871507.1	TGZ56186.1	DBV15_01640	DBV15_01640	SH2 domain-containing adapter protein F [Temnothorax longispinosus]
OG0002176	XP_011057465.1	XP_006564129.2, XP_026296920.1, XP_026296921.1, XP_026296922.1	XP_011265992.1, XP_011265993.1		XP_011136455.1, XP_011136456.1, XP_011136457.1, XP_011136459.1, XP_019696124.1	XP_032685356.1, XP_032685357.1, XP_032685358.1, XP_032685359.1, XP_032685360.1, XP_032685361.1, XP_032685362.1	XP_011166729.1, XP_011166730.1	XP_024871412.1, XP_024871413.1	TGZ56191.1	DBV15_01665	DBV15_01665	hypothetical protein DBV15_01665 [Temnothorax longispinosus]
OG0007512	XP_011057453.1	XP_623500.2	XP_011265979.1	NP_001260279.1, NP_609277.1	XP_019699181.1	XP_032685374.1	XP_011166722.1	XP_024871510.1, XP_024885579.1	TGZ56155.1	DBV15_01677	DBV15_01677	Uncharacterized protein DBV15_01677 [Temnothorax longispinosus]
OG0007510	XP_011057414.1	XP_396506.4	XP_011269870.1, XP_011269872.1		XP_011148889.2, XP_011148890.2	XP_032685414.1, XP_032685415.1	XP_011164171.1	XP_024871477.1	TGZ56176.1	DBV15_01687	LOC112454365	uncharacterized protein LOC112454365 [Temnothorax curvispinosus]
OG0002821	XP_011057405.1, XP_011057406.1	XP_006565358.1, XP_006565359.1, XP_394216.3	XP_011269857.1, XP_025267259.1	NP_573247.2, NP_728098.1, NP_728099.1, NP_728100.1	XP_011148898.1, XP_011148899.1	XP_032682790.1, XP_032682791.1	XP_011164176.1, XP_011164177.1, XP_039301922.1	XP_024871443.1, XP_024871444.1	TGZ56168.1	DBV15_01689	DBV15_01689	Uncharacterized protein DBV15_01689 [Temnothorax longispinosus]
OG0004041	XP_011057394.1, XP_011057395.1, XP_011057396.1	XP_026296210.1	XP_025266933.1, XP_025266960.1		XP_025159489.1	XP_032678653.1, XP_032678654.1, XP_032678655.1, XP_032678656.1, XP_032678657.1	XP_011164185.1	XP_024871432.1, XP_024871434.1, XP_024871435.1	TGZ56203.1	DBV15_01715	DBV15_01715	Uncharacterized protein DBV15_01715 [Temnothorax longispinosus]
OG0007395	XP_011054098.1	XP_006563277.1, XP_624360.1	XP_011263448.1	NP_608830.3	XP_011136508.1, XP_025156016.1	XP_032668488.1	XP_011175577.1	XP_024875675.1	TGZ50785.1	DBV15_01723	DBV15_01723	Thioredoxin-like protein 4A [Temnothorax longispinosus]
OG0008174	XP_011054096.1	XP_006563278.1	XP_011263442.1, XP_019884485.1	NP_648514.1	XP_011141543.1	XP_032673116.1	XP_011175582.1	XP_024875768.1	TGZ50783.1	DBV15_01725	DBV15_01725	60s ribosomal protein l10a [Temnothorax longispinosus]
OG0001678	XP_011054091.1	XP_006570561.1, XP_006570562.1, XP_394622.2	XP_011254522.1, XP_011254523.1	NP_001261910.1, NP_001261911.1, NP_648824.1	XP_011144630.1, XP_011144631.1	XP_032671657.1, XP_032671658.1, XP_032671659.1, XP_032671660.1, XP_032671661.1	XP_011175584.1, XP_011175585.1, XP_039313371.1, XP_039313372.1, XP_039313373.1	XP_024875711.1, XP_024875715.1, XP_024875721.1, XP_024875730.1, XP_024875736.1	TGZ50781.1	DBV15_01727	DBV15_01727	Palmitoyltransferase ZDHHC17 [Temnothorax longispinosus]
OG0000841	XP_011054089.1, XP_011054090.1	XP_006560933.1, XP_006560934.1, XP_016766817.1, XP_016766818.1, XP_016766820.1, XP_624657.2	XP_025270880.1, XP_025270881.1, XP_025270882.1, XP_025270883.1, XP_025270884.1, XP_025270885.1, XP_025270886.1, XP_025270887.1, XP_025270888.1, XP_025270889.1, XP_025270890.1	NP_001096973.1, NP_001259519.1, NP_001259521.1	XP_019699798.1, XP_025160457.1	XP_032687931.1, XP_032687932.1, XP_032687934.1, XP_032687935.1, XP_032687936.1, XP_032687937.1	XP_011175728.1, XP_039312916.1, XP_039312917.1	XP_024873823.1, XP_024873824.1, XP_024873825.1	TGZ50825.1	DBV15_01731	DBV15_01731	Protein-tyrosine sulfotransferase [Temnothorax longispinosus]
OG0001181	XP_011054086.1	NP_001201833.1, XP_026296661.1, XP_026296691.1	XP_011262085.1, XP_011262086.1, XP_025262415.1		XP_011141279.1, XP_019697478.1, XP_019697479.1	XP_032671677.1, XP_032671678.1, XP_032671679.1, XP_032671680.1, XP_032671681.1, XP_032671682.1, XP_032671683.1	XP_011176275.1, XP_025995695.1, XP_039312945.1, XP_039312946.1, XP_039312947.1	XP_024892436.1, XP_024892437.1, XP_024892438.1, XP_024892439.1, XP_024892440.1, XP_024892441.1, XP_024892442.1, XP_024892443.1, XP_024892444.1	TGZ50791.1	DBV15_01734	DBV15_01734	Two pore calcium channel protein 1 [Temnothorax longispinosus]
OG0003302	XP_011054073.1, XP_011054074.1	XP_396376.2	XP_011262074.2, XP_025262364.1	NP_001188550.1, NP_001188551.1, NP_572347.1	XP_011142323.1, XP_019697716.1	XP_032671900.1, XP_032671901.1, XP_032671902.1, XP_032671903.1	XP_011176284.1, XP_011176285.1	XP_024892344.1, XP_024892345.1	TGZ50793.1	DBV15_01739	DBV15_01739	Hexuronate transporter [Temnothorax longispinosus]
OG0000306	XP_011054048.1, XP_011054049.1, XP_011054050.1, XP_011054051.1, XP_011054052.1, XP_011054053.1	XP_006570154.1, XP_016768502.1, XP_016768503.1, XP_016768504.1	XP_011268715.1, XP_011268716.1, XP_011268717.1	NP_001097486.1, NP_001097487.1, NP_001097488.1, NP_647767.1, NP_728797.1, NP_728798.1, NP_728799.1, NP_728800.1, NP_728801.1, NP_728802.2, NP_728803.2, NP_728804.1, NP_728805.1, NP_728806.1, NP_995982.1, NP_995983.1	XP_011150054.2, XP_011150062.2, XP_025160405.1, XP_025160407.1, XP_025160408.1, XP_025160409.1	XP_032684955.1, XP_032684956.1, XP_032684957.1, XP_032684958.1, XP_032684959.1	XP_011167312.1, XP_011167313.1, XP_011167314.1, XP_039313051.1, XP_039313052.1	XP_024892314.1, XP_024892315.1, XP_024892316.1, XP_024892317.1, XP_024892318.1, XP_024892319.1, XP_024892321.1, XP_024892322.1, XP_024892323.1	TGZ50816.1	DBV15_01751	DBV15_01751	PAN2-PAN3 deadenylation complex subunit PAN3 [Temnothorax longispinosus]
OG0005958	XP_011054038.1, XP_011054039.1	XP_006570152.1, XP_026301644.1	XP_011268759.1	NP_001163369.2, NP_648105.1	XP_011150110.1	XP_032685005.1	XP_011167308.1, XP_025993720.1	XP_024892330.1	TGZ50814.1	DBV15_01753	DBV15_01753	Uncharacterized protein DBV15_01753 [Temnothorax longispinosus]
OG0001270	XP_011054030.1, XP_011054031.1	XP_006561257.1, XP_006561258.1, XP_016771057.1, XP_026299985.1, XP_026299986.1	XP_019885442.2, XP_019885443.2, XP_019885444.2, XP_019885445.2	NP_001097055.2, NP_609192.1	XP_011150152.1, XP_019699955.1, XP_025163356.1, XP_025163357.1, XP_025163359.1	XP_032688615.1, XP_032688617.1, XP_032688618.1, XP_032688619.1, XP_032688620.1, XP_032688621.1	XP_011167300.1	XP_024892429.1, XP_024892431.1, XP_024892432.1, XP_024892433.1, XP_024892434.1	TGZ50822.1	DBV15_01758	DBV15_01758	Sodium-coupled monocarboxylate transporter 1 [Temnothorax longispinosus]
OG0001106	XP_011054024.1, XP_011054025.1	XP_006561260.1, XP_016770977.1, XP_026300193.1, XP_026300194.1, XP_026300195.1	XP_019885437.2		XP_011150199.2, XP_025163375.1, XP_025163376.1, XP_025163377.1, XP_025163378.1, XP_025163379.1, XP_025163380.1, XP_025163381.1, XP_025163382.1, XP_025163383.1	XP_032688625.1, XP_032688627.1, XP_032688628.1, XP_032688629.1, XP_032688630.1	XP_011167298.3, XP_025993707.2, XP_025993708.2, XP_025993709.2, XP_039313059.1, XP_039313060.1, XP_039313061.1, XP_039313062.1	XP_024892458.1	TGZ50763.1	DBV15_01762	DBV15_01762	Methylcytosine dioxygenase TET2 [Temnothorax longispinosus]
OG0000175	XP_011054011.1, XP_011054012.1, XP_011054014.1, XP_011054015.1, XP_011054016.1, XP_011054017.1, XP_011054018.1	XP_026298643.1, XP_026298644.1, XP_026298645.1, XP_026298646.1, XP_026298648.1, XP_026298649.1, XP_026298650.1, XP_026298651.1, XP_026298652.1, XP_026298653.1, XP_026298654.1, XP_026298655.1	XP_011268722.1, XP_025270976.1, XP_025270977.1, XP_025270978.1	NP_001260772.1, NP_001260773.1, NP_001260775.1, NP_610285.5, NP_724560.1, NP_724561.2, NP_724562.2, NP_724563.2, NP_724564.2, NP_724565.3, NP_724566.3, NP_995772.1	XP_011141162.1, XP_011141163.1, XP_011141164.1, XP_025162004.1, XP_025162005.1, XP_025162006.1, XP_025162008.1, XP_025162009.1, XP_025162010.1, XP_025162011.1, XP_025162012.1, XP_025162013.1	XP_032671705.1, XP_032671707.1, XP_032671708.1	XP_011167291.1, XP_011167293.1, XP_011167294.1, XP_011167295.1, XP_011172182.2, XP_039313063.1, XP_039313064.1, XP_039313065.1, XP_039313066.1, XP_039313067.1, XP_039313068.1	XP_024892461.1, XP_024892462.1, XP_024892463.1, XP_024892464.1	TGZ50764.1	DBV15_01763	DBV15_01763	Uncharacterized protein DBV15_01763 [Temnothorax longispinosus]
OG0005957	XP_011054001.1	XP_006571647.1	XP_011268747.2		XP_011141157.1	XP_032671885.1, XP_032671886.1, XP_032671887.1, XP_032671888.1, XP_032671890.1, XP_032671891.1	XP_011167282.1	XP_024892425.1	TGZ50769.1	DBV15_01764	DBV15_01764	Uncharacterized protein DBV15_01764 [Temnothorax longispinosus]
OG0006648	XP_011053999.1, XP_011054000.1	XP_026298629.1, XP_026298630.1	XP_011268750.1	NP_477305.1, NP_995767.1	XP_011152947.1	XP_032680958.1	XP_011167278.1	XP_024892313.1	TGZ50767.1	DBV15_01766	DBV15_01766	Uncharacterized protein DBV15_01766 [Temnothorax longispinosus]
OG0001963	XP_011054124.1	XP_026301248.1, XP_026301249.1, XP_026301250.1, XP_026301251.1, XP_026301252.1	XP_011268754.1, XP_019885450.1	NP_001286257.1, NP_001286258.1, NP_610531.1	XP_011152953.3, XP_019700709.2	XP_032680939.1, XP_032680941.1, XP_032680942.1, XP_032680943.1, XP_032680944.1	XP_011167275.1, XP_011167276.1	XP_024892306.1, XP_024892307.1	TGZ50761.1, TGZ50768.1, TGZ50806.1	DBV15_01768, DBV15_01767, DBV15_01771	DBV15_01771	Uncharacterized protein DBV15_01771 [Temnothorax longispinosus]
OG0004976	XP_011058439.1, XP_011058440.1, XP_011058441.1, XP_011058442.1	XP_006564000.1	XP_019885518.2	NP_648645.1	XP_011150251.1, XP_011150252.1	XP_032668585.1	XP_011164013.1, XP_011164019.1, XP_039312911.1	XP_024892361.1	TGZ50810.1	DBV15_01775	DBV15_01775	Uncharacterized protein DBV15_01775 [Temnothorax longispinosus]
OG0002077	XP_011068596.1, XP_011068597.1, XP_011068598.1, XP_011068599.1, XP_011068600.1, XP_011068601.1	XP_016768705.2, XP_395948.5	XP_011265664.1, XP_011265665.1, XP_011265666.1, XP_011265667.1, XP_011265668.1, XP_025265119.1, XP_025265120.1		XP_011139275.1, XP_011139276.1, XP_011139277.1	XP_032664695.1	XP_011176153.1, XP_011176154.1, XP_039304875.1	XP_024889276.1, XP_024889277.1	TGZ53859.1	DBV15_01813	DBV15_01813	Double-stranded rna-specific editase adar [Temnothorax longispinosus]
OG0002251	XP_011065702.1	XP_026294816.1, XP_026294817.1	XP_011251156.1, XP_011251159.1, XP_011251160.1, XP_011251161.1, XP_011251162.1		XP_011140343.1, XP_011140344.1, XP_011140345.1	XP_032676315.1, XP_032676317.1, XP_032676318.1, XP_032676319.1	XP_011167445.1, XP_011167446.1, XP_011167447.1, XP_039305009.1	XP_024888036.1, XP_024888037.1, XP_024888038.1, XP_024888039.1	TGZ53880.1	DBV15_01845	DBV15_01845	Uncharacterized protein DBV15_01845 [Temnothorax longispinosus]
OG0004196	XP_011065751.1	XP_026296492.1, XP_624137.2	XP_011251168.1, XP_025263585.1	NP_001246696.1, NP_001246697.1, NP_648307.1	XP_011140334.2, XP_011140335.2	XP_032676426.1	XP_011167448.1, XP_039304974.1, XP_039304978.1	XP_024888069.1, XP_024888070.1	TGZ53882.1	DBV15_01849	DBV15_01849	PIH1 domain-containing protein 2 [Temnothorax longispinosus]
OG0000385	XP_011065814.1, XP_011065817.1, XP_011065825.1, XP_011065832.1, XP_011065841.1	XP_026296755.1, XP_026296756.1, XP_026296757.1, XP_026296758.1, XP_026296759.1, XP_026296760.1, XP_026296761.1, XP_026296762.1	XP_011251174.2, XP_019882112.2, XP_019882113.2, XP_019882114.2, XP_019882115.2, XP_019882116.2	NP_001163748.1, NP_651516.1	XP_011140327.1, XP_025160843.1, XP_025160844.1, XP_025160845.1	XP_032676221.1, XP_032676224.1, XP_032676225.1, XP_032676226.1, XP_032676227.1, XP_032676228.1, XP_032676229.1	XP_011167452.1, XP_025988648.1, XP_025988649.1, XP_025988650.1, XP_025988651.1, XP_025988652.1, XP_025988653.1, XP_039302922.1, XP_039302926.1	XP_024888014.1, XP_024888015.1, XP_024888016.1, XP_024888017.1, XP_024888018.1, XP_024888020.1, XP_024888021.1, XP_024888022.1, XP_024888023.1	TGZ53838.1	DBV15_01856	DBV15_01856	putative Rho GTPase-activating protein [Temnothorax longispinosus]
OG0005152	XP_011065932.1	XP_001122374.2, XP_006562154.1	XP_011251186.1, XP_011251187.1	NP_001137933.1, NP_001246717.1, NP_001261714.1, NP_648475.1	XP_011140240.1	XP_032681562.1, XP_032681563.1	XP_011167456.1	XP_024888058.1	TGZ53835.1	DBV15_01859	DBV15_01859	Uncharacterized protein DBV15_01859 [Temnothorax longispinosus]
OG0007047	XP_011066189.1	XP_394440.3	XP_011251233.1, XP_011251243.1	NP_609900.1	XP_011140263.1, XP_019697237.1, XP_025159252.1	XP_032676424.1	XP_011167477.1	XP_024888048.1	TGZ53824.1	DBV15_01878	DBV15_01878	RWD domain-containing protein 4A [Temnothorax longispinosus]
OG0004325	XP_011051038.1	XP_026297066.1, XP_026297067.1	XP_019885102.2	NP_001247007.1, NP_001247008.1, NP_001287256.1, NP_649923.4	XP_019700836.2, XP_025154802.1	XP_032690083.1	XP_039302434.1	XP_024888629.1, XP_024891779.1, XP_024891780.1	TGZ53817.1	DBV15_01884	LOC112467409	dynein heavy chain 5, axonemal-like isoform X2 [Temnothorax curvispinosus]
OG0008562	XP_011064738.1		XP_011264575.1	NP_001263148.1, NP_651877.1	XP_011152622.2	XP_032667868.1, XP_032667869.1	XP_011172332.1, XP_039314602.1		TGZ54843.1	DBV15_01895	DBV15_01895	N-acetyltransferase 9-like protein [Temnothorax longispinosus]
OG0007657	XP_011062086.1	XP_006572153.1, XP_006572154.1, XP_026299948.1, XP_395274.2	XP_011264587.1		XP_011152235.2	XP_032673907.1	XP_039314593.1	XP_024886337.1	TGZ54846.1	DBV15_01898	DBV15_01898	Uncharacterized protein DBV15_01898 [Temnothorax longispinosus]
OG0008442	XP_011062089.1	XP_624913.1	XP_011264586.1	NP_001260887.1, NP_610664.1	XP_011152234.1	XP_032673937.1	XP_011172335.1	XP_024886347.1	TGZ54847.1	DBV15_01899	DBV15_01899	Uncharacterized protein DBV15_01899 [Temnothorax longispinosus]
OG0005124	XP_011064741.1, XP_011064742.1, XP_011064743.1, XP_011064744.1, XP_011064745.1	XP_026295639.1	XP_011264585.1		XP_011152233.1, XP_025152326.1	XP_032673904.1, XP_032673905.1, XP_032673906.1	XP_025993264.2	XP_024886320.1	TGZ54874.1	DBV15_01900	LOC112463882	uncharacterized protein LOC112463882 [Temnothorax curvispinosus]
OG0004124	XP_011062076.1	XP_026297531.1, XP_026297532.1	XP_011263069.2	NP_609111.1	XP_011152258.1	XP_032673828.1, XP_032673829.1, XP_032673830.1, XP_032673831.1, XP_032673832.1	XP_025993294.2, XP_025993295.2, XP_039314330.1, XP_039314331.1	XP_024886332.1	TGZ54822.1	DBV15_01911	DBV15_01911	Armadillo repeat-containing protein 4 [Temnothorax longispinosus]
OG0001860	XP_011062094.1	XP_006572216.1, XP_006572217.1, XP_006572221.1, XP_006572222.1, XP_006572223.1, XP_026297440.1, XP_026297441.1	XP_011266890.2, XP_011266891.2	NP_001036282.1, NP_573183.2	XP_011154145.1	XP_032673778.1, XP_032673779.1, XP_032673780.1, XP_032673782.1, XP_032673783.1, XP_032673784.1	XP_011172382.2, XP_039314502.1	XP_024869869.1, XP_024869870.1, XP_024869871.1, XP_024869872.1	TGZ54880.1	DBV15_01921	DBV15_01921	Uncharacterized protein DBV15_01921 [Temnothorax longispinosus]
OG0003427	XP_011063472.1	XP_006570290.1, XP_006570291.1, XP_026296543.1, XP_026296544.1	XP_011255278.1	NP_001096854.1, NP_001245441.1, NP_001245442.1, NP_001285408.1, NP_573303.1	XP_011144361.2, XP_011144362.1, XP_025156589.1	XP_032684541.1, XP_032684542.1	XP_011170750.1	XP_024887153.1	TGZ54829.1	DBV15_01938	DBV15_01938	Gamma-glutamyltranspeptidase 1 [Temnothorax longispinosus]
OG0000086	XP_011057168.1, XP_011057169.1, XP_011057170.1, XP_011057171.1, XP_011057172.1, XP_011057173.1, XP_011057174.1, XP_011057178.1, XP_011057179.1	NP_001155988.1, XP_006567657.1, XP_006567658.1, XP_006567659.1, XP_006567660.1, XP_006567661.1, XP_006567662.1, XP_006567663.1, XP_006567664.1, XP_016767531.1	XP_011267681.1, XP_011267682.1, XP_011267683.1, XP_011267684.1, XP_011267685.1, XP_011267687.1, XP_011267688.1, XP_011267689.1	NP_648183.3, NP_729340.1	XP_025156364.1, XP_025156365.1, XP_025156366.1, XP_025156367.1, XP_025156368.1, XP_025156369.1, XP_025156370.1, XP_025156371.1, XP_025156372.1, XP_025156373.1, XP_025156374.1, XP_025156375.1, XP_025156376.1, XP_025156378.1, XP_025156379.1, XP_025156380.1, XP_025156381.1, XP_025156382.1, XP_025156383.1, XP_025156384.1	XP_032684547.1, XP_032684548.1, XP_032684550.1, XP_032684551.1, XP_032684552.1, XP_032684553.1, XP_032684554.1, XP_032684555.1, XP_032684556.1, XP_032684557.1, XP_032684558.1, XP_032684559.1, XP_032684561.1, XP_032684562.1, XP_032684563.1, XP_032684564.1	XP_025988738.1, XP_039315095.1, XP_039315096.1, XP_039315097.1, XP_039315098.1, XP_039315099.1, XP_039315100.1, XP_039315101.1	XP_024887194.1, XP_024887195.1, XP_024887196.1, XP_024887197.1, XP_024887198.1, XP_024887199.1, XP_024887200.1, XP_024887202.1, XP_024887203.1, XP_024887204.1	TGZ54809.1	DBV15_01952	DBV15_01952	Estrogen-related receptor [Temnothorax longispinosus]
OG0004471	XP_011057181.1, XP_011057182.1	XP_395694.2	XP_011267678.1, XP_011267679.1	NP_731237.1, NP_731238.1	XP_025163937.1	XP_032689007.1, XP_032689009.1	XP_011170858.2, XP_011170862.1	XP_024887160.1, XP_024887161.1, XP_024887162.1	TGZ54808.1	DBV15_01953	DBV15_01953	hypothetical protein DBV15_01953 [Temnothorax longispinosus]
OG0005753	XP_011068177.1, XP_011068179.1	XP_392973.4	XP_011258408.1	NP_523674.1	XP_011152648.1, XP_019700623.1	XP_032667875.1, XP_032667877.1, XP_032667878.1, XP_032667879.1	XP_011166109.1	XP_024887176.1	TGZ54811.1	DBV15_01954	DBV15_01954	Uncharacterized protein DBV15_01954 [Temnothorax longispinosus]
OG0004243	XP_011068176.1	XP_016767869.2	XP_019883784.2, XP_025266556.1	NP_731570.2	XP_011152325.2	XP_032664871.1, XP_032664872.1, XP_032664873.1	XP_025995560.1, XP_039315066.1, XP_039315067.1, XP_039315068.1, XP_039315069.1	XP_024887173.1, XP_024887174.1	TGZ54812.1	DBV15_01957	LOC112464432	zinc finger FYVE domain-containing protein 26 homolog isoform X2 [Temnothorax curvispinosus]
OG0007120	XP_011068182.1	XP_001121383.2	XP_025263815.1		XP_011155023.1	XP_032665022.1, XP_032665023.1	XP_025996638.1, XP_025996639.1, XP_039314530.1, XP_039314531.1	XP_024887172.1	TGZ54865.1	DBV15_01961	DBV15_01961	Uncharacterized protein DBV15_01961 [Temnothorax longispinosus]
OG0006481	XP_011049311.1	XP_395009.2	XP_011254996.1	NP_649440.3	XP_011152312.1	XP_032665031.1, XP_032665033.1, XP_032665034.1, XP_032665059.1	XP_011162364.1	XP_024887147.1	TGZ54858.1	DBV15_01968	DBV15_01968	Pre-mRNA-splicing factor RBM22 [Temnothorax longispinosus]
OG0006503	XP_011049927.1	XP_001122586.2	XP_011259178.1	NP_001033971.2, NP_611929.1	XP_011144530.1, XP_025155683.1	XP_032684036.1	XP_011155987.2	XP_024872088.1, XP_024872089.1	TGZ49567.1	DBV15_01979	DBV15_01979	Zinc finger CCHC domain-containing protein 8-like protein [Temnothorax longispinosus]
OG0010105	XP_011049992.1	XP_001122573.3, XP_016766862.1, XP_016766863.1	XP_019883564.1					XP_024872098.1	TGZ49639.1	DBV15_01980	DBV15_01980	MORN repeat-containing protein 3 [Temnothorax longispinosus]
OG0001777	XP_011049945.1, XP_011049946.1, XP_011049947.1	XP_006560560.2, XP_006560561.2, XP_006560562.2, XP_026295250.1	XP_011259347.2, XP_011259354.2, XP_011259363.2, XP_011259370.2		XP_025157707.1	XP_032687247.1, XP_032687248.1, XP_032687250.1, XP_032687251.1, XP_032687252.1, XP_032687253.1, XP_032687254.1, XP_032687255.1		XP_024872099.1, XP_024872100.1, XP_024872101.1, XP_024872102.1, XP_024893622.1	TGZ49631.1	DBV15_01988	DBV15_01988	Uncharacterized protein DBV15_01988 [Temnothorax longispinosus]
OG0008034	XP_011049948.1, XP_011049949.1	XP_624457.1	XP_025264426.1	NP_610802.1	XP_011155094.1	XP_032682489.1	XP_011168793.1	XP_024872786.1	TGZ49632.1	DBV15_01989	LOC112455224	transcription elongation factor SPT4 [Temnothorax curvispinosus]
OG0012414		XP_006560545.2					XP_039315170.1		TGZ49598.1	DBV15_01992	DBV15_01992	Uncharacterized protein DBV15_01992 [Temnothorax longispinosus]
OG0001006	XP_011049970.1, XP_011049971.1, XP_011049972.1	XP_026295613.1, XP_026295614.1, XP_026295615.1, XP_026295616.1, XP_026295617.1, XP_026295618.1	XP_011259553.1, XP_011259563.1, XP_011259569.1	NP_001163019.1, NP_001260615.1, NP_001286093.1, NP_610017.1	XP_011141526.1, XP_011141528.1, XP_025155968.1, XP_025155969.1, XP_025155970.1, XP_025155971.1, XP_025155972.1, XP_025155973.1	XP_032676673.1, XP_032676682.1, XP_032676690.1, XP_032676699.1, XP_032676707.1, XP_032676717.1	XP_011168778.1, XP_011168779.1	XP_024869984.1	TGZ49612.1	DBV15_02007	DBV15_02007	Uncharacterized protein DBV15_02007 [Temnothorax longispinosus]
OG0006505	XP_011049974.1	XP_392296.4	XP_011259599.1, XP_011259608.1, XP_025264447.1	NP_610732.1	XP_011154562.1, XP_025155940.1	XP_032673990.1	XP_011168777.1	XP_024869988.1	TGZ49620.1	DBV15_02009	DBV15_02009	Uncharacterized protein DBV15_02009 [Temnothorax longispinosus]
OG0001559	XP_011054565.1, XP_011054566.1, XP_011054567.1	XP_396892.2	XP_011259736.2	NP_001096867.3, NP_525047.1	XP_025155565.1	XP_032675101.1	XP_011168769.1, XP_011168770.1, XP_025988169.1, XP_025988170.1, XP_025988171.1, XP_039312144.1, XP_039312149.1, XP_039312155.1, XP_039312156.1, XP_039312179.1, XP_039312184.1, XP_039312191.1	XP_024887434.1, XP_024887435.1, XP_024887436.1, XP_024887438.1, XP_024887439.1, XP_024887440.1	TGZ49569.1	DBV15_02015	DBV15_02015	Serine/threonine-protein kinase A-Raf [Temnothorax longispinosus]
OG0005977	XP_011054582.1	XP_006561186.2	XP_011261020.1, XP_025264456.1		XP_011155286.1, XP_025155608.1	XP_032677832.1, XP_032677840.1	XP_011168761.2, XP_039302578.1, XP_039302591.1	XP_024887472.1	TGZ49577.1	DBV15_02019	DBV15_02019	Ankyrin repeat domain-containing protein 54 [Temnothorax longispinosus]
OG0001681	XP_011054595.1, XP_011054596.1, XP_011054597.1, XP_011054598.1	XP_006563970.2, XP_392277.4	XP_011261028.1, XP_011261029.1, XP_011261030.1	NP_610764.1, NP_725137.1, NP_725138.1, NP_725139.1	XP_011155290.1, XP_025155615.1	XP_032677740.1, XP_032677747.1, XP_032677755.1	XP_011168748.1, XP_011168750.1, XP_011168751.1, XP_011168753.1, XP_011168754.1	XP_024887461.1, XP_024887462.1, XP_024887463.1	TGZ49627.1	DBV15_02024	DBV15_02024	Uncharacterized protein DBV15_02024 [Temnothorax longispinosus]
OG0001357	XP_011054601.1, XP_011054602.1, XP_011054603.1, XP_011054604.1, XP_011054606.1	XP_016766914.1	XP_011261036.1, XP_011261037.1, XP_011261038.1, XP_011261039.1, XP_019883978.1, XP_019883979.1	NP_001097505.1, NP_001097506.1, NP_001246626.1, NP_647916.1	XP_011155300.1, XP_025155553.1, XP_025155554.1	XP_032674834.1, XP_032674844.1, XP_032674853.1	XP_011168746.1, XP_039308307.1	XP_024887449.1, XP_024887451.1, XP_024887452.1, XP_024887453.1, XP_024887454.1	TGZ49622.1	DBV15_02029	DBV15_02029	Hexosyltransferase [Temnothorax longispinosus]
OG0002347	XP_011054609.1, XP_011054610.1	XP_006560534.1, XP_016766736.1, XP_026295452.1, XP_026295453.1	XP_011261047.1, XP_025264405.1	NP_001014722.1, NP_476674.3	XP_025156788.1	XP_032684157.1	XP_011168743.1, XP_039312324.1, XP_039312328.1	XP_024887464.1, XP_024887466.1, XP_024887467.1, XP_024887468.1, XP_024887469.1, XP_024887470.1, XP_024887471.1	TGZ49586.1	DBV15_02032	DBV15_02032	Ras-responsive element-binding protein 1 [Temnothorax longispinosus]
OG0001805	XP_011054619.1	XP_006570944.1, XP_006570945.1, XP_016768085.1, XP_016768086.1, XP_016768087.1, XP_026297248.1, XP_026297249.1	XP_011260158.1, XP_011260176.1, XP_011260196.1		XP_011141612.1, XP_025155081.1	XP_032666528.1, XP_032666529.1, XP_032666530.1, XP_032666531.1, XP_032666532.1, XP_032666533.1	XP_039303829.1, XP_039303832.1, XP_039303836.1	XP_024881701.1, XP_024881710.1, XP_024881718.1	TGZ49605.1	DBV15_02046	DBV15_02046	GTPase-activating Rap/Ran-GAP domain-like protein 3 [Temnothorax longispinosus]
OG0003308	XP_011054639.1, XP_011054640.1	XP_006559826.1, XP_624305.2	XP_011260121.1	NP_001189055.1, NP_001189056.1, NP_001189057.1, NP_648112.2, NP_729248.1	XP_011141606.1, XP_011141608.1	XP_032666525.1, XP_032666526.1, XP_032666527.1	XP_011168717.1, XP_039303979.1	XP_024881915.1	TGZ49600.1	DBV15_02049	DBV15_02049	SH3 domain-binding glutamic acid-rich protein-like protein [Temnothorax longispinosus]
OG0007409	XP_011054641.1	XP_001121282.3	XP_011260245.1	NP_001188691.1, NP_524781.1, NP_723060.1	XP_011141485.1	XP_032678817.1	XP_011168715.1	XP_024881926.1	TGZ49554.1	DBV15_02050	DBV15_02050	60s ribosomal protein l37a-like protein [Temnothorax longispinosus]
OG0002791	XP_011054646.1, XP_011054647.1	XP_001120712.2	XP_011260299.1, XP_011260308.1, XP_019883755.1	NP_647774.2	XP_011141493.2, XP_011141494.2, XP_011141495.1, XP_011141496.1, XP_011141498.1, XP_011141499.1, XP_011141500.2, XP_019697543.1	XP_032678832.1	XP_011168708.1, XP_011168709.1, XP_011168710.1	XP_024881786.1	TGZ49555.1	DBV15_02053	DBV15_02053	Longitudinals lacking protein [Temnothorax longispinosus]
OG0001806	XP_011054657.1	XP_003251401.2, XP_006569556.2	XP_011260398.1, XP_011260407.1, XP_019883772.1		XP_011141507.1, XP_011141508.1, XP_011141509.1, XP_025155980.1, XP_025155981.1	XP_032672945.1, XP_032672954.1, XP_032672964.1, XP_032672974.1, XP_032672984.1	XP_011168695.1, XP_011168696.1, XP_011168697.1, XP_011168698.1, XP_025988184.1, XP_025988185.1	XP_024881480.1, XP_024881486.1, XP_024881494.1	TGZ49559.1	DBV15_02057	DBV15_02057	Uncharacterized protein DBV15_02057 [Temnothorax longispinosus]
OG0009733	XP_011057916.1	XP_006570271.1			XP_011139819.1	XP_032690050.1	XP_011167639.1	XP_024872042.1, XP_024886771.1	TGZ50258.1	DBV15_02066	DBV15_02066	Uncharacterized protein DBV15_02066 [Temnothorax longispinosus]
OG0004966	XP_011057910.1		XP_011255190.1, XP_011255191.1, XP_011255192.1, XP_025267570.1	NP_001096859.1, NP_001284760.1, NP_525035.2	XP_011139820.1, XP_025159744.1	XP_032690048.1	XP_011167637.1	XP_024876792.1, XP_024887125.1	TGZ50255.1	DBV15_02069	DBV15_02069	Frizzled-10-B [Temnothorax longispinosus]
OG0000458	XP_011056088.1, XP_011056089.1, XP_011056090.1, XP_011056091.1	XP_006558229.1, XP_006558230.1, XP_006558231.1, XP_006558232.1, XP_006558233.1, XP_016769425.1, XP_016769426.1, XP_016769427.1, XP_016769428.1, XP_016769429.1	XP_011255208.1, XP_011255209.1, XP_011255210.1, XP_011255211.1	NP_001097907.1, NP_001262945.1, NP_651327.1, NP_733072.1	XP_011139825.1, XP_025159727.1, XP_025159728.1, XP_025159729.1, XP_025159730.1, XP_025159731.1, XP_025159732.1	XP_032663293.1, XP_032663294.1, XP_032663295.1, XP_032663296.1, XP_032663297.1	XP_011157163.1, XP_011157164.1, XP_025994590.1, XP_025994591.1, XP_025994592.1, XP_025994593.1, XP_039312780.1, XP_039312781.1, XP_039312783.1	XP_024890533.1, XP_024890534.1, XP_024890536.1	TGZ50221.1	DBV15_02072	LOC112466598	uncharacterized protein LOC112466598 isoform X1 [Temnothorax curvispinosus]
OG0000132	XP_011049212.1, XP_011049216.1, XP_011049222.1, XP_011056097.1, XP_011056098.1, XP_011056099.1, XP_011056100.1, XP_011056101.1	XP_006565533.1, XP_016768512.1, XP_016768513.1, XP_026298705.1, XP_026298707.1, XP_026298708.1, XP_026298709.1	XP_011261601.1, XP_011261602.1, XP_011261603.1, XP_011261604.1, XP_019884096.1, XP_025270283.1, XP_025270284.1	NP_001163768.1, NP_001163769.1, NP_001260388.1, NP_609515.1, NP_650720.1, NP_650722.1, NP_651672.1, NP_732337.1, NP_733270.1, NP_733271.1, NP_733272.1, NP_733273.1, NP_733274.1, NP_733275.1, NP_733276.3	XP_011135525.1, XP_011135526.1, XP_011145169.1, XP_011145179.1, XP_011145187.1, XP_025152537.1, XP_025152538.1, XP_025152891.1	XP_032674156.1, XP_032674157.1, XP_032674158.1, XP_032674159.1, XP_032687654.1, XP_032687655.1, XP_032687656.1, XP_032687657.1, XP_032687658.1	XP_011157156.1, XP_011157157.1, XP_011157158.1, XP_011172890.1, XP_011172891.1, XP_011172892.1, XP_011172894.1, XP_039312578.1	XP_024875814.1, XP_024875815.1, XP_024875816.1, XP_024892156.1, XP_024892157.1, XP_024892158.1, XP_024892159.1	TGZ50227.1, TGZ51716.1	DBV15_02074, DBV15_03920	DBV15_02074, DBV15_03920	V-type proton ATPase subunit a [Temnothorax longispinosus]
OG0007469	XP_011056106.1	NP_001164444.1	XP_025268048.1	NP_523683.1, NP_610584.2, NP_724931.1	XP_011145250.1	XP_032674168.1	XP_011157150.1	XP_024892171.1	TGZ50225.1	DBV15_02076	DBV15_02076	Peroxiredoxin-6 [Temnothorax longispinosus]
OG0002569	XP_011056109.1, XP_011056110.1, XP_011056112.1, XP_011056113.1	XP_006558428.1, XP_006558429.1, XP_016769521.1, XP_016769522.1	XP_011261610.1	NP_001036756.2	XP_011145239.1	XP_032674169.1, XP_032674170.1	XP_011157146.2, XP_011157147.2, XP_011157149.2, XP_025994575.2, XP_039312573.1, XP_039312574.1, XP_039312575.1	XP_024892172.1	TGZ50224.1	DBV15_02077	DBV15_02077	LYR motif-containing protein 7 [Temnothorax longispinosus]
OG0004017	XP_011056133.1	XP_026298221.1, XP_026298222.1	XP_011263395.2, XP_011263396.2	NP_001096924.2, NP_001285053.1, NP_001285054.1, NP_572563.3	XP_011137698.2, XP_011137699.2	XP_032669406.1, XP_032669407.1	XP_011157139.2	XP_024893380.1, XP_024893391.1	TGZ50264.1	DBV15_02087	DBV15_02087	Uncharacterized protein DBV15_02087 [Temnothorax longispinosus]
OG0004934	XP_011056136.1, XP_011056137.1, XP_011056138.1	XP_003251241.1, XP_623530.1	XP_011263392.1	NP_001246833.1, NP_001287114.1, NP_649097.1	XP_019700279.1	XP_032674624.1	XP_011157138.1	XP_024893293.1, XP_024893302.1	TGZ50238.1	DBV15_02093	DBV15_02093	Protein max [Temnothorax longispinosus]
OG0001878	XP_011064457.1, XP_011064458.1, XP_011064459.1, XP_011064460.1, XP_011064461.1	XP_026300920.1	XP_011263407.2, XP_011263408.2, XP_011263409.2	NP_611858.2	XP_011137681.1, XP_011137682.1, XP_011137683.1, XP_011137684.1, XP_025158455.1	XP_032669425.1, XP_032669426.1, XP_032669427.1, XP_032669428.1, XP_032669429.1, XP_032669430.1	XP_025992588.2, XP_025992589.2	XP_024893266.1, XP_024893274.1	TGZ50289.1	DBV15_02102	DBV15_02102	Uncharacterized protein DBV15_02102 [Temnothorax longispinosus]
OG0003913	XP_011050594.1, XP_011050602.1	XP_016771581.2, XP_016771582.2, XP_016771583.2	XP_011264197.1, XP_011264198.1	NP_572263.2	XP_011143082.1, XP_011143084.1	XP_032687625.1, XP_032687626.1	XP_011160803.1, XP_011160805.1	XP_024877940.1, XP_024877941.1	TGZ50252.1	DBV15_02118	DBV15_02118	QN1-like protein [Temnothorax longispinosus]
OG0007817	XP_011065857.1	XP_392027.1	XP_011264203.1	NP_001259537.2, NP_572928.1	XP_011143180.1	XP_032671993.1, XP_032672016.1	XP_011160815.1	XP_024877971.1	TGZ50275.1	DBV15_02121	DBV15_02121	Chloride intracellular channel exc-4 [Temnothorax longispinosus]
OG0002677	XP_011065859.1, XP_011065861.1	XP_006565842.1, XP_392026.2	XP_011264204.1, XP_011264205.1	NP_001246225.1, NP_001246226.2, NP_610488.1, NP_724789.1, NP_724790.1	XP_011143178.1, XP_011143179.1	XP_032672014.1, XP_032672015.1	XP_011160816.1, XP_011160817.1, XP_011160818.1, XP_039306098.1	XP_024877905.1, XP_024877907.1	TGZ50278.1	DBV15_02122	DBV15_02122	PTB domain-containing adapter protein ced-6 [Temnothorax longispinosus]
OG0001623	XP_011065880.1, XP_011065882.1	XP_006565859.2, XP_006565860.3, XP_006565861.2, XP_026300910.1	XP_011264218.1, XP_019884620.1		XP_011143168.1, XP_011143169.2, XP_019697966.1, XP_025152607.1, XP_025152608.1, XP_025152609.1	XP_032671961.1, XP_032671962.1, XP_032671963.1, XP_032671964.1, XP_032671965.1, XP_032671966.1, XP_032671968.1	XP_011160836.1, XP_011160838.1, XP_025994239.1, XP_039306096.1, XP_039306097.1	XP_024877964.1	TGZ50273.1	DBV15_02127	DBV15_02127	Uncharacterized protein DBV15_02127 [Temnothorax longispinosus]
OG0005151	XP_011065878.1	XP_026301029.1, XP_026301030.1	XP_011264221.2	NP_001284794.1, NP_569950.1	XP_011140923.1, XP_011140924.1, XP_025153047.1	XP_032672061.1	XP_025994243.1, XP_039306084.1	XP_024877884.1, XP_024877885.1	TGZ50279.1	DBV15_02129	DBV15_02129	Uncharacterized protein DBV15_02129 [Temnothorax longispinosus]
OG0008594	XP_011065892.1		XP_025269786.1, XP_025269787.1	NP_001285050.1, NP_652606.1	XP_011144089.1	XP_032669021.1	XP_011160856.2	XP_024877895.1	TGZ50240.1	DBV15_02132	DBV15_02132	Uncharacterized protein DBV15_02132 [Temnothorax longispinosus]
OG0005191	XP_011067969.1	XP_016771364.2	XP_011265808.2	NP_001263118.1, NP_733391.1	XP_025153349.1	XP_032686254.1, XP_032686255.1	XP_025991531.1, XP_025991533.1, XP_039307820.1, XP_039307821.1	XP_024885257.1, XP_024885258.1	TGZ37881.1	DBV15_02134	DBV15_02134	Cytosolic carboxypeptidase 6 [Temnothorax longispinosus]
OG0009903	XP_011067966.1	XP_394167.4	XP_011265807.1		XP_025153283.1	XP_032686295.1	XP_011156295.1	XP_024881640.1	TGZ37903.1	DBV15_02140	DBV15_02140	Uncharacterized protein DBV15_02140 [Temnothorax longispinosus]
OG0002072	XP_011067962.1, XP_011067963.1, XP_011067964.1	XP_006571256.1, XP_006571257.1, XP_026297207.1	XP_011265804.1, XP_011265805.1, XP_019884888.1, XP_025264854.1		XP_011151061.2	XP_032681168.1, XP_032681177.1, XP_032681185.1, XP_032681193.1, XP_032681202.1, XP_032681210.1	XP_011156297.3, XP_039307816.1, XP_039307817.1	XP_024881631.1, XP_024881632.1, XP_024881633.1, XP_024881634.1	TGZ37901.1	DBV15_02142	DBV15_02142	Patched domain-containing protein 3 [Temnothorax longispinosus]
OG0005474	XP_011057697.1	XP_395659.1	XP_011255194.1		XP_011151206.1, XP_011151207.1, XP_011151208.1, XP_011151209.1	XP_032683427.1, XP_032683434.1, XP_032683443.1, XP_032683451.1	XP_025993542.1	XP_024881683.1	TGZ37909.1	DBV15_02148	DBV15_02148	Protein lethal essential for life-like protein [Temnothorax longispinosus]
OG0001199	XP_011057707.1, XP_011057708.1, XP_011057709.1, XP_011057711.1, XP_011057712.1	XP_006570844.1, XP_026295240.1	XP_011255268.1, XP_011255276.1, XP_011255284.1		XP_011151190.1, XP_011151195.1, XP_011151197.1, XP_025152594.1, XP_025152597.1, XP_025152605.1	XP_032683090.1, XP_032683100.1, XP_032683114.1, XP_032683125.1, XP_032683133.1	XP_011165355.1, XP_011165356.1, XP_011165357.1, XP_011165358.1, XP_025993640.1	XP_024881652.1, XP_024881653.1, XP_024881654.1, XP_024881656.1, XP_024881657.1	TGZ37874.1	DBV15_02152	DBV15_02152	Uncharacterized protein DBV15_02152 [Temnothorax longispinosus]
OG0008520	XP_011063906.1	XP_026297073.1, XP_026297156.1	XP_011265792.2	NP_001036369.3	XP_019700438.2	XP_032668403.1	XP_039307590.1	XP_024881625.1	TGZ37862.1	DBV15_02179	DBV15_02179	Cytoplasmic dynein 2 heavy chain 1 [Temnothorax longispinosus]
OG0004600	XP_011063905.1	XP_006557567.2, XP_026297071.1, XP_026297072.1	XP_011265788.1		XP_011151963.2, XP_025162686.1, XP_025162687.1	XP_032668514.1	XP_011156353.1, XP_025991520.1, XP_025991521.1, XP_025991522.1	XP_024881690.1, XP_024881691.1	TGZ37878.1	DBV15_02180	LOC112460955	eye-specific diacylglycerol kinase isoform X2 [Temnothorax curvispinosus]
OG0007738	XP_011063884.1	XP_006562002.1	XP_011265534.1, XP_025264853.1	NP_649699.1	XP_011137755.1	XP_032668291.1, XP_032668292.1	XP_011156360.1	XP_024881647.1	TGZ37915.1	DBV15_02184	LOC112460932	GPN-loop GTPase 3 [Temnothorax curvispinosus]
OG0004480	XP_011057652.1, XP_011057653.1	XP_006570686.2, XP_026301892.1	XP_011252870.1	NP_001287369.1, NP_650592.1	XP_011147431.1, XP_019699095.1	XP_032668928.1, XP_032668929.1	XP_025994649.1, XP_039307522.1	XP_024881685.1, XP_024881686.1	TGZ37891.1	DBV15_02196	DBV15_02196	Uncharacterized protein DBV15_02196 [Temnothorax longispinosus]
OG0001703	XP_011057658.1, XP_011057659.1	XP_003251596.2, XP_006570697.2, XP_006570698.2, XP_016773369.2, XP_016773370.2, XP_016773371.2, XP_016773372.2, XP_016773373.2	XP_011252871.1, XP_011252872.1, XP_025264688.1	NP_651928.1, NP_726586.1	XP_019699092.1, XP_025153917.1, XP_025153918.1, XP_025153919.1	XP_032668920.1, XP_032668921.1, XP_032668922.1	XP_011156933.1, XP_011156934.1	XP_024881687.1, XP_024881688.1	TGZ37860.1	DBV15_02197	DBV15_02197	43 kDa receptor-associated protein of the synapse [Temnothorax longispinosus]
OG0005001	XP_011059620.1, XP_011059621.1, XP_011059622.1			NP_649195.1	XP_011143868.1, XP_011143870.2, XP_011143871.2, XP_011143872.1	XP_032682296.1, XP_032682297.1	XP_025985839.1, XP_025985841.1, XP_039315588.1	XP_024867419.1	TGZ51452.1	DBV15_02200	DBV15_02200	Uncharacterized protein DBV15_02200 [Temnothorax longispinosus]
OG0001145	XP_011065222.1, XP_011065223.1	NP_001139207.1, XP_026295237.1, XP_026295268.1, XP_026295297.1, XP_026295308.1	XP_011256509.1, XP_011256510.1, XP_025271116.1, XP_025271120.1, XP_025271125.1	NP_001259965.1, NP_001285567.1, NP_001285568.1, NP_001356906.1, NP_523460.2, NP_722838.1, NP_722839.1, NP_995619.2	XP_011139802.1, XP_011139805.1, XP_025159695.1	XP_032691124.1, XP_032691125.1, XP_032691126.1	XP_011163184.1, XP_011163190.1, XP_025992288.1, XP_025992289.1	XP_024888282.1, XP_024888283.1	TGZ51478.1	DBV15_02237	DBV15_02237	Synaptotagmin 1 [Temnothorax longispinosus]
OG0003802	XP_011065228.1, XP_011065229.1	XP_016769548.1, XP_392155.2	XP_011256505.2	NP_001014608.1, NP_620471.3	XP_011139810.1, XP_025159657.1	XP_032691251.1, XP_032691252.1, XP_032691275.1, XP_032691276.1	XP_025992301.2, XP_025992302.2	XP_024888289.1, XP_024888291.1	TGZ51460.1	DBV15_02240	DBV15_02240	Uncharacterized protein DBV15_02240 [Temnothorax longispinosus]
OG0007786	XP_011065230.1, XP_011065231.1	XP_394229.2	XP_011256504.1	NP_476939.1	XP_011139811.1	XP_032691253.1, XP_032691277.1	XP_039314770.1	XP_024888288.1	TGZ51461.1	DBV15_02241	DBV15_02241	TATA-box-binding protein [Temnothorax longispinosus]
OG0008754			XP_011253538.1		XP_025153103.1	XP_032686047.1, XP_032686048.1, XP_032686049.1, XP_032686050.1	XP_011163312.2, XP_025992297.2	XP_024888293.1	TGZ51463.1	DBV15_02243	DBV15_02243	hypothetical protein DBV15_02243 [Temnothorax longispinosus]
OG0002687	XP_011066439.1	XP_026299850.1, XP_026299851.1, XP_026299852.1, XP_026299853.1, XP_026299854.1	XP_011263585.2, XP_025268101.1, XP_025268102.1, XP_025268103.1	NP_477268.2	XP_011141698.1, XP_019697601.1	XP_032681390.1, XP_032681391.1, XP_032681392.1, XP_032681393.1, XP_032681783.1, XP_032681784.1	XP_025993800.1	XP_024873421.1	TGZ57561.1	DBV15_02272	LOC112455624	cohesin subunit SA-2 [Temnothorax curvispinosus]
OG0009352	XP_011066461.1	XP_006570250.1	XP_011267227.2		XP_011141675.1	XP_032681827.1, XP_032681828.1	XP_025993797.2	XP_024873381.1	TGZ57510.1	DBV15_02280	DBV15_02280	Synaptic vesicle membrane protein vat-1-like protein [Temnothorax longispinosus]
OG0001885	XP_011066464.1, XP_011066465.1	XP_006570249.1, XP_016767815.1, XP_026296785.1, XP_624988.3	XP_011267240.1, XP_011267248.1	NP_001286168.1, NP_001286169.1, NP_001286170.1, NP_610326.1, NP_724609.1, NP_724610.1, NP_724611.1	XP_011141673.1, XP_011141674.1	XP_032681775.1, XP_032681776.1, XP_032681777.1, XP_032681778.1, XP_032681780.1	XP_039311890.1, XP_039311891.1	XP_024873377.1	TGZ57511.1	DBV15_02281	DBV15_02281	Abhydrolase domain-containing protein 4 [Temnothorax longispinosus]
OG0001311	XP_011066689.1	XP_026298946.1, XP_391844.3	XP_025264222.1, XP_025264223.1, XP_025264224.1, XP_025264225.1, XP_025264226.1, XP_025264227.1, XP_025264228.1	NP_001036568.2, NP_001350857.1, NP_611879.4, NP_726414.3	XP_025155622.1	XP_032682599.1, XP_032682600.1, XP_032682601.1, XP_032682602.1, XP_032682603.1	XP_011165256.1, XP_011165257.1, XP_011165258.1, XP_011165262.1, XP_025986170.1, XP_025986171.1, XP_025986172.1	XP_024885780.1, XP_024885781.1	TGZ57507.1, TGZ57513.1	DBV15_02285, DBV15_02283	DBV15_02285	Yorkie-like protein [Temnothorax longispinosus]
OG0001508	XP_011066473.1, XP_011066474.1, XP_011066476.1	XP_006566066.1, XP_016769739.2, XP_016769740.2, XP_016769741.1	XP_011259120.1, XP_025264248.1	NP_001260971.1, NP_001260972.1, NP_001356963.1, NP_477231.1	XP_025155643.1, XP_025155644.1, XP_025155645.1	XP_032682650.1, XP_032682651.1, XP_032682652.1	XP_011159839.1, XP_011159840.1, XP_011159841.1, XP_011159843.1, XP_025986179.1	XP_024885776.1, XP_024885777.1, XP_024885778.1, XP_024885779.1	TGZ57508.1	DBV15_02286	LOC112463558	exostosin-1 [Temnothorax curvispinosus]
OG0004714	XP_011069292.1, XP_011069293.1, XP_011069294.1	XP_006566239.1, XP_006566240.1, XP_026299220.1	XP_011268607.1	NP_724095.1	XP_011146668.1	XP_032690252.1, XP_032690253.1, XP_032690254.1	XP_025996218.1, XP_039311698.1	XP_024869323.1	TGZ57537.1	DBV15_02306	DBV15_02306	Ring canal kelch-like protein [Temnothorax longispinosus]
OG0003749	XP_011061714.1	XP_026301495.1	XP_011258355.2	NP_524048.2, NP_788502.1	XP_011135149.2, XP_019695808.1, XP_025154138.1	XP_032671026.1, XP_032671027.1, XP_032671028.1	XP_039309345.1, XP_039309346.1, XP_039309347.1, XP_039309348.1, XP_039309349.1	XP_024891218.1	TGZ57571.1	DBV15_02320	DBV15_02320	Tyrosine-protein phosphatase 69D [Temnothorax longispinosus]
OG0008436	XP_011061724.1	XP_623779.1	XP_025268117.1	NP_524659.1, NP_652413.1	XP_011135143.1	XP_032671129.1	XP_025997254.1	XP_024891223.1	TGZ57543.1	DBV15_02324	DBV15_02324	Uncharacterized protein DBV15_02324 [Temnothorax longispinosus]
OG0004601	XP_011064010.1, XP_011064011.1	XP_026300234.1	XP_011262160.2, XP_019884203.1	NP_001163705.1, NP_651201.1, NP_732929.1	XP_011152121.1, XP_011152122.2	XP_032682339.1	XP_011158153.2, XP_011158155.1, XP_039311870.1	XP_024881123.1	TGZ39028.1	DBV15_02332	LOC112460591	LOW QUALITY PROTEIN: uncharacterized protein LOC112460591 [Temnothorax curvispinosus]
OG0000516	XP_011063994.1, XP_011063995.1, XP_011063996.1, XP_011063997.1	XP_003250589.1, XP_006565206.1, XP_016767486.1, XP_016767487.1, XP_016767488.1, XP_016767490.1, XP_016767491.1, XP_016767492.1, XP_016767493.1, XP_016767494.1, XP_016767495.1, XP_026295877.1	XP_011259050.1, XP_011259051.1, XP_011259052.1, XP_019883629.1, XP_025267208.1	NP_001261872.1, NP_648754.2	XP_025161229.1, XP_025161232.1	XP_032681576.1, XP_032681577.1, XP_032681578.1, XP_032681579.1, XP_032681580.1, XP_032681581.1, XP_032681582.1, XP_032681584.1, XP_032681585.1	XP_025987093.1, XP_039301921.1, XP_039301925.1, XP_039301933.1	XP_024880877.1, XP_024880887.1, XP_024880895.1, XP_024880903.1, XP_024880910.1, XP_024880919.1	TGZ39031.1	DBV15_02339	LOC112460446	glycoprotein 3-alpha-L-fucosyltransferase A isoform X3 [Temnothorax curvispinosus]
OG0006258	XP_011063979.1	XP_393267.5	XP_025269138.1	NP_001097883.2, NP_001163695.1, NP_001262857.1	XP_011137972.1, XP_025161156.1	XP_032681567.1, XP_032681568.1	XP_039305864.1	XP_024880860.1	TGZ39063.1	DBV15_02348	DBV15_02348	Testican-2 [Temnothorax longispinosus]
OG0002232	XP_011063976.1, XP_011063977.1	XP_003249382.1	XP_025261840.1, XP_025261841.1, XP_025261842.1, XP_025261843.1	NP_001137758.1, NP_001246494.1, NP_523849.3	XP_011140233.1, XP_019697242.1, XP_019697243.1, XP_019697244.1, XP_019697245.1, XP_025156437.1	XP_032681537.1, XP_032681538.1, XP_032681539.1	XP_025987200.1, XP_025987201.1	XP_024881079.1, XP_024881086.1	TGZ39033.1	DBV15_02350	DBV15_02350	Inorganic pyrophosphatase [Temnothorax longispinosus]
OG0002441	XP_011063965.1	XP_006557400.2, XP_006557401.2, XP_006557402.2, XP_006557403.2, XP_026295845.1	XP_011258864.1, XP_011258865.1, XP_011258866.1, XP_025269655.1		XP_011137943.1, XP_011137945.1, XP_025161303.1	XP_032680397.1, XP_032680398.1, XP_032680399.1, XP_032680400.1, XP_032680401.1	XP_011158109.2, XP_025987108.1, XP_025987109.1	XP_024881168.1	TGZ39032.1	DBV15_02352	DBV15_02352	Uncharacterized protein DBV15_02352 [Temnothorax longispinosus]
OG0006966	XP_011063966.1	XP_396145.2	XP_011258868.1	NP_650191.1, NP_996201.1	XP_011137942.1, XP_019696549.1	XP_032680405.1, XP_032680406.1	XP_011158110.1	XP_024881178.1	TGZ39037.1	DBV15_02353	DBV15_02353	Palmitoyltransferase [Temnothorax longispinosus]
OG0009265	XP_011063964.1	XP_003249096.1	XP_011258869.1	NP_651681.2	XP_011137941.1	XP_032680410.1	XP_011158111.2	XP_024881199.1	TGZ39035.1	DBV15_02354	LOC112460640	putative defense protein 3 [Temnothorax curvispinosus]
OG0002440	XP_011063963.1	XP_006557398.1, XP_006557399.1, XP_624985.3	XP_025265910.1, XP_025265911.1, XP_025265912.1	NP_001097962.1, NP_001097963.1, NP_001263059.1, NP_001263060.1	XP_011137939.1, XP_011137940.1, XP_025161316.1	XP_032680407.1, XP_032680408.1	XP_011158112.1, XP_011158113.2, XP_011158114.1	XP_024881323.1, XP_024881327.1, XP_024881336.1	TGZ39036.1	DBV15_02355	DBV15_02355	Uncharacterized protein DBV15_02355 [Temnothorax longispinosus]
OG0004906	XP_011054954.1, XP_011069011.1		XP_019884901.2, XP_025269065.1, XP_025269066.1, XP_025269067.1, XP_025269074.1		XP_011152094.1, XP_011152095.1, XP_011152096.1, XP_019700495.1, XP_025153760.1	XP_032682336.1		XP_024880985.1	TGZ39050.1	DBV15_02359	DBV15_02359	Elongation of very long chain fatty acids protein [Temnothorax longispinosus]
OG0002152	XP_011054911.1, XP_011054912.1, XP_011054913.1	XP_001122053.2, XP_006557409.1, XP_006557410.1, XP_016767497.1, XP_026295972.1	XP_011264078.2, XP_011264079.2, XP_025263625.1		XP_011142321.1, XP_011142322.1	XP_032676341.1, XP_032676342.1, XP_032676344.1, XP_032676345.1, XP_032676346.1, XP_032676347.1	XP_011167334.1	XP_024888091.1, XP_024888092.1, XP_024888093.1	TGZ39006.1	DBV15_02385	DBV15_02385	E3 ubiquitin-protein ligase arkadia-C [Temnothorax longispinosus]
OG0000845	XP_011054892.1	XP_006571882.3	XP_011264097.1, XP_011264098.1, XP_011264099.1, XP_011264100.1, XP_019884605.1	NP_572704.1	XP_011149095.1, XP_019699606.1, XP_019699607.1, XP_019699608.1, XP_019699609.1, XP_019699610.1, XP_019699611.1, XP_025158456.1	XP_032676243.1, XP_032676244.1, XP_032676246.1, XP_032676247.1, XP_032676248.1, XP_032676249.1, XP_032676250.1, XP_032676251.1, XP_032676252.1, XP_032676253.1, XP_032676254.1	XP_011167346.2, XP_011167348.2, XP_025988638.2	XP_024885630.1, XP_024888102.1, XP_024888103.1, XP_024888104.1, XP_024888105.1	TGZ39044.1, TGZ51160.1	DBV15_02390, DBV15_11633	LOC112464997	GTPase-activating protein and VPS9 domain-containing protein 1-like isoform X1 [Temnothorax curvispinosus]
OG0001185	XP_011054894.1, XP_011054895.1, XP_011054896.1	XP_026295477.1, XP_026295478.1, XP_026295479.1, XP_026295480.1, XP_026295481.1, XP_026295482.1, XP_026295483.1	XP_011264090.1	NP_001287124.1, NP_649167.1	XP_011149091.1, XP_025158467.1, XP_025158468.1, XP_025158469.1, XP_025158470.1, XP_025158471.1	XP_032676255.1, XP_032676257.1, XP_032676258.1, XP_032676259.1, XP_032676260.1, XP_032676261.1	XP_025988656.1, XP_025988657.1	XP_024888107.1, XP_024888108.1, XP_024888109.1, XP_024888110.1	TGZ39042.1	DBV15_02392	DBV15_02392	Neuronal calcium sensor [Temnothorax longispinosus]
OG0005987	XP_011054897.1, XP_011054898.1, XP_011054900.1, XP_011054901.1	XP_392256.2	XP_011264092.1	NP_788543.1	XP_025158466.1	XP_032676262.1	XP_011167342.1, XP_039301672.1	XP_024888106.1	TGZ39043.1	DBV15_02393	DBV15_02393	Neurocalcin-like protein [Temnothorax longispinosus]
OG0006671	XP_011054952.1	XP_026298046.1	XP_019884602.2			XP_032676363.1	XP_025988643.1, XP_039315678.1, XP_039315683.1, XP_039315690.1, XP_039315699.1	XP_024877052.1, XP_024877053.1	TGZ39040.1	DBV15_02394	DBV15_02394	Uncharacterized protein DBV15_02394 [Temnothorax longispinosus]
OG0001470	XP_011060482.1	NP_001077099.1, XP_006566012.1, XP_006566013.1, XP_006566014.1, XP_006566015.1	XP_011254741.2, XP_011254749.2, XP_011254767.2	NP_001260632.1, NP_001260633.1, NP_477188.1, NP_724274.1	XP_011138266.1, XP_011138267.1, XP_019696624.2, XP_025152865.1, XP_025152866.1	XP_032680922.1, XP_032680930.1, XP_032680940.1, XP_032680950.1, XP_032680961.1, XP_032680969.1, XP_032680980.1	XP_039306567.1, XP_039306568.1	XP_024885977.1	TGZ54215.1	DBV15_02417	LOC112463692	cryptochrome-1-like [Temnothorax curvispinosus]
OG0009772	XP_011060375.1	XP_006566135.1	XP_011254728.1		XP_011138271.1	XP_032680875.1	XP_011171295.2	XP_024885984.1	TGZ54218.1	DBV15_02418	DBV15_02418	Uncharacterized protein DBV15_02418 [Temnothorax longispinosus]
OG0000747	XP_011060364.1, XP_011060365.1, XP_011060366.1	XP_006566156.1, XP_006566159.1, XP_006566160.1, XP_006566161.1, XP_016769852.1	XP_011250874.1, XP_011250875.1, XP_011250876.1, XP_011250877.1	NP_001014515.1, NP_001014516.1, NP_001260845.1, NP_001260846.1, NP_476885.2, NP_724884.1, NP_724885.1, NP_724886.1, NP_724887.2, NP_724888.2, NP_724889.2, NP_995792.1	XP_011138281.1, XP_011138282.1, XP_025152879.1	XP_032684059.1, XP_032684069.1, XP_032684077.1	XP_011171284.1, XP_011171285.1, XP_011171286.1, XP_039306566.1	XP_024870011.1, XP_024870595.1, XP_024873879.1, XP_024876467.1	TGZ54184.1	DBV15_02422	DBV15_02422	14-3-3 protein zeta [Temnothorax longispinosus]
OG0015927									TGZ54185.1, TGZ55814.1	DBV15_02423, DBV15_09344	DBV15_02423	hypothetical protein DBV15_02423 [Temnothorax longispinosus]
OG0006850	XP_011060356.1	XP_026299044.1, XP_026299045.1	XP_025267100.1	NP_610551.1	XP_011147603.1, XP_011147604.1	XP_032671179.1, XP_032671186.1	XP_039306774.1	XP_024881905.1	TGZ54225.1	DBV15_02437	DBV15_02437	Nodal modulator 2 [Temnothorax longispinosus]
OG0002015	XP_011060336.1, XP_011060337.1, XP_011060338.1, XP_011060339.1	XP_001119951.1, XP_003249895.1, XP_006561688.1	XP_011253315.1, XP_011253316.1, XP_019882562.1		XP_011147592.1, XP_011147593.1, XP_011147594.1	XP_032671266.1, XP_032671267.1, XP_032671275.1, XP_032671283.1, XP_032671292.1, XP_032671301.1, XP_032671303.1	XP_011156613.1, XP_011156615.1, XP_039307156.1	XP_024881307.1	TGZ54195.1	DBV15_02443	DBV15_02443	Zinc finger protein [Temnothorax longispinosus]
OG0000073	XP_011060302.1, XP_011060303.1, XP_011060304.1, XP_011060305.1, XP_011060306.1, XP_011060307.1, XP_011060308.1, XP_011060309.1, XP_011060310.1, XP_011060311.1, XP_011060312.1, XP_011060313.1, XP_011060314.1	XP_006571710.1, XP_006571711.1, XP_006571712.1, XP_006571713.1, XP_006571714.1, XP_006571715.1, XP_006571716.1, XP_006571718.1, XP_006571719.1, XP_006571720.1, XP_006571721.1, XP_006571722.1, XP_006571724.1, XP_016771465.1, XP_016771469.1, XP_016771475.1, XP_026298018.1, XP_026298055.1, XP_026298058.1	XP_011256819.1, XP_011256820.1, XP_011256821.1, XP_011256822.1, XP_011256823.1, XP_011256824.1, XP_011256825.1, XP_011256826.1, XP_025269553.1, XP_025269554.1		XP_011152201.1, XP_011152202.1, XP_019700508.1, XP_019700509.1, XP_019700511.1, XP_019700512.1, XP_019700513.1, XP_019700514.1, XP_025159559.1, XP_025159562.1, XP_025159563.1	XP_032685489.1, XP_032685490.1, XP_032685491.1, XP_032685492.1, XP_032685494.1, XP_032685495.1, XP_032685496.1, XP_032685497.1, XP_032685498.1, XP_032685499.1, XP_032685500.1, XP_032685501.1, XP_032685502.1	XP_025993599.2, XP_025993607.2, XP_039307073.1, XP_039307074.1, XP_039307075.1, XP_039307076.1, XP_039307077.1, XP_039307078.1, XP_039307079.1, XP_039307080.1, XP_039307081.1, XP_039307082.1, XP_039307083.1, XP_039307084.1, XP_039307085.1	XP_024867464.1, XP_024867465.1, XP_024867466.1, XP_024867469.1, XP_024867470.1, XP_024867471.1, XP_024867472.1, XP_024867473.1	TGZ54199.1	DBV15_02461	LOC112451811	patronin-like isoform X4 [Temnothorax curvispinosus]
OG0003730	XP_011060293.1	XP_001121422.2, XP_006561784.1, XP_006561785.1, XP_006561786.1, XP_006561787.1	XP_011256815.2, XP_025269558.1	NP_001162944.1, NP_609459.1	XP_011152206.1, XP_011152207.1	XP_032685503.1, XP_032685504.1	XP_011156588.1	XP_024869370.1, XP_024869371.1	TGZ54203.1	DBV15_02465	DBV15_02465	Leukocyte receptor cluster member 8-like protein [Temnothorax longispinosus]
OG0008377	XP_011060283.1	XP_392837.4	XP_011256806.1	NP_001246038.1, NP_609766.1	XP_011147656.1	XP_032672677.1	XP_011166482.1	XP_024893945.1	TGZ54245.1	DBV15_02471	DBV15_02471	Leucine carboxyl methyltransferase 1 [Temnothorax longispinosus]
OG0004948	XP_011057100.1	XP_394812.3	XP_011255787.1, XP_011255788.1	NP_001261278.1, NP_647653.1	XP_011143048.1	XP_032688412.1, XP_032688413.1	XP_011166469.1, XP_011166470.1	XP_024869338.1, XP_024869339.1, XP_024869340.1	TGZ54247.1	DBV15_02479	DBV15_02479	WD repeat-containing protein 35 [Temnothorax longispinosus]
OG0005458	XP_011057097.1, XP_011057099.1	XP_003249923.1	XP_011260999.1, XP_025267088.1	NP_001260765.1, NP_477092.1	XP_011152791.2	XP_032670369.1, XP_032670370.1	XP_025990166.1	XP_024869335.1, XP_024869337.1	TGZ54249.1	DBV15_02480	DBV15_02480	Uncharacterized protein DBV15_02480 [Temnothorax longispinosus]
OG0007919	XP_011069144.1, XP_011069145.1	NP_001264229.1	XP_011263878.1	NP_611460.1	XP_011149241.1, XP_011149242.1	XP_032691175.1	XP_011158431.1	XP_024889069.1	TGZ52763.1	DBV15_02483	DBV15_02483	Uncharacterized protein DBV15_02483 [Temnothorax longispinosus]
OG0005220	XP_011069158.1	XP_001121695.2, XP_016769109.1, XP_016769110.1	XP_011263885.1, XP_025268714.1	NP_001303452.1, NP_649948.1	XP_011149247.1	XP_032662665.1	XP_011158443.1, XP_039301789.1	XP_024889210.1, XP_024889220.1	TGZ52764.1	DBV15_02486	LOC112465731	GTP-binding protein Di-Ras2 [Temnothorax curvispinosus]
OG0001159	XP_011069177.1	XP_016771852.2, XP_026300741.1, XP_026300743.1, XP_026300744.1, XP_026300745.1	XP_025268630.1, XP_025268631.1, XP_025268632.1, XP_025268633.1		XP_011141552.1, XP_011141554.1	XP_032673050.1, XP_032673052.1, XP_032673053.1, XP_032673054.1, XP_032673055.1, XP_032673056.1	XP_011158463.1, XP_011158464.1, XP_011165053.2, XP_025991355.1, XP_025991356.1, XP_025991357.1, XP_039301781.1	XP_024889304.1, XP_024889312.1, XP_024889319.1, XP_024889327.1, XP_024889333.1, XP_024889340.1, XP_024889349.1	TGZ52718.1	DBV15_02495	DBV15_02495	Limkain-b1 [Temnothorax longispinosus]
OG0001904	XP_011069178.1, XP_011069179.1, XP_011069180.1, XP_011069181.1	XP_393385.3	XP_011265434.1, XP_011265435.1, XP_011265436.1, XP_011265438.1	NP_001097568.1, NP_001097569.1, NP_001137930.1, NP_001287017.1, NP_648373.1	XP_011141559.1, XP_011141560.1, XP_011141561.1, XP_025159557.1, XP_025159558.1	XP_032672986.1	XP_025991413.1, XP_025991414.1, XP_025991415.1, XP_025991416.1	XP_024889377.1	TGZ52713.1	DBV15_02498	DBV15_02498	Nuclear distribution protein nudE-like 1-A [Temnothorax longispinosus]
OG0000138	XP_011069187.1, XP_011069188.1, XP_011069189.1, XP_011069190.1, XP_011069191.1, XP_011069192.1, XP_011069193.1, XP_011069194.1	XP_026301020.1, XP_026301021.1, XP_026301022.1, XP_026301023.1, XP_026301024.1, XP_026301025.1, XP_026301026.1, XP_026301027.1, XP_026301028.1	XP_011265421.1, XP_011265422.1, XP_011265423.1, XP_011265424.1, XP_011265425.1, XP_011265426.1, XP_011265428.1, XP_025268637.1, XP_025268638.1	NP_001247253.1, NP_001247254.1, NP_001247255.1, NP_001262860.1, NP_001303430.1, NP_788722.1, NP_788723.1	XP_011141565.1, XP_011141566.1, XP_011141567.1, XP_011141568.1, XP_011141569.1	XP_032672975.1, XP_032672976.1, XP_032672977.1, XP_032672978.1, XP_032672979.1, XP_032672980.1, XP_032672981.1, XP_032672982.1, XP_032672983.1, XP_032672985.1	XP_011158472.1, XP_011158473.1, XP_011158475.1, XP_011158478.1, XP_039315669.1, XP_039315670.1, XP_039315671.1, XP_039315672.1, XP_039315673.1, XP_039315674.1, XP_039315675.1, XP_039315676.1	XP_024889647.1, XP_024889656.1, XP_024889664.1, XP_024889674.1, XP_024889685.1, XP_024889692.1, XP_024889698.1, XP_024889703.1, XP_024889712.1, XP_024889717.1	TGZ52712.1	DBV15_02499	LOC112466023	RING finger protein unkempt homolog isoform X7 [Temnothorax curvispinosus]
OG0001211	XP_011060070.1, XP_011060071.1, XP_011060072.1	XP_006565027.1, XP_006565028.1, XP_016767952.1, XP_016767957.1	XP_011265417.1, XP_011265418.1, XP_011265419.1, XP_011265420.1	NP_001262286.1, NP_649546.1, NP_996153.1	XP_011141570.1, XP_011141572.1	XP_032673032.1, XP_032673033.1	XP_011158482.1, XP_011158483.1, XP_011158484.1, XP_011158486.1, XP_011158489.1, XP_025991332.1, XP_039315663.1, XP_039315664.1, XP_039315666.1, XP_039315667.1	XP_024888902.1, XP_024888910.1, XP_024888917.1	TGZ52699.1	DBV15_02500	DBV15_02500	Uncharacterized protein DBV15_02500 [Temnothorax longispinosus]
OG0002306	XP_011051517.1, XP_011059494.1	XP_006565020.2, XP_016773349.2	XP_011265402.1	NP_572219.1	XP_011144430.2, XP_011144431.2, XP_011144437.2, XP_025154640.1	XP_032667856.1, XP_032667866.1	XP_011158501.1, XP_039315682.1, XP_039315684.1, XP_039315685.1, XP_039315686.1, XP_039315687.1, XP_039315688.1, XP_039315689.1	XP_024888987.1, XP_024889012.1	TGZ52695.1	DBV15_02508	DBV15_02508	Transporter [Temnothorax longispinosus]
OG0003579	XP_011051529.1, XP_011051530.1	XP_001120426.2, XP_016767761.1	XP_011265470.1		XP_011152016.1, XP_011152017.1, XP_011152018.1	XP_032664951.1, XP_032664961.1	XP_011158516.1, XP_011158517.1, XP_039315668.1	XP_024889248.1, XP_024889254.1, XP_024889261.1, XP_024889269.1	TGZ52740.1	DBV15_02514	LOC112465756	ubiquitin carboxyl-terminal hydrolase 36-like isoform X1 [Temnothorax curvispinosus]
OG0004321	XP_011050917.1, XP_011050918.1	XP_006558639.1, XP_006558640.1, XP_026302023.1, XP_026302028.1, XP_397559.1	XP_011265471.1		XP_011143372.1	XP_032665216.1, XP_032665225.1, XP_032665235.1	XP_011155523.1	XP_024869603.1, XP_024893592.1	TGZ52742.1	DBV15_02516	DBV15_02516	Uncharacterized protein DBV15_02516 [Temnothorax longispinosus]
OG0005854	XP_011050931.1	XP_026300253.1	XP_019884836.1		XP_025155731.1	XP_032665812.1, XP_032665822.1, XP_032665831.1, XP_032665840.1	XP_025991331.1, XP_039315700.1	XP_024868182.1, XP_024890132.1	TGZ52743.1	DBV15_02517	DBV15_02517	Uncharacterized protein DBV15_02517 [Temnothorax longispinosus]
OG0001044	XP_011061471.1, XP_011061472.1	NP_001164443.1	XP_011267981.1, XP_011267982.1, XP_011267984.1	NP_524038.1, NP_729792.1	XP_019697565.1, XP_019697566.1, XP_019697567.1, XP_019697568.1, XP_019697569.1, XP_019697570.1, XP_025159544.1, XP_025159545.1	XP_032673122.1, XP_032673123.1, XP_032673124.1, XP_032673125.1, XP_032673126.1, XP_032673127.1, XP_032673128.1, XP_032673129.1	XP_011158395.1, XP_011158397.1, XP_011158398.1, XP_025991394.1	XP_024874875.1, XP_024874876.1, XP_024874877.1, XP_024874879.1, XP_024874880.1	TGZ52723.1	DBV15_02520	DBV15_02520	putative adenylate kinase isoenzyme F38B2.4 [Temnothorax longispinosus]
OG0005042	XP_011061478.1	XP_625104.2	XP_011267987.1	NP_476964.1, NP_725943.1	XP_011149792.1, XP_011149793.1, XP_011149804.1, XP_025159541.1	XP_032689293.1, XP_032690100.1	XP_011161242.1	XP_024887090.1, XP_024889576.1	TGZ52727.1	DBV15_02524	DBV15_02524	40S ribosomal protein S18 [Temnothorax longispinosus]
OG0001597	XP_011061534.1	XP_006557622.1, XP_006557623.1, XP_026300855.1, XP_026300856.1, XP_026300857.1	XP_011268004.1, XP_011268005.1, XP_019885316.1, XP_019885317.1	NP_001261584.1, NP_001261585.1, NP_001286985.1, NP_523974.3	XP_011149775.1, XP_011149779.1	XP_032672946.1, XP_032672947.1, XP_032672948.1, XP_032672949.1	XP_011161229.2, XP_011161230.2, XP_025991417.2, XP_039301794.1, XP_039301795.1, XP_039301797.1	XP_024874641.1	TGZ52692.1	DBV15_02529	DBV15_02529	Zinc transporter foi [Temnothorax longispinosus]
OG0002864	XP_011061505.1, XP_011061507.1	XP_006566038.1, XP_006566039.1, XP_006566041.1, XP_026300922.1	XP_011268006.1, XP_011268007.1, XP_011268008.1		XP_025152369.1, XP_025152370.1, XP_025152371.1	XP_032673011.1, XP_032673012.1, XP_032673013.1	XP_011173172.2, XP_011173174.2	XP_024874642.1, XP_024874643.1, XP_024874645.1	TGZ52733.1	DBV15_02531	LOC112456380	CTD small phosphatase-like protein 2 [Temnothorax curvispinosus]
OG0007634	XP_011061503.1	NP_001229386.1, XP_026300671.1	XP_011268011.1, XP_011268012.1	NP_572945.1	XP_011151534.1	XP_032673030.1	XP_011176374.1	XP_024874596.1	TGZ52731.1	DBV15_02533	DBV15_02533	CutA-like protein [Temnothorax longispinosus]
OG0007636	XP_011061510.1	XP_391859.1	XP_011267106.1	NP_001285363.1, NP_573196.1	XP_011151537.1, XP_025152382.1	XP_032673001.1	XP_011176377.1	XP_024874595.1	TGZ52737.1	DBV15_02535	DBV15_02535	Coiled-coil-helix-coiled-coil-helix domain-containing protein 2, mitochondrial [Temnothorax longispinosus]
OG0006187	XP_011061519.1	XP_397266.3	XP_011252785.1	NP_001285153.1, NP_572800.2, NP_727611.1	XP_011140583.1	XP_032673074.1	XP_011156894.1	XP_024874626.1, XP_024874627.1, XP_024874628.1	TGZ52739.1	DBV15_02539	DBV15_02539	Ras-related protein Rab-40C [Temnothorax longispinosus]
OG0001299	XP_011061521.1, XP_011061522.1	XP_006572374.1, XP_006572375.1, XP_006572376.1	XP_011268706.1, XP_011268713.1	NP_001261701.1, NP_001261702.1, NP_001261703.1, NP_648440.2, NP_729672.1, NP_729673.2, NP_729674.2, NP_729675.2	XP_011140576.1, XP_011140578.1, XP_011140579.1, XP_011140580.1, XP_011140582.1, XP_025162878.1	XP_032673093.1, XP_032673094.1, XP_032673095.1, XP_032673096.1, XP_032673097.1	XP_011156854.1	XP_024874619.1, XP_024874620.1, XP_024874621.1	TGZ52710.1	DBV15_02540	DBV15_02540	Forkhead box protein K1 [Temnothorax longispinosus]
OG0002632	XP_011061523.1, XP_011061524.1	XP_016773003.2, XP_016773004.2, XP_016773005.2, XP_016773006.2, XP_016773007.2, XP_026301753.1	XP_011268726.1	NP_648837.2	XP_011140588.1	XP_032673079.1, XP_032673080.1, XP_032673135.1, XP_032673136.1, XP_032673137.1	XP_011161990.1, XP_039314514.1	XP_024874611.1, XP_024874612.1, XP_024874613.1	TGZ52708.1	DBV15_02542	DBV15_02542	Uncharacterized protein DBV15_02542 [Temnothorax longispinosus]
OG0010155	XP_011054462.1		XP_011268785.1		XP_011140592.1	XP_032673140.1	XP_011161997.1	XP_024874630.1	TGZ52705.1	DBV15_02546	LOC112456369	cuticle protein 10.6-like [Temnothorax curvispinosus]
OG0008229	XP_011055864.1	XP_006568767.2, XP_392195.5	XP_011254844.1	NP_001034073.1	XP_011142785.1	XP_032670055.1	XP_011158953.1	XP_024868006.1	TGZ46835.1	DBV15_02563	DBV15_02563	RNA exonuclease 1-like protein [Temnothorax longispinosus]
OG0003331	XP_011055882.1, XP_011055883.1	NP_001011630.1, XP_006568212.1, XP_006568213.1	XP_011265212.1, XP_011265213.1	NP_001027179.1, NP_001027180.1, NP_001027181.1	XP_011140012.1, XP_011140013.1	XP_032664069.1, XP_032664070.1	XP_011158936.1, XP_011158937.1	XP_024867985.1, XP_024867986.1	TGZ46862.1	DBV15_02574	DBV15_02574	Myelin p2 [Temnothorax longispinosus]
OG0006700	XP_011055894.1	XP_001121986.2	XP_011265200.1	NP_609363.1, NP_723546.1, NP_723547.1, NP_723548.1	XP_011139996.1	XP_032663907.1	XP_011158931.1	XP_024889661.1	TGZ46870.1	DBV15_02580	DBV15_02580	Uncharacterized protein DBV15_02580 [Temnothorax longispinosus]
OG0000222	XP_011055904.1, XP_011055905.1, XP_011055906.1, XP_011055907.1, XP_011055908.1, XP_011055910.1	XP_006569044.1, XP_006569045.1, XP_006569046.1, XP_016773576.1, XP_016773577.1, XP_026302263.1, XP_623564.3	XP_011265189.1, XP_011265190.1, XP_011265191.1, XP_011265193.1, XP_011265194.1, XP_011265195.1, XP_011265197.1, XP_019884761.1, XP_019884762.1, XP_019884763.1, XP_025265510.1	NP_001163132.1, NP_523724.2	XP_011139991.1, XP_011139992.1, XP_011139993.1, XP_019697176.1, XP_025159089.1, XP_025159090.1	XP_032690175.1, XP_032690176.1, XP_032690177.1, XP_032690178.1, XP_032690179.1, XP_032690180.1, XP_032690181.1, XP_032690182.1, XP_032690183.1, XP_032690184.1	XP_011158929.2, XP_025986703.2, XP_025986704.2, XP_039305775.1, XP_039305776.1, XP_039305777.1, XP_039305778.1	XP_024889636.1, XP_024889637.1, XP_024889638.1, XP_024889639.1, XP_024889640.1, XP_024889641.1, XP_024889642.1, XP_024889643.1, XP_024889644.1, XP_024889645.1, XP_024889646.1	TGZ46869.1	DBV15_02583	DBV15_02583	Uncharacterized protein DBV15_02583 [Temnothorax longispinosus]
OG0006019	XP_011055916.1, XP_011067554.1	XP_623731.1	XP_011266792.1	NP_001287481.1, NP_476632.1	XP_011138933.1	XP_032683144.1	XP_011158925.1	XP_024875526.1, XP_024889628.1	TGZ46871.1, TGZ51052.1	DBV15_02587, DBV15_00650	DBV15_00650	Uncharacterized protein DBV15_00650 [Temnothorax longispinosus]
OG0006701	XP_011055923.1	XP_395496.2	XP_011266798.1	NP_001245926.1, NP_609094.1, NP_723241.1, NP_723242.1	XP_011138923.1	XP_032683279.1	XP_011158920.1	XP_024889635.1	TGZ46854.1	DBV15_02590	DBV15_02590	Ras-related protein Rab-30 [Temnothorax longispinosus]
OG0003333	XP_011055961.1	XP_003251296.1, XP_006569017.1, XP_006569018.1	XP_011266800.1, XP_011266802.1	NP_477435.1	XP_011138510.1, XP_011138511.1	XP_032663851.1, XP_032663852.1, XP_032663853.1, XP_032663854.1	XP_011158910.2, XP_039305857.1	XP_024889678.1, XP_024889679.1	TGZ46853.1, TGZ57884.1	DBV15_02595, DBV15_07292	DBV15_07292, LOC112466037	hypothetical protein DBV15_07292 [Temnothorax longispinosus]
OG0004256	XP_011068777.1	XP_006569033.1	XP_011252219.1, XP_011252220.1, XP_011252221.1	NP_001246018.1, NP_609610.2	XP_011138493.1, XP_011138494.1, XP_011138495.1, XP_011138496.1, XP_025160263.1	XP_032663826.1, XP_032663827.1	XP_011158900.1	XP_024889695.1	TGZ46847.1	DBV15_02605	DBV15_02605	Carboxypeptidase N subunit 2 [Temnothorax longispinosus]
OG0007137	XP_011068776.1	XP_623132.1	XP_011252223.1	NP_730291.1	XP_011138488.1, XP_011138489.1, XP_011138490.1	XP_032663671.1, XP_032663672.1	XP_011158899.1	XP_024889620.1	TGZ46848.1	DBV15_02606	DBV15_02606	Uncharacterized protein DBV15_02606 [Temnothorax longispinosus]
OG0000482	XP_011055209.1	XP_006568897.2, XP_026294859.1, XP_026294860.1, XP_026294861.1, XP_026294862.1, XP_026294863.1	XP_011262430.2, XP_011262432.2, XP_025261808.1	NP_001188575.1, NP_001188576.1, NP_001259387.1, NP_524642.2	XP_011146356.2, XP_011146358.2, XP_025156428.1, XP_025156429.1, XP_025156430.1, XP_025156431.1	XP_032686950.1, XP_032686951.1, XP_032686952.1, XP_032686953.1, XP_032686954.1, XP_032686955.1, XP_032686956.1, XP_032686958.1, XP_032686959.1, XP_032686960.1, XP_032686961.1, XP_032686962.1, XP_032686963.1	XP_011158770.1, XP_011158771.1, XP_011158772.1, XP_011158773.1, XP_011158774.1, XP_025986729.1, XP_025986731.1, XP_039304847.1	XP_024870713.1, XP_024870714.1, XP_024870715.1, XP_024870716.1	TGZ46818.1	DBV15_02614	DBV15_02614	hypothetical protein DBV15_02614 [Temnothorax longispinosus]
OG0006675	XP_011055086.1	XP_625125.2	XP_011262446.1, XP_011262447.1	NP_001246063.1, NP_609844.1	XP_011146360.1, XP_025156444.1	XP_032663779.1	XP_011158775.2	XP_024884606.1	TGZ46824.1	DBV15_02618	DBV15_02618	Uncharacterized protein DBV15_02618 [Temnothorax longispinosus]
OG0002563	XP_011055092.1	XP_006568785.2, XP_026302247.1, XP_026302248.1	XP_011262450.2, XP_011262451.2, XP_019884276.2		XP_011146367.1, XP_019698836.1, XP_025156420.1	XP_032663723.1, XP_032663724.1, XP_032663725.1, XP_032663733.1, XP_032663734.1, XP_032663735.1, XP_032663739.1	XP_011158782.2, XP_011158783.2	XP_024884610.1, XP_024884611.1	TGZ46838.1	DBV15_02621	DBV15_02621	Splicing factor, arginine/serine-rich 8 [Temnothorax longispinosus]
OG0010116	XP_011050988.1		XP_025263045.1		XP_019697423.1	XP_032668139.1	XP_011157484.1	XP_024882280.1	TGZ45819.1	DBV15_02626	DBV15_02626	Uncharacterized protein DBV15_02626 [Temnothorax longispinosus]
OG0002861	XP_011061193.1	XP_006571666.1, XP_392183.1	XP_011261282.1, XP_011261283.1	NP_001260779.1, NP_610293.3, NP_724572.1, NP_724573.1	XP_011138758.1, XP_011138759.1, XP_011138760.1	XP_032683685.1, XP_032683686.1, XP_032683687.1	XP_011157475.1, XP_039309541.1, XP_039309544.1	XP_024882276.1, XP_024882278.1	TGZ45791.1	DBV15_02636	DBV15_02636	Uncharacterized protein DBV15_02636 [Temnothorax longispinosus]
OG0002416	XP_011061185.1, XP_011061186.1	XP_001120089.2, XP_006571670.1	XP_011262753.1, XP_011262756.1, XP_011262757.1, XP_025267642.1, XP_025267643.1, XP_025267644.1		XP_011138756.1, XP_025162225.1, XP_025162226.1	XP_032683738.1, XP_032683739.1, XP_032683740.1	XP_011157467.1, XP_011157468.1, XP_025987980.1	XP_024875784.1, XP_024875785.1, XP_024875786.1	TGZ45809.1	DBV15_02646	DBV15_02646	Niemann-Pick C1 protein [Temnothorax longispinosus]
OG0002859	XP_011061133.1	XP_006562034.1, XP_026296264.1, XP_026296265.1, XP_026296266.1, XP_026296267.1	XP_025263489.1	NP_001097759.1, NP_650221.1	XP_011138662.1, XP_025160089.1, XP_025160090.1	XP_032675029.1	XP_025988005.1, XP_039311146.1, XP_039311151.1, XP_039311156.1	XP_024871285.1, XP_024871286.1, XP_024871287.1	TGZ45836.1	DBV15_02676	DBV15_02676	Uncharacterized protein DBV15_02676 [Temnothorax longispinosus]
OG0000188	XP_011052336.1, XP_011052337.1, XP_011052338.1, XP_011052339.1, XP_011052340.1, XP_011052342.1	XP_026296733.1, XP_026296734.1, XP_026296735.1, XP_026296736.1, XP_026296737.1, XP_026296738.1, XP_026296739.1, XP_026296740.1, XP_026296741.1, XP_026296742.1, XP_026296743.1, XP_026296744.1, XP_026296745.1, XP_026296746.1	XP_011266323.1, XP_011266324.1, XP_011266325.1, XP_011266326.1, XP_011266327.1, XP_011266330.2, XP_025264534.1, XP_025264535.1		XP_011134914.1, XP_011134916.1, XP_011134917.1, XP_011134918.1, XP_011134920.1, XP_019695758.1, XP_019695759.1, XP_025158169.1, XP_025158170.1, XP_025158171.1	XP_032673875.1, XP_032673876.1, XP_032673877.1, XP_032673879.1, XP_032673880.1, XP_032673881.1, XP_032673882.1, XP_032673883.1, XP_032673885.1, XP_032673886.1	XP_011170037.2, XP_011170045.2, XP_011170054.2, XP_011170073.2, XP_011170082.2, XP_025988778.2, XP_039314524.1, XP_039314525.1, XP_039314526.1	XP_024881415.1, XP_024881416.1, XP_024881417.1, XP_024881418.1, XP_024881419.1	TGZ45890.1, TGZ49353.1	DBV15_02682, DBV15_12919	DBV15_02682	Uncharacterized protein DBV15_02682 [Temnothorax longispinosus]
OG0003278	XP_011052322.1		XP_011258403.2	NP_001287431.1, NP_650893.2, NP_732523.1, NP_732524.1, NP_732525.1, NP_732526.1	XP_011152668.1, XP_011152669.1	XP_032667904.1, XP_032667905.1	XP_025988777.2, XP_039314221.1, XP_039314222.1	XP_024881375.1, XP_024881376.1, XP_024881377.1	TGZ45931.1	DBV15_02688	DBV15_02688	Uncharacterized protein DBV15_02688 [Temnothorax longispinosus]
OG0005895	XP_011052288.1	XP_006567973.1, XP_016767828.1, XP_392849.4	XP_011260065.2, XP_025263849.1	NP_524673.3	XP_011141942.1	XP_032668795.1, XP_032668796.1	XP_011170310.1	XP_024881463.1	TGZ45899.1	DBV15_02702	DBV15_02702	CAAX prenyl protease 2 [Temnothorax longispinosus]
OG0007348	XP_011052384.1	XP_006560272.2	XP_019882967.2		XP_011151138.1	XP_032679316.1, XP_032679325.1, XP_032679335.1	XP_011168033.2, XP_025992366.2	XP_024870522.1	TGZ45942.1	DBV15_02722	DBV15_02722	Uncharacterized protein DBV15_02722 [Temnothorax longispinosus]
OG0002534	XP_011052395.1	XP_001120159.2	XP_011255457.1, XP_011255466.1, XP_011255471.1, XP_011255478.1, XP_025264747.1		XP_011151141.1, XP_011151142.1, XP_011151143.1, XP_011151144.1, XP_019700222.1, XP_025152908.1	XP_032679351.1, XP_032679362.1, XP_032679373.1, XP_032679384.1	XP_011168036.1	XP_024870515.1, XP_024870516.1, XP_024870517.1	TGZ45903.1	DBV15_02723	DBV15_02723	OTU domain-containing protein [Temnothorax longispinosus]
OG0004960	XP_011057720.1, XP_011057836.1	XP_397092.3	XP_025264822.1, XP_025264823.1	NP_001356941.1, NP_001356942.1, NP_524660.1	XP_011151182.1, XP_011151183.1	XP_032683764.1	XP_011168570.1, XP_025989827.1	XP_024870529.1	TGZ45906.1	DBV15_02727	DBV15_02727	Nuclear RNA export factor 1 [Temnothorax longispinosus]
OG0004488	XP_011057895.1	XP_026301955.1, XP_026301956.1, XP_026301957.1	XP_011253983.1		XP_025154394.1	XP_032668925.1, XP_032668926.1	XP_025996424.2, XP_039307838.1, XP_039307839.1, XP_039307840.1, XP_039307841.1, XP_039307842.1	XP_024876391.1	TGZ45948.1	DBV15_02736	DBV15_02736	Uncharacterized protein DBV15_02736 [Temnothorax longispinosus]
OG0001461	XP_011057796.1	XP_026297467.1, XP_026297468.1, XP_026297469.1, XP_026297470.1	XP_011252815.1, XP_019882481.1, XP_019882482.1, XP_019882483.1, XP_025264729.1	NP_001286069.1, NP_609917.2	XP_011136082.2, XP_011136083.2, XP_011136084.2, XP_019696044.2	XP_032670750.1, XP_032670751.1, XP_032670752.1, XP_032670753.1, XP_032670754.1	XP_025994174.1, XP_039307625.1, XP_039307626.1	XP_024876365.1, XP_024876366.1, XP_024876367.1, XP_024876369.1	TGZ45912.1	DBV15_02744	DBV15_02744	S phase cyclin A-associated protein in the endoplasmic reticulum [Temnothorax longispinosus]
OG0001027	XP_011057824.1	XP_026301963.1, XP_026301964.1, XP_026301965.1, XP_026301966.1, XP_026301967.1, XP_026301969.1, XP_026301970.1	XP_011257428.1, XP_011257429.1, XP_011257430.1, XP_011257431.1	NP_001245609.1, NP_001245610.1, NP_001245611.1, NP_001245612.1, NP_001259399.1, NP_001259400.1, NP_001259401.1, NP_511104.3, NP_727405.1	XP_011150534.1, XP_019700073.2, XP_025158127.1	XP_032668974.1, XP_032668975.1, XP_032668976.1, XP_032668977.1	XP_039307982.1, XP_039307983.1	XP_024870541.1, XP_024876400.1	TGZ45914.1, TGZ45951.1	DBV15_02746, DBV15_02731	LOC112457509	voltage-gated potassium channel subunit beta-2 [Temnothorax curvispinosus]
OG0004348	XP_011051958.1, XP_011051959.1	XP_395697.2	XP_011254507.1	NP_476974.1, NP_524551.2	XP_011144051.1	XP_032682092.1	XP_011168465.1	XP_024872789.1, XP_024894059.1	TGZ45913.1, TGZ52875.1, TGZ54354.1, TGZ57154.1, TGZ58000.1	DBV15_02747, DBV15_10983, DBV15_11330, DBV15_12693, DBV15_12161	DBV15_10983	Caspase-1 [Temnothorax longispinosus]
OG0006508	XP_011050052.1	XP_393103.2	XP_011252647.1, XP_011252648.1	NP_650673.1	XP_011141724.1	XP_032680213.1	XP_039306297.1, XP_039306298.1	XP_024868472.1, XP_024868473.1	TGZ48406.1	DBV15_02748	DBV15_02748	SPRY domain-containing protein 7 [Temnothorax longispinosus]
OG0006507	XP_011050050.1, XP_011050051.1	XP_396215.1	XP_011252649.1, XP_011252651.1	NP_001262750.1, NP_524409.2	XP_011141727.1	XP_032680202.1	XP_025997502.1	XP_024868500.1	TGZ48405.1	DBV15_02749	LOC112452490	heparan-sulfate 6-O-sulfotransferase 2 [Temnothorax curvispinosus]
OG0000182	XP_011058970.1, XP_011058971.1, XP_011067199.1, XP_011067200.1, XP_011067201.1, XP_011067202.1, XP_011067203.1, XP_011067204.1, XP_011067206.1, XP_011067207.1	XP_006561713.1, XP_006561714.1, XP_006561715.1, XP_006561716.1, XP_006566844.1, XP_016769650.1	XP_011257927.1, XP_011257928.1, XP_011257929.1, XP_011257930.1, XP_011257931.1, XP_011263021.1, XP_025262060.1, XP_025262062.1	NP_001262809.1, NP_001287454.1, NP_001287455.1, NP_524437.2, NP_732646.1, NP_732647.1	XP_011140163.1, XP_011141715.1, XP_011141716.1, XP_011141717.1, XP_011141718.1, XP_011141720.1, XP_011141721.1, XP_025162143.1, XP_025162144.1, XP_025162151.1	XP_032675732.1, XP_032680131.1, XP_032680138.1, XP_032680147.1, XP_032680156.1, XP_032680165.1, XP_032680173.1, XP_032680180.1, XP_032680187.1	XP_011157894.1, XP_011170971.1, XP_011170972.1, XP_011170973.1, XP_025991017.1, XP_039306687.1	XP_024868489.1, XP_024868490.1, XP_024868491.1, XP_024868492.1, XP_024868493.1, XP_024868494.1, XP_024868495.1, XP_024868496.1, XP_024881479.1	TGZ48380.1	DBV15_02751	DBV15_02751	Uncharacterized protein DBV15_02751 [Temnothorax longispinosus]
OG0005729	XP_011067196.1	XP_396724.2	XP_011257916.1	NP_001163719.1, NP_001287517.1, NP_001287518.1, NP_001356926.1, NP_788736.2, NP_788737.1	XP_011145986.1	XP_032670090.1	XP_011170975.2	XP_024868461.1	TGZ48382.1	DBV15_02759	DBV15_02759	hypothetical protein DBV15_02759 [Temnothorax longispinosus]
OG0006353	XP_011067153.1	XP_393191.2	XP_011262159.1	NP_649294.1, NP_730610.3	XP_011141367.1	XP_032676012.1	XP_039307047.1, XP_039307048.1, XP_039307049.1, XP_039307050.1	XP_024868487.1	TGZ48422.1	DBV15_02787	DBV15_02787	Inositol-1-monophosphatase [Temnothorax longispinosus]
OG0003838	XP_011067150.1, XP_011067151.1	XP_026297767.1	XP_011262182.1	NP_001014599.2, NP_524196.2, NP_730611.1	XP_011141366.1	XP_032676004.1, XP_032676006.1, XP_032676007.1	XP_039307041.1, XP_039307042.1, XP_039307043.1, XP_039307044.1	XP_024868483.1, XP_024868484.1	TGZ48425.1	DBV15_02788	LOC112452480	acetyl-coenzyme A synthetase [Temnothorax curvispinosus]
OG0007845	XP_011067152.1	XP_006560831.1	XP_025266684.1, XP_025266685.1		XP_011150974.2, XP_011150975.2		XP_011161921.2	XP_024868481.1, XP_024868482.1, XP_024885663.1	TGZ48396.1	DBV15_02790	DBV15_02790	Uncharacterized protein DBV15_02790 [Temnothorax longispinosus]
OG0002697	XP_011067132.1, XP_011067133.1	XP_016767801.2	XP_019882270.2, XP_025263469.1	NP_511146.2	XP_011144738.1, XP_011144739.1, XP_011144740.1, XP_011144741.1, XP_011144742.1	XP_032676093.1	XP_011164955.1, XP_011164956.1, XP_011164958.1, XP_011164959.1, XP_011164961.1, XP_039306612.1	XP_024889353.1, XP_024889354.1, XP_024889355.1	TGZ48401.1	DBV15_02795	DBV15_02795	Doublesex-and mab-3-related transcription factor A2 [Temnothorax longispinosus]
OG0007075	XP_011067195.1, XP_011067205.1	XP_393035.1	XP_011250977.1, XP_019882071.1	NP_523917.2	XP_011148110.1, XP_019699304.1	XP_032683365.1	XP_025989619.2	XP_024890966.1	TGZ56804.1	DBV15_02802	DBV15_02802	Ras-like protein 2 [Temnothorax longispinosus]
OG0007073	XP_011067099.1	XP_006566989.2, XP_625134.3	XP_025269308.1	NP_611734.1	XP_011152980.1, XP_011152981.1	XP_032680927.1	XP_011164881.1	XP_024878460.1, XP_024890957.1	TGZ56800.1	DBV15_02806	LOC112466851	probable GDP-L-fucose synthase [Temnothorax curvispinosus]
OG0000409	XP_011066998.1	XP_006564625.1, XP_016768935.1, XP_016768936.1, XP_016768937.1, XP_016768938.1, XP_016768939.1, XP_624414.2	XP_011256692.1, XP_011256693.1, XP_011256694.1, XP_011256695.1, XP_011256696.1, XP_011256698.1, XP_025266883.1, XP_025266884.1, XP_025266885.1, XP_025266886.1	NP_001014591.1, NP_001163476.1, NP_001262078.1, NP_649154.2	XP_011146193.1, XP_011146196.1, XP_019698748.1, XP_025154835.1, XP_025154836.1, XP_025154837.1, XP_025154838.1, XP_025154839.1, XP_025154840.1	XP_032676661.1, XP_032676662.1, XP_032676663.1, XP_032676664.1, XP_032676665.1, XP_032676666.1, XP_032676667.1, XP_032676668.1, XP_032676669.1	XP_011176344.1, XP_011176346.1	XP_024867694.1, XP_024867695.1, XP_024867696.1, XP_024867697.1, XP_024867698.1, XP_024867699.1, XP_024867700.1	TGZ56768.1	DBV15_02813	DBV15_02813	Uncharacterized protein DBV15_02813 [Temnothorax longispinosus]
OG0005206	XP_011068470.1	XP_006566648.1	XP_019882326.2	NP_729680.1	XP_011148819.1	XP_032665129.1, XP_032665130.1, XP_032665131.1	XP_011171852.1, XP_039302495.1	XP_024876532.1, XP_024876533.1, XP_024879128.1, XP_024879129.1	TGZ56786.1	DBV15_02826	DBV15_02826	putative alpha-1,2-glucosyltransferase ALG10-B [Temnothorax longispinosus]
OG0000603	XP_011068468.1	XP_006566644.1, XP_006566645.1, XP_006566646.1, XP_006566647.1, XP_016770497.1, XP_016770498.1, XP_394932.4	XP_011259483.1, XP_011259484.1, XP_011259486.1, XP_011259487.1	NP_001014581.1, NP_001246713.1, NP_001246714.1, NP_648448.1, NP_729685.2	XP_011148820.3, XP_025152859.1, XP_025152860.1, XP_025152861.1, XP_025152862.1, XP_025152863.1	XP_032665133.1, XP_032665134.1, XP_032665135.1, XP_032665136.1, XP_032665137.1	XP_011171825.1, XP_011171844.1, XP_025989598.1, XP_039302509.1, XP_039302510.1, XP_039302512.1	XP_024876534.1, XP_024876536.1, XP_024876537.1, XP_024876538.1, XP_024879130.1, XP_024879131.1, XP_024879133.1, XP_024879134.1	TGZ56787.1	DBV15_02827	DBV15_02827	Galactosylgalactosylxylosylprotein 3-beta-glucuronosyltransferase [Temnothorax longispinosus]
OG0000124	XP_011068452.1, XP_011068453.1, XP_011068455.1, XP_011068456.1, XP_011068457.1, XP_011068458.1, XP_011068459.1, XP_011068460.1, XP_011068461.1	XP_006561392.2, XP_006561393.2, XP_006561394.2, XP_006561395.2, XP_006561396.2, XP_006561397.2, XP_006561398.1, XP_006561399.1, XP_006561400.1, XP_006561401.1, XP_016772537.1, XP_016772538.1	XP_011259473.2, XP_011259475.2, XP_011259478.2, XP_025266814.1, XP_025266815.1, XP_025266816.1, XP_025266817.1, XP_025266818.1, XP_025266819.1, XP_025266820.1		XP_011153271.2, XP_025152839.1, XP_025152841.1, XP_025152842.1, XP_025152843.1, XP_025152844.1, XP_025152845.1, XP_025152846.1, XP_025152847.1, XP_025152848.1, XP_025152849.1	XP_032665111.1, XP_032665112.1, XP_032665113.1, XP_032665114.1, XP_032665115.1, XP_032665116.1, XP_032665118.1, XP_032665119.1, XP_032665120.1, XP_032665121.1	XP_039302462.1, XP_039302463.1, XP_039302464.1, XP_039302465.1, XP_039302466.1, XP_039302467.1, XP_039302468.1, XP_039302469.1, XP_039302470.1, XP_039302471.1, XP_039302472.1, XP_039302473.1, XP_039302474.1, XP_039302475.1, XP_039302477.1, XP_039302478.1, XP_039302479.1, XP_039302480.1, XP_039302481.1	XP_024882286.1	TGZ56776.1	DBV15_02831	DBV15_02831	Uncharacterized protein DBV15_02831 [Temnothorax longispinosus]
OG0003505	XP_011068425.1, XP_011068426.1, XP_011068428.1	XP_006567514.2	XP_011250942.2, XP_011250943.2		XP_019695772.2	XP_032673740.1, XP_032673741.1, XP_032673742.1, XP_032673743.1, XP_032673744.1	XP_011171997.2, XP_025989690.2	XP_024880960.1, XP_024880962.1, XP_024880963.1, XP_024880964.1	TGZ56778.1	DBV15_02839	DBV15_02839	Uncharacterized protein DBV15_02839 [Temnothorax longispinosus]
OG0007892	XP_011068423.1, XP_011068424.1	XP_026298008.1	XP_011250944.1	NP_651454.1, NP_996299.1	XP_011149022.1	XP_032676517.1	XP_011172015.2	XP_024880956.1	TGZ56793.1	DBV15_02841	DBV15_02841	Uncharacterized protein DBV15_02841 [Temnothorax longispinosus]
OG0000317	XP_011061058.1, XP_011068405.1, XP_011068406.1, XP_011068407.1, XP_011068409.1	XP_001119981.4	XP_011254123.2, XP_011256679.1, XP_011256680.1, XP_011256702.2, XP_019883163.2, XP_019883164.2		XP_011146203.2, XP_011146205.2, XP_011146206.1, XP_011146207.1, XP_011146209.2, XP_011146211.1, XP_025154922.1, XP_025154923.1, XP_025154924.1, XP_025154925.1	XP_032676572.1, XP_032676573.1, XP_032676574.1, XP_032676624.1, XP_032676625.1, XP_032676675.1, XP_032676676.1, XP_032676677.1, XP_032676678.1, XP_032690809.1	XP_011172133.1, XP_011172146.1, XP_011172155.1, XP_011172178.2, XP_011172186.2, XP_025989742.2, XP_025989743.2, XP_039302616.1, XP_039303622.1	XP_024871382.1, XP_024872443.1, XP_024873741.1, XP_024873770.1, XP_024875839.1, XP_024878199.1, XP_024878864.1, XP_024880013.1, XP_024883802.1, XP_024893198.1, XP_024894002.1	TGZ56752.1, TGZ56753.1, TGZ56755.1	DBV15_02853, DBV15_02852, DBV15_02854	DBV15_02853	Cytochrome P450 6j1 [Temnothorax longispinosus]
OG0005203	XP_011068402.1, XP_011068403.1	XP_026296485.1	XP_011256681.1	NP_001097670.1	XP_011146210.1	XP_032676575.1	XP_025989744.1, XP_025989745.1	XP_024883815.1, XP_024883816.1, XP_024883817.1, XP_024883818.1, XP_024893191.1	TGZ56754.1	DBV15_02855	LOC112462326	cholesterol 7-desaturase-like [Temnothorax curvispinosus]
OG0002711	XP_011068398.1, XP_011068399.1	XP_393481.2	XP_011256682.1, XP_011256683.1, XP_011256684.1, XP_011256685.1	NP_001162796.1, NP_523408.2	XP_011151266.1, XP_011151267.1, XP_011151268.1	XP_032684888.1, XP_032684889.1, XP_032684890.1	XP_025989664.1, XP_039303023.1, XP_039303024.1, XP_039303025.1	XP_024883813.1, XP_024893196.1	TGZ56757.1	DBV15_02856	DBV15_02856	5\\'-3\\' exoribonuclease 1 [Temnothorax longispinosus]
OG0002710	XP_011068390.1, XP_011068391.1	XP_006566473.1, XP_393828.2	XP_011251035.1, XP_011251036.1	NP_001285317.1, NP_523363.2, NP_727940.1	XP_011139479.1, XP_011139480.1, XP_011139481.1	XP_032680880.1, XP_032680881.1	XP_011172276.2, XP_011172283.2, XP_011172294.2	XP_024883809.1, XP_024883810.1, XP_024893185.1, XP_024893186.1	TGZ56758.1	DBV15_02859	DBV15_02859	Katanin p80 WD40 repeat-containing subunit B1 [Temnothorax longispinosus]
OG0004677	XP_011067663.1	XP_016766735.2, XP_026295451.1	XP_011259422.1, XP_025266887.1	NP_001287593.1, NP_733309.3	XP_011141282.1, XP_019697485.1	XP_032684990.1, XP_032684991.1	XP_011170369.2, XP_025993005.2, XP_039302703.1	XP_024872319.1	TGZ37017.1	DBV15_02866	DBV15_02866	X-linked retinitis pigmentosa GTPase regulator-like protein [Temnothorax longispinosus]
OG0002856	XP_011061020.1, XP_011061021.1	XP_392882.2	XP_011260973.1	NP_650234.3, NP_731744.1, NP_788664.2	XP_011152995.1	XP_032680764.1, XP_032680765.1, XP_032680767.1, XP_032680768.1, XP_032680769.1	XP_011155601.2, XP_011155602.1	XP_024872312.1, XP_024872313.1, XP_024872314.1, XP_024872315.1, XP_024872316.1	TGZ37027.1	DBV15_02872	DBV15_02872	Calcyphosin-like protein [Temnothorax longispinosus]
OG0003109	XP_011061001.1, XP_011061002.1, XP_011061003.1, XP_011061004.1, XP_011061005.1, XP_011061006.1, XP_011061007.1, XP_011061008.1	XP_006571053.2, XP_016768321.2	XP_011250984.1, XP_011250985.1	NP_001285318.1, NP_573109.1	XP_011147764.1	XP_032676560.1	XP_011155586.2, XP_039302653.1	XP_024872334.1	TGZ37030.1	DBV15_02877	LOC112454923	peroxisomal multifunctional enzyme type 2-like isoform X1 [Temnothorax curvispinosus]
OG0001297	XP_011061015.1	XP_006570980.1	XP_011250998.2	NP_608336.1	XP_011144970.1, XP_011144971.1, XP_011144972.1, XP_011144973.1, XP_011144975.1, XP_011144976.1, XP_025153809.1, XP_025153810.1	XP_032674019.1, XP_032674020.1, XP_032674021.1, XP_032674023.1	XP_011155569.1, XP_011155570.1, XP_011155571.1, XP_011155572.1, XP_011155573.1, XP_011155575.1, XP_025993024.1, XP_039303596.1, XP_039303597.1, XP_039303598.1, XP_039303600.1, XP_039303601.1	XP_024872308.1, XP_024872309.1	TGZ37038.1	DBV15_02887	DBV15_02887	Uncharacterized protein DBV15_02887 [Temnothorax longispinosus]
OG0003393	XP_011060981.1	NP_001035352.2, NP_001091704.1, XP_006570932.1	XP_011251015.1, XP_011251016.1	NP_609712.1, NP_650983.1	XP_011144955.2, XP_011144956.1, XP_011144957.1, XP_011144958.1	XP_032674057.1, XP_032674059.1	XP_039302706.1, XP_039302707.1, XP_039302708.1	XP_024870255.1	TGZ37044.1	DBV15_02891	DBV15_02891	Partner of bursicon [Temnothorax longispinosus]
OG0004545	XP_011060964.1	XP_006557279.1, XP_624844.3	XP_025266866.1	NP_001286174.1, NP_610339.1, NP_724633.1	XP_011146968.1, XP_011146969.1, XP_025162710.1	XP_032684831.1, XP_032684832.1	XP_011164825.1, XP_011164826.1	XP_024870296.1	TGZ37036.1	DBV15_02901	DBV15_02901	putative RNA-binding protein 15B [Temnothorax longispinosus]
OG0002709	XP_011068338.1	XP_026298067.1, XP_026298068.1, XP_026298069.1	XP_011268472.1, XP_025261758.1, XP_025261759.1, XP_025261760.1		XP_025152956.1	XP_032667239.1, XP_032667240.1, XP_032667241.1, XP_032667242.1, XP_032667243.1	XP_025987913.1, XP_025987914.1, XP_025987915.1, XP_025987917.1, XP_039303104.1, XP_039303106.1	XP_024870237.1	TGZ37053.1	DBV15_02921	DBV15_02921	Uncharacterized protein DBV15_02921 [Temnothorax longispinosus]
OG0001052	XP_011063809.1	XP_006560736.1, XP_006560737.1, XP_625123.1	XP_011252555.1, XP_011252557.1, XP_011252558.1, XP_011252559.1, XP_011252562.1, XP_011252563.1, XP_025263985.1, XP_025263987.1	NP_001262290.1, NP_649556.3, NP_996155.2	XP_011149963.1, XP_011149964.1, XP_019699934.1	XP_032671932.1, XP_032671933.1, XP_032671934.1	XP_011167316.1, XP_025991185.1, XP_025991186.1, XP_025991187.1, XP_025991188.1	XP_024884324.1, XP_024884325.1, XP_024884326.1, XP_024884327.1, XP_024884328.1, XP_024884329.1, XP_024884330.1	TGZ37755.1	DBV15_02925	DBV15_02925	O-phosphoseryl-tRNA(Sec) selenium transferase [Temnothorax longispinosus]
OG0002437	XP_011063808.1	XP_006560738.1	XP_011252541.2, XP_011252543.2	NP_001245621.1, NP_572707.4	XP_011149943.1, XP_011149946.1, XP_011149947.1, XP_011149948.1, XP_011149950.1, XP_011149951.1, XP_025153082.1, XP_025153083.1, XP_025153084.1	XP_032672188.1, XP_032672189.1, XP_032672190.1	XP_011167567.1, XP_039306979.1, XP_039306980.1	XP_024884316.1	TGZ37728.1	DBV15_02927	DBV15_02927	Mannosyl-oligosaccharide glucosidase [Temnothorax longispinosus]
OG0002694	XP_011066923.1, XP_011066924.1	XP_006560052.1, XP_006560053.1, XP_006560054.1	XP_011263322.1, XP_025264584.1		XP_019698084.2, XP_025157162.1, XP_025157163.1, XP_025157164.1	XP_032688970.1, XP_032688972.1	XP_025986525.1, XP_025986526.1, XP_025986527.1, XP_039306267.1	XP_024884306.1, XP_024884307.1, XP_024884308.1, XP_024884309.1	TGZ37721.1	DBV15_02930	DBV15_02930	Uncharacterized protein DBV15_02930 [Temnothorax longispinosus]
OG0001582	XP_011057797.1, XP_011057798.1, XP_011057799.1, XP_011057800.1	XP_006572054.1, XP_006572055.1, XP_006572056.1, XP_006572058.1, XP_026297474.1	XP_011252817.1, XP_011252818.1	NP_001286068.1, NP_476774.1, NP_476775.1	XP_011136085.1, XP_011136086.1, XP_019696048.1, XP_025155195.1, XP_025155196.1, XP_025155197.1, XP_025155198.1	XP_032685764.1, XP_032685765.1, XP_032685766.1	XP_039307630.1, XP_039307631.1	XP_024876348.1	TGZ37719.1	DBV15_02934	LOC112457480	LOW QUALITY PROTEIN: insulin gene enhancer protein ISL-1 [Temnothorax curvispinosus]
OG0003911	XP_011050542.1, XP_011050543.1, XP_011050544.1, XP_011050545.1	XP_001120973.1	XP_011266210.2		XP_011143449.1	XP_032689073.1	XP_011172870.1, XP_011172871.1, XP_011172872.1, XP_011172873.1, XP_039306812.1	XP_024871542.1, XP_024871543.1, XP_024871544.1	TGZ37718.1	DBV15_02937	DBV15_02937	Uncharacterized protein DBV15_02937 [Temnothorax longispinosus]
OG0005847	XP_011050537.1, XP_011050538.1	XP_396423.3	XP_011266211.1	NP_001262394.1, NP_649853.1	XP_011143446.1, XP_025157169.1	XP_032689067.1	XP_011172876.1, XP_039306809.1	XP_024871540.1	TGZ37715.1	DBV15_02938	DBV15_02938	WD repeat domain phosphoinositide-interacting protein 3 [Temnothorax longispinosus]
OG0004797	XP_011050540.1, XP_011050541.1	XP_006563365.1	XP_011261340.1	NP_650835.1	XP_011143452.1, XP_011143453.1, XP_025157170.1	XP_032689070.1, XP_032689071.1, XP_032689072.1	XP_011161299.1, XP_011161300.1	XP_024871541.1	TGZ37716.1	DBV15_02939	DBV15_02939	Ribosomal rna methyltransferase [Temnothorax longispinosus]
OG0004796	XP_011050536.1	XP_006563366.1	XP_019884044.1, XP_019884045.1, XP_025264551.1		XP_011143450.1, XP_011143451.1	XP_032689063.1, XP_032689064.1	XP_025990833.2, XP_039306904.1, XP_039306905.1	XP_024871536.1, XP_024871537.1	TGZ37746.1	DBV15_02940	DBV15_02940	Uncharacterized protein DBV15_02940 [Temnothorax longispinosus]
OG0008427	XP_011061537.1	XP_001119879.1	XP_011261344.1	NP_608423.1	XP_011143454.1	XP_032689075.1	XP_025990832.1	XP_024871531.1, XP_024871532.1	TGZ37744.1	DBV15_02942	DBV15_02942	Uncharacterized protein DBV15_02942 [Temnothorax longispinosus]
OG0003744	XP_011061538.1, XP_011061539.1	XP_006564410.1, XP_396318.4	XP_025264567.1, XP_025264568.1	NP_001261061.1, NP_523779.1	XP_011143455.1, XP_011143456.1	XP_032689060.1, XP_032689062.1	XP_011161295.2, XP_039306902.1, XP_039306903.1	XP_024871533.1, XP_024871534.1	TGZ37743.1	DBV15_02943	DBV15_02943	Uncharacterized protein DBV15_02943 [Temnothorax longispinosus]
OG0008341	XP_011059114.1	XP_006562042.1	XP_025266421.1	NP_001287572.1, NP_651604.1	XP_011149175.1	XP_032666144.1	XP_011173646.1	XP_024868105.1	TGZ37730.1	DBV15_02944	DBV15_02944	Uncharacterized protein DBV15_02944 [Temnothorax longispinosus]
OG0001838	XP_011059224.1, XP_011059226.1	XP_006557504.1, XP_624226.2	XP_011252000.1, XP_011252009.1, XP_011252018.1	NP_001261743.1, NP_001261744.1, NP_001261745.1, NP_648552.1	XP_011142338.1, XP_011142339.1, XP_011142340.1, XP_011142341.1	XP_032683393.1, XP_032683394.1, XP_032683395.1, XP_032683396.1, XP_032683397.1	XP_011173644.1, XP_025987653.1	XP_024871728.1, XP_024871729.1, XP_024871730.1	TGZ37748.1	DBV15_02946	DBV15_02946	Rho GTPase-activating protein 1 [Temnothorax longispinosus]
OG0000252	XP_011051575.1, XP_011051576.1, XP_011055426.1, XP_011055428.1	NP_001172074.1, NP_001172075.1, XP_003251464.1, XP_016767697.1, XP_026296530.1, XP_625015.1	XP_011250479.1, XP_011257342.1, XP_011257343.1, XP_011267531.1, XP_011267532.1, XP_011267533.1, XP_011267534.2	NP_001014725.1, NP_001014726.1, NP_001262200.1, NP_001284915.1, NP_001287314.1, NP_477091.1, NP_511052.1, NP_523625.1, NP_523800.1, NP_524210.1, NP_524367.1, NP_727048.1, NP_731812.1	XP_011139727.1, XP_011148680.1, XP_011148681.1, XP_011150241.1, XP_025156255.1	XP_032668770.1, XP_032668771.1, XP_032677467.1, XP_032677468.1, XP_032689504.1, XP_032689505.1	XP_011167847.1, XP_011173634.1, XP_011173639.1, XP_011173641.1, XP_011173672.1, XP_011173741.1, XP_039304942.1, XP_039304943.1	XP_024869593.1, XP_024869594.1, XP_024871731.1, XP_024871732.1, XP_024871733.1, XP_024872975.1, XP_024872976.1	TGZ37702.1, TGZ37747.1, TGZ46975.1	DBV15_02950, DBV15_02947, DBV15_06851	LOC112454520	actin-5, muscle-specific [Temnothorax curvispinosus]
OG0004915	XP_011055469.1	XP_006569964.1	XP_019885205.1, XP_019885206.1, XP_019885207.1, XP_019885208.1, XP_025271219.1	NP_001096987.2	XP_011149129.2	XP_032666413.1, XP_032666414.1	XP_011173632.1, XP_025987632.1	XP_024871801.1	TGZ37703.1	DBV15_02951	DBV15_02951	DNA-directed RNA polymerase subunit [Temnothorax longispinosus]
OG0004428	XP_011055423.1, XP_011055424.1	XP_006569965.2, XP_026296527.1	XP_011267536.2, XP_011267537.2	NP_001014605.1, NP_524229.1	XP_011148682.1, XP_025156254.1	XP_032689499.1, XP_032689500.1, XP_032689501.1	XP_011173638.1	XP_024871795.1	TGZ37704.1	DBV15_02952	DBV15_02952	Uncharacterized protein DBV15_02952 [Temnothorax longispinosus]
OG0001110	XP_011055432.1, XP_011055433.1, XP_011055434.1, XP_011055435.1, XP_011055436.1, XP_011055437.1, XP_011055439.1, XP_011055440.1, XP_011055441.1, XP_011055442.1, XP_011055443.1, XP_011055444.1, XP_011055445.1, XP_011055446.1	XP_026295980.1, XP_026295981.1	XP_011255511.2, XP_011255512.2, XP_011255513.2, XP_011255514.2, XP_019882956.2, XP_025265467.1	NP_001245930.1, NP_001260192.1, NP_609117.4	XP_025154868.1, XP_025158019.1	XP_032665904.1, XP_032665905.1	XP_011173629.1	XP_024871796.1, XP_024871797.1	TGZ37699.1	DBV15_02954	DBV15_02954	Histone acetyltransferase [Temnothorax longispinosus]
OG0006006	XP_011055454.1	XP_006567310.1, XP_006567311.1, XP_016767424.1	XP_011255517.1, XP_019882955.1	NP_609178.1	XP_025154929.1	XP_032665751.1, XP_032665752.1	XP_025987586.1	XP_024871776.1	TGZ37701.1	DBV15_02957	DBV15_02957	hypothetical protein DBV15_02957 [Temnothorax longispinosus]
OG0008217	XP_011055452.1, XP_011055453.1	XP_394987.4	XP_011255518.1	NP_001285737.1, NP_609179.2	XP_011146466.1	XP_032665754.1	XP_011157441.1		TGZ37723.1	DBV15_02958	DBV15_02958	hypothetical protein DBV15_02958 [Temnothorax longispinosus]
OG0001111	XP_011055463.1, XP_011055465.1	NP_001011577.1, NP_001164477.1, XP_006567060.1, XP_006567061.1, XP_006567062.1, XP_006567063.1, XP_006567065.1, XP_016768607.2, XP_395180.5	XP_011255523.1, XP_019882953.1, XP_025265518.1, XP_025265519.1	NP_001163000.1, NP_001163001.1, NP_724052.1, NP_724053.1	XP_011149046.1, XP_025154298.1	XP_032665869.1, XP_032665870.1, XP_032665871.1, XP_032665872.1, XP_032665873.1, XP_032665874.1, XP_032665875.1	XP_011173619.1, XP_025987582.1	XP_024871832.1, XP_024871833.1	TGZ37724.1	DBV15_02959	LOC112454581	embryonic polarity protein dorsal [Temnothorax curvispinosus]
OG0004916	XP_011055474.1	XP_026295819.1	XP_011255538.2, XP_025265521.1, XP_025265522.1		XP_011149060.2	XP_032665876.1	XP_011173624.3, XP_039305535.1, XP_039305536.1, XP_039305537.1, XP_039305538.1, XP_039305539.1	XP_024871775.1	TGZ37734.1	DBV15_02960	DBV15_02960	Uncharacterized protein DBV15_02960 [Temnothorax longispinosus]
OG0007312	XP_011050915.1	XP_006569379.1	XP_011259721.1, XP_025265520.1	NP_729380.1	XP_011144857.1	XP_032686479.1	XP_011173618.1	XP_024871847.1, XP_024871848.1	TGZ37735.1	DBV15_02963	DBV15_02963	Agrin [Temnothorax longispinosus]
OG0001365	XP_011056141.1, XP_011056142.1, XP_011056144.1, XP_011056145.1	XP_016771171.1, XP_016771172.2, XP_026301846.1, XP_026301847.1, XP_026301848.1, XP_026301849.1	XP_025265472.1, XP_025265473.1	NP_001261760.1, NP_729802.1, NP_729803.1, NP_996067.1	XP_011140981.1, XP_011140982.1, XP_019697433.1, XP_025162837.1, XP_025162838.1	XP_032664156.1, XP_032664163.1, XP_032664173.1	XP_011173606.1, XP_011173608.1, XP_011173609.1	XP_024871749.1, XP_024871750.1	TGZ37741.1	DBV15_02969	DBV15_02969	Calcium-binding mitochondrial carrier protein SCaMC-2 [Temnothorax longispinosus]
OG0005432	XP_011056156.1, XP_011056158.1, XP_011056159.1	XP_392346.4	XP_025262250.1, XP_025262251.1, XP_025262252.1	NP_648755.1	XP_011139754.1	XP_032682186.1	XP_025987671.2	XP_024877399.1, XP_024892801.1	TGZ37710.1	DBV15_02973	DBV15_02973	putative DNA mismatch repair protein Msh6 [Temnothorax longispinosus]
OG0002542	XP_011053211.1, XP_011053212.1, XP_011053213.1	XP_026296149.1, XP_026296159.1, XP_026296166.1, XP_026296175.1	XP_011269588.1, XP_011269589.1	NP_001137821.1, NP_001260432.1, NP_609606.2, NP_723786.1	XP_011138449.1, XP_011138450.1, XP_025156640.1	XP_032667079.1	XP_011169729.1, XP_011169730.1, XP_011169731.1	XP_024884302.1	TGZ47018.1	DBV15_02995	DBV15_02995	Polycomb protein Sfmbt [Temnothorax longispinosus]
OG0002327	XP_011053217.1, XP_011053218.1	XP_006568836.1	XP_011269580.1, XP_011269581.1, XP_011269583.1, XP_025267093.1, XP_025267099.1	NP_651872.1	XP_025157398.1	XP_032667065.1, XP_032667066.1, XP_032667067.1, XP_032667068.1, XP_032667069.1, XP_032667070.1	XP_011169736.1, XP_011169737.1, XP_011169738.1, XP_039303633.1	XP_024886743.1, XP_024886744.1	TGZ47057.1	DBV15_03000	DBV15_03000	Uncharacterized protein DBV15_03000 [Temnothorax longispinosus]
OG0004768	XP_011049455.1, XP_011049456.1	XP_003250988.1, XP_006567286.1	XP_011268786.1, XP_011268787.1		XP_011152031.1, XP_025161127.1	XP_032665451.1, XP_032665459.1	XP_011162110.1, XP_011162111.1	XP_024884101.1, XP_024884102.1	TGZ47032.1	DBV15_03018	DBV15_03018	Protein CASC3 [Temnothorax longispinosus]
OG0010098	XP_011049446.1	XP_001120589.2, XP_016767345.2	XP_011268803.1				XP_011162123.1	XP_024884173.1	TGZ47069.1	DBV15_03023	LOC112462552	uncharacterized protein LOC112462552 [Temnothorax curvispinosus]
OG0003236	XP_011049421.1, XP_011049422.1	XP_394925.4	XP_011268812.2, XP_011268813.2, XP_011268814.2	NP_649767.1	XP_011141002.1	XP_032663911.1, XP_032663922.1, XP_032663930.1	XP_011162144.1, XP_011162145.1, XP_011162146.1	XP_024884143.1, XP_024884145.1, XP_024884146.1, XP_024884147.1	TGZ47066.1	DBV15_03029	DBV15_03029	putative ATP-dependent RNA helicase DDX43 [Temnothorax longispinosus]
OG0003209	XP_011068922.1, XP_011068923.1	XP_003249854.1, XP_006561428.1, XP_006561429.1	XP_011261268.1	NP_001259174.1, NP_477130.1, NP_477131.1, NP_726793.1	XP_011145387.1, XP_011145388.1, XP_019698558.1, XP_019698559.1	XP_032678475.1, XP_032678476.1	XP_011158424.1	XP_024884092.1, XP_024884093.1	TGZ47037.1	DBV15_03037	DBV15_03037	Tyrosine-protein phosphatase non-receptor type [Temnothorax longispinosus]
OG0005532	XP_011059923.1, XP_011059924.1	XP_003250216.1, XP_026300866.1	XP_011261264.1	NP_651580.3	XP_011141034.1	XP_032685020.1	XP_011158421.1, XP_039313658.1, XP_039313663.1	XP_024884134.1, XP_024884135.1	TGZ47021.1	DBV15_03040	DBV15_03040	Uncharacterized protein DBV15_03040 [Temnothorax longispinosus]
OG0004525	XP_011059925.1, XP_011059926.1, XP_011059927.1, XP_011059928.1, XP_011059929.1, XP_011059930.1	XP_393984.2	XP_011261262.1, XP_019884026.1	NP_477509.1	XP_011141032.1	XP_032663380.1, XP_032663389.1	XP_011158412.1	XP_024884123.1	TGZ47045.1	DBV15_03042	DBV15_03042	Uncharacterized protein DBV15_03042 [Temnothorax longispinosus]
OG0008534	XP_011064211.1	XP_625258.1	XP_011253444.1		XP_011142640.1	XP_032669742.1	XP_011155830.1, XP_039310373.1	XP_024886956.1, XP_024886957.1	TGZ49307.1	DBV15_03078	DBV15_03078	Uncharacterized protein DBV15_03078 [Temnothorax longispinosus]
OG0002238	XP_011064207.1, XP_011064215.1	XP_016773222.2, XP_026298377.1, XP_392119.3	XP_011262864.2, XP_011262865.1, XP_025264913.1	NP_001259815.1, NP_001259816.1, NP_001259817.1, NP_477270.2	XP_011154877.1, XP_011154878.1, XP_025156534.1	XP_032680235.1, XP_032680236.1	XP_011159180.2, XP_011159181.1	XP_024872851.1, XP_024878130.1, XP_024886926.1	TGZ49326.1, TGZ49329.1	DBV15_03081, DBV15_03082	DBV15_03081	Phosphatidylinositol 3-kinase regulatory subunit alpha [Temnothorax longispinosus]
OG0009275	XP_011064206.1	XP_392120.2	XP_011262867.1	NP_611306.1	XP_011154880.2	XP_032680159.1	XP_011159182.1	XP_024878135.1	TGZ49328.1	DBV15_03083	DBV15_03083	Armadillo repeat-containing protein 6-like protein [Temnothorax longispinosus]
OG0004602	XP_011064203.1	XP_006567437.1, XP_392511.2	XP_025262711.1	NP_573098.1, NP_727922.1, NP_996477.1, NP_996478.1, NP_996479.1, NP_996480.1, NP_996481.1	XP_025153608.1	XP_032685846.1	XP_011159193.1	XP_024878128.1	TGZ49339.1	DBV15_03088	DBV15_03088	Uncharacterized protein DBV15_03088 [Temnothorax longispinosus]
OG0000202	XP_011065166.1, XP_011065167.1, XP_011065168.1, XP_011065169.1, XP_011065170.1	XP_006559256.3, XP_006559257.3, XP_006559258.3, XP_006559259.3, XP_006559260.3, XP_016772156.2, XP_016772157.2, XP_016772158.2, XP_026301353.1	XP_025262799.1, XP_025262800.1, XP_025262801.1, XP_025262802.1, XP_025262803.1, XP_025262805.1, XP_025262806.1	NP_647761.1, NP_648389.3, NP_650044.1, NP_729600.1, NP_729601.1	XP_019699140.1, XP_019699141.1, XP_019699144.1, XP_025153636.1, XP_025153637.1, XP_025153638.1, XP_025153639.1, XP_025153640.1, XP_025153641.1, XP_025153642.1, XP_025153643.1, XP_025153644.1, XP_025153645.1	XP_032685927.1, XP_032685929.1, XP_032685930.1, XP_032685931.1	XP_011159201.2, XP_011159202.2, XP_011159203.2, XP_011159205.2, XP_011159206.2, XP_025994489.1, XP_039309904.1	XP_024879217.1, XP_024883791.1, XP_024883792.1, XP_024883793.1, XP_024883794.1, XP_024883795.1, XP_024883797.1, XP_024886281.1, XP_024886282.1	TGZ49284.1, TGZ49285.1, TGZ49286.1, TGZ49288.1	DBV15_03097, DBV15_03094, DBV15_03095, DBV15_03093	DBV15_03093	Phospholipid scramblase [Temnothorax longispinosus]
OG0007784	XP_011065159.1	XP_006559251.1	XP_011263672.1	NP_476631.1, NP_995941.1	XP_011136296.1, XP_011139878.1	XP_032690315.1	NP_001291539.1	XP_024881225.1	TGZ49320.1	DBV15_03102	DBV15_03102	Ribosomal protein L19 [Temnothorax longispinosus]
OG0001617	XP_011065157.1, XP_011065158.1	XP_006571826.2	XP_011263673.2, XP_025262821.1	NP_001263068.1, NP_651692.2	XP_011135687.1, XP_011135688.1, XP_011135689.1, XP_011135691.1, XP_011135692.1, XP_011135693.1	XP_032685891.1, XP_032685892.1, XP_032685893.1, XP_032685894.1, XP_032685895.1	XP_011172979.1, XP_011172980.1, XP_011172981.2, XP_011172982.1, XP_011172983.2, XP_039310148.1, XP_039310149.1	XP_024881228.1, XP_024881229.1	TGZ49321.1	DBV15_03103	DBV15_03103	Uncharacterized protein DBV15_03103 [Temnothorax longispinosus]
OG0005320	XP_011051188.1	XP_026295012.1	XP_011262897.2, XP_019884384.2	NP_001285754.1, NP_609230.2, NP_995660.2	XP_025155093.1	XP_032670188.1	XP_011158679.1	XP_024882502.1, XP_024882503.1, XP_024882504.1	TGZ49322.1	DBV15_03108	DBV15_03108	Uncharacterized protein DBV15_03108 [Temnothorax longispinosus]
OG0002547	XP_011053751.1, XP_011053753.1, XP_011053754.1	XP_026300407.1, XP_026300408.1, XP_026300409.1, XP_026300410.1	XP_011251472.1, XP_011251473.1	NP_726368.2	XP_011155234.1, XP_011155236.1, XP_011155237.1, XP_025154121.1	XP_032672175.1, XP_032672177.1, XP_032672178.1, XP_032672179.1	XP_011161550.1, XP_039309771.1	XP_024872772.1	TGZ51195.1	DBV15_03132	DBV15_03132	Facilitated trehalose transporter Tret1 [Temnothorax longispinosus]
OG0004929	XP_011055972.1, XP_011055973.1, XP_011055974.1, XP_011055976.1, XP_011055977.1, XP_011055978.1	XP_016771280.1, XP_624130.2	XP_011254040.2	NP_652001.2	XP_011152917.1	XP_032682925.1	XP_011161547.1	XP_024872758.1	TGZ51197.1	DBV15_03134	DBV15_03134	DNA primase large subunit [Temnothorax longispinosus]
OG0003663	XP_011055968.1, XP_011055969.1, XP_011055970.1	XP_016771279.2	XP_019882701.2, XP_025264044.1, XP_025264045.1	NP_001262113.1, NP_001262114.1, NP_649228.1	XP_025152999.1	XP_032682924.1	XP_025993506.2, XP_039309773.1	XP_024872754.1, XP_024872756.1, XP_024872757.1	TGZ51199.1	DBV15_03136	DBV15_03136	Insulin-like growth factor-binding protein complex acid labile subunit [Temnothorax longispinosus]
OG0009030	XP_011056058.1	NP_001318046.1	XP_011254034.1		XP_011152911.1, XP_025152987.1	XP_032682918.1	XP_011161539.2	XP_024872718.1	TGZ51201.1	DBV15_03138	DBV15_03138	Inosine triphosphate pyrophosphatase [Temnothorax longispinosus]
OG0004931	XP_011055995.1, XP_011055996.1	XP_393779.1	XP_011258543.1, XP_011258544.1	NP_610476.1, NP_724783.1	XP_011148479.2, XP_011148480.2	XP_032663782.1, XP_032663792.1	XP_011170431.1	XP_024872737.1, XP_024872738.1	TGZ51218.1	DBV15_03154	LOC112455190	conserved oligomeric Golgi complex subunit 6 isoform X1 [Temnothorax curvispinosus]
OG0004015	XP_011056008.1	XP_392591.2	XP_011258560.1, XP_025264117.1	NP_731186.2, NP_731187.1	XP_011148496.1, XP_025158030.1, XP_025158031.1	XP_032666029.1, XP_032666039.1, XP_032666048.1, XP_032666057.1, XP_032666065.1	XP_025992876.1	XP_024872744.1	TGZ51230.1	DBV15_03181	DBV15_03181	Pyridoxine-5\\'-phosphate oxidase [Temnothorax longispinosus]
OG0010164	XP_011056060.1	XP_006564116.2	XP_011262733.1		XP_011143832.1		XP_011160236.1	XP_024872717.1	TGZ51225.1	DBV15_03184	DBV15_03184	Uncharacterized protein DBV15_03184 [Temnothorax longispinosus]
OG0001569	XP_011056024.1, XP_011056025.1, XP_011056026.1, XP_011056027.1, XP_011056028.1, XP_011056030.1	XP_026300640.1, XP_026300641.1	XP_019884266.2, XP_025264040.1, XP_025264041.1	NP_001286746.1, NP_611720.3, NP_726252.1	XP_019698176.1, XP_019698177.1	XP_032665868.1	XP_025992862.1, XP_025992863.1, XP_025992864.1, XP_025992865.1, XP_039309739.1, XP_039309740.1	XP_024872708.1, XP_024872709.1, XP_024872710.1, XP_024872711.1	TGZ51226.1	DBV15_03185	DBV15_03185	Uncharacterized protein DBV15_03185 [Temnothorax longispinosus]
OG0007466	XP_011056031.1	XP_006564118.1	XP_011262713.1	NP_001246197.1, NP_001286173.1, NP_788283.1	XP_011143829.1	XP_032665855.1	XP_011160229.1	XP_024872712.1	TGZ51227.1	DBV15_03186	DBV15_03186	Uncharacterized protein DBV15_03186 [Temnothorax longispinosus]
OG0005428	XP_011056035.1, XP_011056036.1	XP_001120488.2	XP_011269557.1	NP_001262199.1, NP_649372.1	XP_011143824.2	XP_032665891.1, XP_032665901.1	XP_011160220.2, XP_039309885.1	XP_024872768.1, XP_024872769.1	TGZ51223.1	DBV15_03188	DBV15_03188	Uncharacterized protein DBV15_03188 [Temnothorax longispinosus]
OG0015761								XP_024878655.1	TGZ57338.1	DBV15_03203	DBV15_03203	Uncharacterized protein DBV15_03203 [Temnothorax longispinosus]
OG0003696	XP_011058227.1	XP_006564574.1, XP_006564575.1, XP_624931.3	XP_011253195.1, XP_025270852.1		XP_025162412.1	XP_032678424.1, XP_032678425.1, XP_032678426.1, XP_032678427.1, XP_032678428.1	XP_025986878.1, XP_039315344.1, XP_039315350.1	XP_024878645.1, XP_024878646.1	TGZ57337.1	DBV15_03204	DBV15_03204	Glutamate [Temnothorax longispinosus]
OG0002385	XP_011058235.1, XP_011058236.1	XP_003251828.1	XP_011257389.1, XP_011257390.1	NP_476995.1, NP_476996.1, NP_733208.1	XP_011146260.1, XP_011146269.1, XP_019698794.1, XP_019698800.1	XP_032678458.1, XP_032678459.1, XP_032678460.1, XP_032678462.1	XP_011162067.1, XP_011162068.1, XP_025986875.1	XP_024878676.1, XP_024878677.1, XP_024878678.1	TGZ57332.1	DBV15_03209	DBV15_03209	Transcription initiation factor IIA subunit 1 [Temnothorax longispinosus]
OG0002590	XP_011058239.1, XP_011058240.1	XP_026301244.1, XP_026301245.1	XP_011257392.1, XP_011257393.1, XP_011257394.1	NP_001262422.1, NP_649908.1	XP_025161872.1, XP_025161873.1, XP_025161874.1, XP_025161875.1	XP_032686552.1, XP_032686553.1, XP_032686554.1, XP_032686555.1	XP_011162069.1, XP_025986876.1	XP_024878680.1, XP_024878681.1	TGZ57357.1	DBV15_03212	DBV15_03212	Uncharacterized protein DBV15_03212 [Temnothorax longispinosus]
OG0006081	XP_011058244.1, XP_011058245.1	XP_016770897.1, XP_395643.2	XP_011257398.1	NP_523430.1	XP_025152730.1, XP_025152731.1	XP_032677078.1, XP_032677079.1	XP_011162077.1	XP_024891842.1	TGZ57360.1	DBV15_03215	DBV15_03215	Septin-1 [Temnothorax longispinosus]
OG0009736	XP_011058251.1	XP_006560854.2, XP_006560855.2	XP_011257402.3				XP_025986871.1, XP_039315448.1	XP_024878698.1	TGZ57362.1	DBV15_03217	LOC112459037	excitatory amino acid transporter 3-like [Temnothorax curvispinosus]
OG0008906	XP_011051675.1	XP_392391.2	XP_011266346.1	NP_609219.1	XP_011154842.1	XP_032670800.1	XP_039304091.1	XP_024870803.1	TGZ57330.1	DBV15_03229	DBV15_03229	Uncharacterized protein DBV15_03229 [Temnothorax longispinosus]
OG0000644	XP_011049167.1, XP_011049168.1, XP_011049169.1, XP_011049170.1, XP_011049171.1, XP_011049172.1, XP_011049173.1	XP_026301622.1, XP_026301623.1, XP_026301624.1, XP_026301625.1	XP_011268082.1, XP_011268083.1, XP_011268084.1, XP_011268086.1, XP_011268087.1, XP_025267847.1	NP_001162708.1, NP_001162709.1, NP_001368976.1, NP_572493.1, NP_727278.1, NP_996384.1, NP_996385.1	XP_011154096.1, XP_011154099.1, XP_011154100.1, XP_011154101.1	XP_032679386.1, XP_032679387.1, XP_032679388.1, XP_032679389.1	XP_011159549.2, XP_011159550.2, XP_011159551.2, XP_025989459.2	XP_024870873.1, XP_024870874.1, XP_024870875.1, XP_024870876.1	TGZ57345.1	DBV15_03234	DBV15_03234	Uncharacterized protein DBV15_03234 [Temnothorax longispinosus]
OG0002512	XP_011049839.1	XP_006557981.1, XP_016767419.1	XP_019884875.1, XP_019884876.1, XP_019884877.1	NP_001163413.1, NP_001368945.1, NP_648412.2, NP_729629.2	XP_011144555.2	XP_032666502.1, XP_032687968.1, XP_032687969.1, XP_032687970.1	XP_011170906.1, XP_039313095.1	XP_024881359.1, XP_024881360.1, XP_024881361.1, XP_024881362.1	TGZ37260.1	DBV15_03249	DBV15_03249	Zinc finger MIZ domain-containing protein 1 [Temnothorax longispinosus]
OG0000179	XP_011063554.1, XP_011063555.1, XP_011063556.1, XP_011063557.1, XP_011063558.1, XP_011063560.1, XP_011063561.1, XP_011063562.1, XP_011063563.1	XP_026296571.1, XP_026296572.1, XP_026296573.1	XP_011255591.1, XP_011255592.1, XP_011255593.1, XP_011255594.1, XP_011255595.1	NP_001014708.1	XP_011153560.1, XP_011153561.1, XP_011153562.1, XP_011153563.1, XP_011153564.1, XP_011153565.1	XP_032664593.1, XP_032664594.1, XP_032664595.1, XP_032664596.1, XP_032664597.1, XP_032664598.1, XP_032664599.1, XP_032664600.1, XP_032664601.1, XP_032664602.1, XP_032664603.1, XP_032664604.1, XP_032664606.1, XP_032664607.1, XP_032664608.1, XP_032664609.1, XP_032664610.1, XP_032664611.1, XP_032664612.1, XP_032664613.1, XP_032664614.1	XP_025987167.1, XP_025987168.1, XP_025987169.1, XP_025987170.1, XP_025987171.1, XP_025987172.1, XP_025987173.1, XP_025987174.1, XP_025987175.1, XP_025987176.1, XP_025987178.1, XP_025987179.1, XP_039310222.1, XP_039310225.1	XP_024890099.1, XP_024890100.1, XP_024890101.1, XP_024890102.1, XP_024890103.1, XP_024890104.1	TGZ37253.1	DBV15_03268	DBV15_03268	DNA-binding protein Ewg [Temnothorax longispinosus]
OG0006947	XP_011063568.1	XP_392368.1	XP_011255584.1	NP_001262488.1, NP_001303486.1, NP_477217.1, NP_731641.1	XP_011153554.2	XP_032664622.1	XP_011158172.1	XP_024890115.1	TGZ37252.1	DBV15_03269	DBV15_03269	Uncharacterized protein DBV15_03269 [Temnothorax longispinosus]
OG0003135	XP_011063572.1, XP_011063573.1	XP_016773033.1, XP_624322.1	XP_011265088.2, XP_025265142.1	NP_729842.1, NP_729843.1	XP_011138428.1	XP_032686702.1, XP_032686703.1, XP_032686704.1, XP_032686705.1, XP_032686706.1, XP_032686707.1	XP_011158173.1, XP_011158174.1	XP_024890107.1, XP_024890108.1	TGZ37272.1	DBV15_03270	DBV15_03270	Facilitated trehalose transporter Tret1 [Temnothorax longispinosus]
OG0004198	XP_011065757.1, XP_011065759.1	XP_001121801.2	XP_011257480.1, XP_011257481.1		XP_011152133.1, XP_011152134.1, XP_025156184.1	XP_032682356.1, XP_032682357.1, XP_032682358.1, XP_032682359.1, XP_032682360.1, XP_032682361.1	XP_011158167.1	XP_024890109.1	TGZ37271.1	DBV15_03272	DBV15_03272	Uncharacterized protein DBV15_03272 [Temnothorax longispinosus]
OG0002234	XP_011064031.1	XP_006561423.1, XP_006561424.1, XP_006561425.1, XP_026301626.1, XP_395818.2	XP_011257479.1, XP_025268388.1	NP_001137866.1, NP_001246531.1, NP_001261204.1, NP_728520.2	XP_011152131.1, XP_019700500.1	XP_032682302.1, XP_032682303.1, XP_032682304.1, XP_032682305.1, XP_032682306.1, XP_032682307.1	XP_025987159.1, XP_025987160.1	XP_024890105.1	TGZ37277.1	DBV15_03275	DBV15_03275	GA-binding protein subunit beta-2 [Temnothorax longispinosus]
OG0005008	XP_011059971.1	XP_006559202.1, XP_006559203.1, XP_006559204.1, XP_016766496.1, XP_016766497.1, XP_026294848.1	XP_025268273.1		XP_011154635.1, XP_011154638.1	XP_032686718.1, XP_032686719.1	XP_025988148.1	XP_024890091.1	TGZ37289.1	DBV15_03285	DBV15_03285	Uncharacterized protein DBV15_03285 [Temnothorax longispinosus]
OG0007240									TGZ37263.1, TGZ37296.1, TGZ48163.1, TGZ48164.1, TGZ48165.1, TGZ48166.1, TGZ48167.1, TGZ49981.1, TGZ49982.1, TGZ51898.1, TGZ53350.1, TGZ53351.1	DBV15_03294, DBV15_03291, DBV15_04582, DBV15_04582, DBV15_04582, DBV15_04582, DBV15_04582, DBV15_11610, DBV15_11610, DBV15_10910, DBV15_08524, DBV15_08524	DBV15_04582	hypothetical protein DBV15_04582 [Temnothorax longispinosus]
OG0001718	XP_011059637.1, XP_011059647.1	NP_001252514.1, XP_006564386.1, XP_006564387.2, XP_006564388.1, XP_006564389.1, XP_006564392.1, XP_026299342.1, XP_026299343.1	XP_011257774.2, XP_025266481.1		XP_011145139.1, XP_011145140.1, XP_011145141.1	XP_032686982.1, XP_032686990.1	XP_025988210.1, XP_025988211.1, XP_025988212.1	XP_024867755.1, XP_024867756.1, XP_024867758.1, XP_024893761.1, XP_024893762.1, XP_024893763.1	TGZ37248.1	DBV15_03301	DBV15_03301	hypothetical protein DBV15_03301 [Temnothorax longispinosus]
OG0001205	XP_011059598.1, XP_011059607.1, XP_011059618.1, XP_011059626.1	XP_026302192.1, XP_026302193.1, XP_026302194.1, XP_026302195.1, XP_026302196.1	XP_025266482.1, XP_025266483.1, XP_025266484.1	NP_651923.2	XP_011145135.1, XP_025157013.1, XP_025157014.1, XP_025157015.1, XP_025157016.1, XP_025157017.1	XP_032688834.1, XP_032688842.1	XP_025988154.2, XP_025988155.2, XP_039311909.1, XP_039311915.1	XP_024867759.1, XP_024867760.1, XP_024893764.1, XP_024893765.1, XP_024893766.1, XP_024893767.1	TGZ37245.1	DBV15_03302	DBV15_03302	Transcription initiation factor TFIID subunit 3 [Temnothorax longispinosus]
OG0005523	XP_011059586.1	XP_624811.3	XP_011265154.1	NP_001286813.1, NP_611874.1, NP_726406.1	XP_011145133.1, XP_011145134.2, XP_025157019.1	XP_032688849.1	XP_011168593.2	XP_024868126.1, XP_024882182.1	TGZ37246.1	DBV15_03303	DBV15_03303	Uncharacterized protein DBV15_03303 [Temnothorax longispinosus]
OG0006822	XP_011059562.1, XP_011059569.1, XP_011059571.1, XP_011059579.1	XP_016767270.2	XP_011250656.1	NP_648325.2	XP_025157033.1	XP_032688906.1	XP_011168594.1	XP_024868125.1	TGZ37268.1	DBV15_03304	DBV15_03304	Uncharacterized protein DBV15_03304 [Temnothorax longispinosus]
OG0000184	XP_011064755.1	XP_016767959.2					XP_011172323.1, XP_025993289.1	XP_024868156.1, XP_024868157.1, XP_024868158.1, XP_024868160.1, XP_024868161.1, XP_024869177.1, XP_024870316.1, XP_024870317.1, XP_024870318.1, XP_024870319.1, XP_024870786.1, XP_024870787.1, XP_024870788.1, XP_024871240.1, XP_024871241.1, XP_024871242.1, XP_024871243.1, XP_024871244.1, XP_024871245.1, XP_024871246.1, XP_024871247.1, XP_024871248.1, XP_024872212.1, XP_024872213.1, XP_024872214.1,…	TGZ37642.1, TGZ44749.1, TGZ51732.1, TGZ52116.1, TGZ57353.1	DBV15_03309, DBV15_12909, DBV15_04977, DBV15_07702, DBV15_03218	DBV15_03309	Zinc finger MYND domain-containing protein 17 [Temnothorax longispinosus]
OG0000664	XP_011058080.1, XP_011058082.1	XP_006563530.1, XP_016772044.1, XP_625223.2	XP_011260878.1, XP_011260879.1	NP_001014602.1, NP_001014603.1, NP_001097673.1, NP_001097674.1, NP_001097676.1, NP_001097677.1, NP_001097678.3, NP_001163499.1, NP_001163500.1, NP_001163501.1, NP_001163502.1, NP_001163503.1, NP_001163504.1, NP_001262247.1, NP_001262248.1, NP_525019.2, NP_730800.1, NP_730801.1, NP_730802.1, NP_730803.1, NP_730804.2	XP_011155073.1, XP_011155075.1, XP_025163818.1	XP_032685018.1, XP_032685025.1	XP_011167883.1, XP_011167884.1, XP_011167885.1, XP_025993465.1	XP_024887022.1, XP_024887023.1, XP_024887024.1	TGZ37670.1	DBV15_03312	DBV15_03312	Uncharacterized protein DBV15_03312 [Temnothorax longispinosus]
OG0009086	XP_011058191.1	XP_026301283.1			XP_011155086.2	XP_032684694.1	XP_039314983.1	XP_024887001.1, XP_024887002.1, XP_024887003.1	TGZ37668.1	DBV15_03319	LOC112464310	probable tubulin polyglutamylase TTLL9 isoform X3 [Temnothorax curvispinosus]
OG0002758	XP_011051796.1, XP_011051797.1, XP_011051798.1, XP_011051799.1	XP_003250684.1	XP_011269724.1, XP_011269725.1	NP_650049.1	XP_011143021.1	XP_032672225.1, XP_032672226.1	XP_011159411.1, XP_011159412.1, XP_011159413.1, XP_039304012.1	XP_024887877.1, XP_024887878.1, XP_024887879.1, XP_024887880.1, XP_024887881.1	TGZ37644.1	DBV15_03329	DBV15_03329	Uncharacterized protein DBV15_03329 [Temnothorax longispinosus]
OG0003002	XP_011051794.1, XP_011051795.1	XP_006565645.2	XP_011269723.1	NP_524315.2, NP_731544.1	XP_025155871.1, XP_025155873.1	XP_032672018.1, XP_032672019.1, XP_032672028.1, XP_032672029.1, XP_032672030.1, XP_032672031.1, XP_032672154.1, XP_032672155.1	XP_011159414.1, XP_011159415.1	XP_024887882.1	TGZ37683.1	DBV15_03330	LOC112464860	40S ribosomal protein S25 [Temnothorax curvispinosus]
OG0005334	XP_011051772.1, XP_011051773.1	XP_026299558.1, XP_026299559.1	XP_011269704.2	NP_001262205.1, NP_649385.1	XP_011144187.1, XP_011144188.1	XP_032680613.1	XP_011159440.1	XP_024890504.1, XP_024892499.1	TGZ37631.1	DBV15_03347	DBV15_03347	Uncharacterized protein DBV15_03347 [Temnothorax longispinosus]
OG0000451	XP_011051761.1, XP_011058823.1, XP_011058824.1, XP_011058825.1, XP_011058826.1	NP_001011628.1, NP_001014993.1, XP_006566906.1, XP_006566907.1, XP_006569953.1, XP_006569954.1, XP_006569955.1, XP_006569957.1	XP_011257367.1, XP_011257368.1, XP_011257369.1, XP_011269702.1, XP_011269703.1	NP_001286321.1, NP_001286322.1, NP_477375.1, NP_524611.1, NP_725085.1, NP_733449.1, NP_996315.1, NP_996316.1	XP_011146076.1, XP_011146085.1, XP_011149357.1	XP_032670812.1, XP_032675368.1, XP_032675452.1, XP_032675530.1, XP_032675613.1, XP_032675688.1, XP_032675769.1	XP_011159441.1, XP_025987027.1, XP_025987029.1, XP_025987030.1, XP_025992182.1, XP_039302265.1	XP_024890711.1, XP_024890712.1, XP_024892496.1	TGZ37625.1, TGZ50480.1	DBV15_03349, DBV15_04246	DBV15_03349	Elongation factor 1-alpha [Temnothorax longispinosus]
OG0010228	XP_011063578.1	XP_026301696.1	XP_011255746.1			XP_032674818.1	XP_039308059.1	XP_024867661.1	TGZ48954.1	DBV15_03372	DBV15_03372	EF-hand domain-containing family member B [Temnothorax longispinosus]
OG0002794	XP_011054778.1	XP_006570451.1, XP_006570453.1, XP_016770247.1, XP_026299910.1, XP_026299911.1, XP_026299912.1	XP_011259019.1, XP_011259022.1	NP_001259527.1, NP_001285221.1, NP_572909.1	XP_011151115.1, XP_019700223.1	XP_032682496.1, XP_032682509.1, XP_032682519.1	XP_039305222.1, XP_039305226.1	XP_024867631.1	TGZ48958.1	DBV15_03375	DBV15_03375	Uncharacterized protein DBV15_03375 [Temnothorax longispinosus]
OG0005984	XP_011054777.1	XP_026299908.1, XP_026299909.1	XP_011259011.2, XP_011259012.2	NP_609806.1	XP_011151123.1	XP_032685073.1, XP_032685082.1, XP_032685087.1	XP_011167418.2	XP_024867640.1	TGZ48957.1	DBV15_03377	DBV15_03377	Uncharacterized protein DBV15_03377 [Temnothorax longispinosus]
OG0008858	XP_011049789.1	XP_001120874.3	XP_011264032.1	NP_650021.1	XP_011136546.1	XP_032664679.1	XP_025989957.1	XP_024867624.1	TGZ48951.1	DBV15_03383	DBV15_03383	Tubulin polyglutamylase TTLL6 [Temnothorax longispinosus]
OG0000057	XP_011049771.1, XP_011049772.1, XP_011049773.1, XP_011049774.1, XP_011049775.1, XP_011049777.1, XP_011049778.1, XP_011049779.1, XP_011049780.1, XP_011049781.1, XP_011049782.1, XP_011049783.1, XP_011049784.1	XP_006562755.1, XP_006562759.1, XP_006562765.1, XP_016767061.1, XP_016767062.1, XP_016767064.1, XP_016767065.1, XP_016767066.1, XP_016767068.1, XP_016767069.1, XP_026296179.1, XP_026296180.1, XP_026296181.1, XP_026296182.1, XP_026296183.1	XP_011252324.1, XP_011252328.1, XP_011252329.1, XP_011252330.1, XP_011252335.1, XP_011252336.1, XP_011252337.1, XP_025263617.1	NP_001137797.1, NP_001137798.1, NP_001260126.1, NP_609012.2	XP_011143131.1, XP_011143157.1, XP_011143184.1, XP_011143208.1, XP_025163602.1, XP_025163606.1, XP_025163608.1, XP_025163609.1, XP_025163610.1, XP_025163611.1, XP_025163612.1, XP_025163613.1, XP_025163614.1, XP_025163615.1, XP_025163616.1, XP_025163617.1	XP_032687592.1, XP_032687593.1, XP_032687594.1, XP_032687595.1, XP_032687596.1, XP_032687597.1, XP_032687598.1, XP_032687599.1, XP_032687600.1, XP_032687601.1, XP_032687603.1, XP_032687604.1, XP_032687605.1, XP_032687606.1, XP_032687607.1, XP_032687608.1, XP_032687609.1, XP_032687610.1, XP_032687611.1, XP_032687612.1	XP_025989986.1, XP_025989988.2, XP_025989991.1, XP_025989993.1, XP_039312488.1, XP_039312494.1, XP_039312497.1, XP_039312500.1, XP_039312507.1, XP_039312515.1, XP_039312520.1, XP_039312527.1, XP_039312540.1, XP_039312546.1	XP_024867613.1, XP_024867614.1, XP_024867615.1, XP_024867616.1, XP_024867618.1, XP_024867619.1, XP_024867620.1, XP_024867621.1, XP_024867622.1	TGZ48932.1	DBV15_03386	DBV15_03386	Uncharacterized protein DBV15_03386 [Temnothorax longispinosus]
OG0003315	XP_011054811.1	XP_006566850.1, XP_624134.1	XP_019885020.1, XP_025270260.1	NP_001188892.1, NP_001286229.1, NP_001286230.1, NP_610459.2, NP_724757.2	XP_025161070.1, XP_025161071.1, XP_025161072.1, XP_025161073.1	XP_032674711.1, XP_032674718.1	XP_025987143.1	XP_024873855.1	TGZ48943.1	DBV15_03411	DBV15_03411	Abhydrolase domain-containing protein 3 [Temnothorax longispinosus]
OG0000844	XP_011054812.1, XP_011054813.1, XP_011054814.1, XP_011054815.1, XP_011054816.1	XP_016766933.1, XP_026295178.1	XP_011266571.1, XP_011266573.1, XP_011266574.1, XP_011266576.1, XP_011266577.1, XP_011266579.1, XP_025270240.1, XP_025270242.1		XP_011151445.1, XP_011151446.1, XP_011151448.1, XP_019700284.1	XP_032674625.1, XP_032674634.1, XP_032674644.1, XP_032674651.1, XP_032674657.1, XP_032674662.1, XP_032674666.1	XP_011170925.1, XP_011170926.1, XP_011170928.1, XP_025987142.1, XP_039312944.1, XP_039312948.1, XP_039312976.1	XP_024873846.1, XP_024873847.1, XP_024873848.1	TGZ48940.1	DBV15_03412	DBV15_03412	Insulin-like growth factor-binding protein complex acid labile subunit [Temnothorax longispinosus]
OG0006667	XP_011054823.1, XP_011054824.1	XP_396645.4	XP_019885016.1	NP_649347.1	XP_011151452.1	XP_032674571.1	XP_025987192.1	XP_024877132.1, XP_024877134.1, XP_024877135.1	TGZ48947.1	DBV15_03415	DBV15_03415	Alsin [Temnothorax longispinosus]
OG0001082	XP_011049116.1, XP_011049117.1, XP_011049118.1, XP_011049119.1, XP_011049120.1	XP_003250287.1, XP_006563650.1, XP_016772190.1, XP_392060.2, XP_623194.2	XP_011254977.1, XP_011254978.1, XP_011254979.1, XP_011254980.1	NP_609588.1, NP_649643.1, NP_649644.1	XP_011147368.1, XP_019699069.1, XP_019699070.1, XP_019699071.1, XP_025159759.1	XP_032672734.1, XP_032672735.1, XP_032672736.1	XP_011160619.1, XP_011160620.1, XP_011160621.1	XP_024880443.1, XP_024880444.1, XP_024880445.1, XP_024880446.1	TGZ47581.1	DBV15_03430	DBV15_03430	Uncharacterized protein DBV15_03430 [Temnothorax longispinosus]
OG0002536	XP_011052697.1	XP_006569245.1, XP_016769867.1, XP_016769868.1	XP_011254163.1, XP_011254164.1, XP_011254165.1	NP_610499.2, NP_724800.1, NP_724801.2	XP_025157041.1, XP_025157042.1, XP_025157044.1	XP_032662751.1, XP_032662752.1, XP_032662753.1	XP_025988479.1, XP_025988480.1, XP_025988481.1	XP_024887105.1, XP_024887107.1	TGZ47617.1	DBV15_03440	DBV15_03440	5\\'-nucleotidase domain-containing protein 3 [Temnothorax longispinosus]
OG0003015	XP_011052707.1	XP_006569250.2, XP_006569254.2, XP_006569257.2, XP_006569258.2, XP_026299132.1	XP_011254153.1, XP_025264089.1	NP_001286371.1, NP_610835.2	XP_011145595.1, XP_025157052.1, XP_025157053.1	XP_032662575.1, XP_032662576.1	XP_011160589.1, XP_011160590.1, XP_025988506.1	XP_024887101.1	TGZ47616.1	DBV15_03441	DBV15_03441	Uncharacterized protein DBV15_03441 [Temnothorax longispinosus]
OG0010537	XP_011052710.1		XP_011255042.2		XP_011145601.3		XP_011160585.2	XP_024883999.1	TGZ47614.1	DBV15_03445	DBV15_03445	Apolipoprotein D [Temnothorax longispinosus]
OG0004366	XP_011052713.1	XP_393673.3	XP_011255046.1	NP_001260566.1, NP_001260567.1, NP_477139.1, NP_477341.2	XP_011145603.1	XP_032662631.1, XP_032662632.1	XP_011160578.1, XP_011160579.1, XP_011160580.2	XP_024875921.1, XP_024879212.1	TGZ47605.1	DBV15_03448	DBV15_03448	Uncharacterized protein DBV15_03448 [Temnothorax longispinosus]
OG0005909	XP_011052726.1, XP_011052727.1	XP_397488.4	XP_011255048.1		XP_011145604.2, XP_011145605.2	XP_032662637.1	XP_025988510.2, XP_025988511.2	XP_024875922.1, XP_024875923.1, XP_024879215.1	TGZ47590.1	DBV15_03450	DBV15_03450	Uncharacterized protein DBV15_03450 [Temnothorax longispinosus]
OG0000331	XP_011060684.1	NP_001180219.1, XP_006565210.1, XP_006565211.1, XP_006565212.1, XP_006565213.1, XP_006565214.1	XP_011259696.1, XP_011259697.1, XP_011259698.1, XP_011259699.1, XP_011259700.1	NP_001163168.1, NP_001163169.1, NP_001246370.1, NP_001246371.1, NP_611143.1	XP_011155123.1, XP_011155126.1, XP_011155127.1, XP_011155128.1, XP_025159522.1, XP_025159523.1, XP_025159524.1, XP_025159525.1, XP_025159526.1, XP_025159527.1, XP_025159528.1	XP_032667839.1, XP_032667840.1, XP_032667842.1, XP_032667843.1, XP_032667844.1, XP_032667845.1, XP_032667846.1, XP_032667847.1, XP_032667848.1, XP_032667849.1, XP_032667850.1, XP_032667851.1, XP_032667852.1, XP_032667853.1, XP_032667854.1, XP_032667855.1	XP_011166588.1, XP_039313855.1, XP_039313856.1	XP_024885931.1, XP_024893256.1, XP_024893257.1	TGZ47621.1, TGZ50002.1, TGZ53773.1, TGZ55750.1	DBV15_03468, DBV15_10933, DBV15_12595, DBV15_11520	LOC112468358	putative fatty acyl-CoA reductase CG5065 [Temnothorax curvispinosus]
OG0004851	XP_011052748.1, XP_011052750.1	XP_393605.1	XP_011255085.1	NP_001033936.1, NP_001259584.1, NP_525108.2, NP_542445.1, NP_611172.1	XP_011147041.2	XP_032662787.1, XP_032662788.1	XP_011160545.1	XP_024885927.1	TGZ47596.1	DBV15_03470	DBV15_03470	Glyceraldehyde-3-phosphate dehydrogenase [Temnothorax longispinosus]
OG0007360	XP_011052757.1, XP_011052758.1, XP_011052759.1		XP_011251814.1			XP_032662551.1	XP_011160537.2, XP_011160538.2	XP_024885933.1, XP_024885934.1	TGZ47600.1, TGZ53813.1	DBV15_03474, DBV15_12965	LOC112463665	uncharacterized protein LOC112463665 [Temnothorax curvispinosus]
OG0002515	XP_011050095.1, XP_011050096.1, XP_011050097.1, XP_011050098.1, XP_011050099.1, XP_011050101.1, XP_011050102.1	XP_006569999.3	XP_011258004.1, XP_025266119.1		XP_019696147.1, XP_025163235.1, XP_025163237.1	XP_032664633.1	XP_011163072.2	XP_024886603.1, XP_024886604.1, XP_024886605.1, XP_024886606.1, XP_024886607.1, XP_024886609.1	TGZ53497.1	DBV15_03481	DBV15_03481	Gastrula zinc finger protein [Temnothorax longispinosus]
OG0006977	XP_011064166.1, XP_011064167.1	XP_001122971.2	XP_011253793.2	NP_001246734.1, NP_001287048.1, NP_648576.1	XP_011140705.1	XP_032686392.1	XP_011160775.2	XP_024886806.1	TGZ53523.1	DBV15_03494	DBV15_03494	Uncharacterized protein DBV15_03494 [Temnothorax longispinosus]
OG0002236	XP_011064156.1, XP_011064157.1	XP_026299275.1, XP_026299276.1	XP_011253791.1, XP_011253792.1	NP_001137936.1, NP_001137937.1, NP_001137938.2, NP_001137939.2, NP_001246731.2, NP_001246732.1, NP_001246733.2, NP_001287043.1, NP_648561.2, NP_996065.2	XP_011140703.1	XP_032686335.1, XP_032686342.1	XP_011160772.1, XP_025993559.1	XP_024886799.1, XP_024886800.1	TGZ53521.1	DBV15_03496	DBV15_03496	Palmitoyltransferase [Temnothorax longispinosus]
OG0001396	XP_011064159.1, XP_011064160.1, XP_011064161.1, XP_011064162.1, XP_011064163.1	XP_001122979.3, XP_006572131.2	XP_011253788.1, XP_011253789.1, XP_011253790.1, XP_019882640.1, XP_025264958.1		XP_011140690.1, XP_011140692.1, XP_025157630.1, XP_025157632.1, XP_025157633.1	XP_032686349.1, XP_032686359.1, XP_032686368.1, XP_032686378.1	XP_011160770.1, XP_011160771.1, XP_025993583.1, XP_039308715.1	XP_024886794.1, XP_024886795.1, XP_024886796.1, XP_024886798.1	TGZ53522.1	DBV15_03497	DBV15_03497	Protein tramtrack, alpha isoform [Temnothorax longispinosus]
OG0005596	XP_011062194.1	XP_016767411.1	XP_011262825.1	NP_476778.1	XP_011142713.1, XP_011142715.1	XP_032664237.1, XP_032664238.1, XP_032664239.1, XP_032671189.1	XP_011159939.1, XP_025990865.1	XP_024886814.1	TGZ53539.1	DBV15_03505	DBV15_03505	Ubiquitin-40s ribosomal protein s27a-like protein [Temnothorax longispinosus]
OG0007444	XP_011055537.1	XP_394854.2	XP_011262820.1	NP_001260550.2, NP_524687.1, NP_724149.1	XP_011142719.1	XP_032664518.1	XP_011160005.1	XP_024886819.1	TGZ53541.1	DBV15_03507	LOC112464197	60S ribosomal protein L30 [Temnothorax curvispinosus]
OG0005831	XP_011050122.1	XP_006572005.1, XP_006572006.1, XP_006572007.1, XP_006572008.1	XP_011261688.1		XP_011138154.1, XP_011138155.1	XP_032670522.1, XP_032670524.1	XP_011163365.1	XP_024886825.1	TGZ53543.1	DBV15_03509	DBV15_03509	Polycomb complex protein BMI-1 [Temnothorax longispinosus]
OG0005833	XP_011050131.1, XP_011050132.1	XP_003249360.1, XP_003249361.1	XP_011261699.1, XP_011261700.1		XP_011145244.1, XP_011145245.1	XP_032689090.1, XP_032689098.1	XP_011172637.1, XP_011172638.1		TGZ53509.1	DBV15_03515	DBV15_03515	Uncharacterized protein DBV15_03515 [Temnothorax longispinosus]
OG0007279	XP_011050134.1	XP_624038.2	XP_011261702.1	NP_611136.1, NP_725591.1	XP_011145241.1	XP_032666147.1, XP_032689110.1	XP_011175108.1	XP_024886306.1	TGZ53507.1	DBV15_03517	DBV15_03517	40S ribosomal protein S15 [Temnothorax longispinosus]
OG0006511	XP_011050137.1	XP_016772437.2, XP_016772438.2	XP_011257971.2, XP_019883441.2		XP_011144481.2, XP_011144482.2	XP_032670488.1, XP_032670489.1	XP_011159811.1	XP_024872586.1	TGZ53533.1	DBV15_03521	DBV15_03521	Protein spitz [Temnothorax longispinosus]
OG0003900	XP_011050140.1	XP_026300270.1, XP_026300271.1	XP_011257970.1	NP_001259917.1, NP_001259918.1, NP_608664.2	XP_011144488.1, XP_019698344.2	XP_032670441.1, XP_032670442.1	XP_011176356.1, XP_039308336.1	XP_024872633.1, XP_024872634.1, XP_024872635.1	TGZ53529.1	DBV15_03525	LOC112455129	protein transport protein Sec24C isoform X2 [Temnothorax curvispinosus]
OG0003161	XP_011065568.1, XP_011065569.1	XP_624297.2	XP_011265577.2, XP_011265578.2	NP_001137763.2, NP_001162848.1, NP_001162849.1, NP_477239.2, NP_722660.1	XP_011137744.1, XP_019696500.1, XP_025158912.1	XP_032668284.1, XP_032668285.1, XP_032668286.1	XP_025986264.2	XP_024877244.1, XP_024877253.1	TGZ53975.1	DBV15_03529	LOC112458062	arf-GAP domain and FG repeat-containing protein 1 isoform X1 [Temnothorax curvispinosus]
OG0001746	XP_011065563.1, XP_011065564.1, XP_011065565.1, XP_011065566.1	XP_006561990.1, XP_006561991.1, XP_624281.2	XP_011265583.1, XP_025264687.1	NP_001259845.1, NP_476976.1, NP_722657.1, NP_722658.1	XP_011137740.1, XP_011137741.1, XP_011137743.1	XP_032668287.1, XP_032668289.1, XP_032668290.1	XP_011169045.1, XP_011169048.1	XP_024877264.1, XP_024877273.1, XP_024877283.1, XP_024877291.1, XP_024877297.1	TGZ53951.1	DBV15_03530	DBV15_03530	Uncharacterized protein DBV15_03530 [Temnothorax longispinosus]
OG0005693	XP_011065562.1	XP_006570850.3, XP_026300188.1	XP_011265580.1, XP_025264686.1		XP_011149692.1	XP_032684173.1, XP_032684179.1, XP_032684182.1	XP_011169049.2	XP_024882184.1, XP_024882185.1, XP_024890350.1	TGZ53953.1	DBV15_03532	DBV15_03532	Ras GTPase-activating-like protein IQGAP1 [Temnothorax longispinosus]
OG0007807	XP_011065553.1	XP_003251725.1	XP_011265594.1	NP_001260714.1, NP_610184.2	XP_011136081.1	XP_032670749.1	XP_011169055.1	XP_024872546.1, XP_024874423.1	TGZ53948.1	DBV15_03537	DBV15_03537	Nuclear pore membrane glycoprotein [Temnothorax longispinosus]
OG0002457	XP_011065547.1, XP_011065548.1, XP_011065549.1, XP_011065550.1, XP_011065551.1, XP_011065552.1	XP_016770568.1, XP_026299863.1, XP_392998.5	XP_011265595.1		XP_011146881.1, XP_019698964.1	XP_032679803.1, XP_032679804.1, XP_032679805.1, XP_032679806.1, XP_032679808.1	XP_011169056.1, XP_011169057.1, XP_039307640.1	XP_024875653.1, XP_024875654.1	TGZ53945.1	DBV15_03538	LOC112457020	transmembrane protein 183 isoform X1 [Temnothorax curvispinosus]
OG0007806	XP_011065542.1	XP_392764.1	XP_011265599.1	NP_001262729.1, NP_732424.1, NP_732425.1	XP_011145976.1	XP_032679879.1	XP_011169061.1	XP_024875666.1	TGZ53969.1	DBV15_03541	DBV15_03541	Prohormone-4 [Temnothorax longispinosus]
OG0003054	XP_011056328.1, XP_011056337.1	XP_006560494.2, XP_016766384.2, XP_026302180.1, XP_026302181.1, XP_394822.5	XP_011265047.1		XP_011153439.1, XP_011153440.1, XP_011153441.1, XP_025159874.1	XP_032668052.1, XP_032668053.1, XP_032668054.1	XP_011158549.2, XP_011158550.2, XP_039308172.1	XP_024875639.1	TGZ53967.1	DBV15_03547	DBV15_03547	Thyroid receptor-interacting protein 11 [Temnothorax longispinosus]
OG0000060	XP_011056236.1, XP_011056244.1, XP_011056254.1, XP_011056259.1, XP_011056265.1, XP_011056275.1, XP_011056284.1, XP_011056292.1, XP_011056302.1, XP_011056311.1, XP_011056317.1	XP_026294700.1, XP_026294701.1, XP_026294702.1, XP_026294703.1, XP_026294704.1, XP_026294705.1, XP_026294706.1, XP_026294707.1, XP_026294708.1, XP_026294709.1, XP_026294710.1, XP_026294711.1, XP_026294712.1, XP_026294713.1, XP_026294714.1, XP_026294715.1, XP_026294716.1	XP_025264689.1, XP_025264690.1, XP_025264691.1, XP_025264692.1, XP_025264693.1, XP_025264694.1, XP_025264695.1, XP_025264696.1, XP_025264697.1, XP_025264698.1, XP_025264699.1, XP_025264700.1, XP_025264701.1, XP_025264702.1, XP_025264703.1, XP_025264704.1, XP_025264705.1, XP_025264706.1	NP_001162781.1, NP_001259654.1, NP_001259655.2, NP_001285376.1, NP_573224.2	XP_025163825.1, XP_025163826.1, XP_025163827.1, XP_025163828.1, XP_025163829.1, XP_025163830.1, XP_025163831.1, XP_025163832.1, XP_025163833.1, XP_025163834.1	XP_032684863.1, XP_032684871.1, XP_032684885.1, XP_032684893.1, XP_032684903.1, XP_032684913.1, XP_032684922.1, XP_032684931.1, XP_032684938.1, XP_032684944.1, XP_032684954.1, XP_032684962.1, XP_032684972.1	XP_025986269.1, XP_025986270.1, XP_025986271.1, XP_025986272.1, XP_025986273.1, XP_025986274.1, XP_025986275.1, XP_025986276.1, XP_025986277.1, XP_025986278.1, XP_025986280.1, XP_025986281.1, XP_025986282.1, XP_025986283.1, XP_025986284.1, XP_039308194.1, XP_039308195.1, XP_039308196.1, XP_039308197.1, XP_039308198.1	XP_024875635.1, XP_024875637.1, XP_024875638.1	TGZ53972.1	DBV15_03548	DBV15_03548	Protein lin-10 [Temnothorax longispinosus]
OG0002571	XP_011056157.1, XP_011056166.1, XP_011056173.1, XP_011056183.1, XP_011056192.1	XP_006558946.1	XP_011265631.2, XP_011265632.2	NP_001262477.1, NP_001262478.1, NP_650098.1	XP_011155099.1	XP_032681732.1	XP_011158560.1, XP_011158561.1, XP_025986285.1, XP_039307696.1, XP_039307697.1	XP_024872856.1, XP_024875640.1, XP_024875641.1	TGZ53939.1	DBV15_03550	LOC112455282	putative elongator complex protein 1 [Temnothorax curvispinosus]
OG0004962	XP_011057771.1	XP_006572346.1, XP_026302266.1	XP_011265639.1	NP_001097135.1	XP_011139030.1, XP_011139031.1, XP_011139032.1	XP_032685211.1, XP_032685217.1	XP_011156252.1	XP_024876336.1, XP_024876337.1, XP_024876338.1	TGZ53959.1	DBV15_03567	DBV15_03567	Uncharacterized protein DBV15_03567 [Temnothorax longispinosus]
OG0009730	XP_011057772.1	XP_003251819.1	XP_011265640.1		XP_011139028.1	XP_032685149.1	XP_011156249.2	XP_024876339.1	TGZ53962.1	DBV15_03568	DBV15_03568	Periaxin [Temnothorax longispinosus]
OG0000003	XP_011052783.1, XP_011052784.1, XP_011052785.1, XP_011052786.1, XP_011052787.1, XP_011052788.1, XP_011052789.1, XP_011052790.1, XP_011052791.1, XP_011052792.1, XP_011052793.1, XP_011052794.1, XP_011052795.1, XP_011052796.1, XP_011052797.1, XP_011052799.1	XP_006567563.1, XP_006567564.1, XP_006567576.1, XP_006567578.1, XP_006567579.1, XP_006567583.1, XP_006567586.1, XP_006567587.1, XP_006567589.1, XP_006567590.1, XP_006567591.1, XP_006567592.2, XP_006567593.1, XP_006567594.1, XP_006567595.1, XP_006567599.1, XP_006567600.1, XP_006567602.1, XP_006567604.1, XP_006567607.1, XP_006567608.1, XP_006567609.1, XP_006567613.1, XP_006567614.1, XP_006567615.1,…	XP_011266700.1, XP_011266703.1, XP_011266705.1, XP_011266706.1, XP_025270066.1, XP_025270068.1, XP_025270070.1, XP_025270071.1, XP_025270074.1, XP_025270077.1, XP_025270079.1, XP_025270085.1, XP_025270088.1, XP_025270092.1, XP_025270102.1, XP_025270110.1, XP_025270113.1, XP_025270115.1, XP_025270116.1, XP_025270118.1, XP_025270120.1, XP_025270123.1, XP_025270126.1, XP_025270130.1, XP_025270131.1,…	NP_001260870.2, NP_001286288.2	XP_011139888.1, XP_011139889.1, XP_011139890.1, XP_011139892.1, XP_011139893.1, XP_011139894.1, XP_011139895.1, XP_011139897.1, XP_011139898.1, XP_011139899.1, XP_011139901.1, XP_011139903.1, XP_011139904.1, XP_011139905.1, XP_011139906.1, XP_011139907.1, XP_011139908.1, XP_011139909.1, XP_011139912.1, XP_011139913.1, XP_011139914.1, XP_011139915.1, XP_011139919.1, XP_011139920.1, XP_011139923.1,…	XP_032662662.1, XP_032662663.1, XP_032662664.1, XP_032662666.1, XP_032662667.1, XP_032662668.1, XP_032662682.1	XP_011160469.1, XP_011160470.1, XP_011160471.1, XP_011160472.1, XP_011160473.1, XP_011160474.1, XP_011160475.1, XP_011160476.1, XP_011160477.2, XP_011160478.1, XP_011160479.1, XP_011160481.2, XP_011160482.1, XP_011160483.1, XP_011160485.1, XP_011160487.1, XP_011160490.1, XP_011160491.1, XP_011160494.1, XP_011160497.1, XP_011160501.1, XP_011160502.1, XP_025988519.1, XP_025988520.1, XP_025988522.1,…	XP_024874893.1, XP_024874894.1, XP_024874895.1, XP_024874896.1, XP_024874897.1, XP_024874898.1, XP_024874899.1, XP_024874900.1, XP_024874901.1, XP_024874902.1, XP_024874903.1, XP_024874904.1, XP_024874905.1, XP_024874906.1, XP_024874907.1, XP_024874909.1, XP_024874910.1, XP_024874911.1, XP_024874912.1, XP_024874913.1, XP_024874914.1, XP_024874915.1, XP_024874916.1, XP_024874917.1, XP_024874918.1,…	TGZ50175.1	DBV15_03578	DBV15_03578, LOC112465942	Longitudinals lacking protein [Temnothorax longispinosus]
OG0009640	XP_011050944.1, XP_011050946.1, XP_011050949.1		XP_011260473.1		XP_011137259.1	XP_032662983.1	XP_011160435.1		TGZ50200.1	DBV15_03585	DBV15_03585	Uncharacterized protein DBV15_03585 [Temnothorax longispinosus]
OG0001936	XP_011051047.1, XP_011051054.1, XP_011051064.1, XP_011051073.1	XP_001121463.2, XP_006567531.1, XP_016769437.1	XP_011260468.1, XP_011260469.1, XP_011260470.1, XP_011260471.1	NP_611272.1	XP_011137256.1, XP_011137257.1, XP_025163259.1	XP_032662972.1, XP_032662973.1, XP_032662974.1	XP_011160437.2, XP_011160438.2, XP_011160439.2	XP_024867951.1, XP_024867960.1, XP_024867967.1	TGZ50201.1	DBV15_03586	DBV15_03586	Uncharacterized protein DBV15_03586 [Temnothorax longispinosus]
OG0004812	XP_011051145.1	XP_026298724.1, XP_625171.3	XP_011260472.1, XP_019883838.1	NP_648498.1, NP_996058.1, NP_996059.1, NP_996060.1, NP_996061.1	XP_011139862.1	XP_032662980.1	XP_011160434.1	XP_024867987.1	TGZ50202.1	DBV15_03587	DBV15_03587	F-box only protein 32 [Temnothorax longispinosus]
OG0005512	XP_011059444.1	NP_001011604.2, XP_006561561.1	XP_011258954.1	NP_001247362.1, NP_001287596.1, NP_001287597.1, NP_651740.1	XP_011141954.1	XP_032668812.1	XP_011167792.1	XP_024891329.1, XP_024894100.1	TGZ50189.1	DBV15_03600	DBV15_03600	40S ribosomal protein S8 [Temnothorax longispinosus]
OG0003110	XP_011061059.1	XP_026298076.1, XP_026298077.1, XP_026298078.1, XP_026298079.1, XP_026298080.1	XP_025266738.1	NP_001260500.1, NP_001260501.1, NP_001260502.1, NP_523584.1, NP_723974.1	XP_011147484.1, XP_025161527.1	XP_032676743.1, XP_032676744.1	XP_011163503.1, XP_039303309.1	XP_024889706.1	TGZ46409.1	DBV15_03643	DBV15_03643	DnaJ-like protein subfamily C member 7 [Temnothorax longispinosus]
OG0004179	XP_011064759.1, XP_011064760.1	XP_003251770.2	XP_019883598.1, XP_019883599.1, XP_025270423.1		XP_011141117.1, XP_011141118.1, XP_025157245.1, XP_025157246.1	XP_032671662.1, XP_032671663.1	XP_011172684.1, XP_011172694.1	XP_024868186.1	TGZ46396.1, TGZ46397.1	DBV15_03668, DBV15_03669	DBV15_03669	Uncharacterized protein DBV15_03669 [Temnothorax longispinosus]
OG0007001	XP_011064791.1		XP_011258851.1	NP_001097092.1, NP_001260108.1, NP_001285641.1, NP_608962.3	XP_025154306.1	XP_032676549.1	XP_011172409.1, XP_039303021.1	XP_024867744.1	TGZ46393.1	DBV15_03677	DBV15_03677	Allatostatin-A receptor [Temnothorax longispinosus]
OG0001053	XP_011064430.1, XP_011064431.1, XP_011064432.1	XP_001121117.1, XP_016770620.1	XP_011251672.1, XP_011251673.1	NP_724878.2, NP_995791.1	XP_011144302.1, XP_011144303.1, XP_011144304.1, XP_011144305.1, XP_025158133.1	XP_032669524.1, XP_032669525.1, XP_032669526.1, XP_032669527.1, XP_032669528.1	XP_011164419.2, XP_011164420.2, XP_011164421.1, XP_011164422.2, XP_011164423.2, XP_039312501.1, XP_039312502.1, XP_039312503.1, XP_039312504.1	XP_024871103.1, XP_024871104.1, XP_024871105.1, XP_024871106.1, XP_024871107.1	TGZ47659.1	DBV15_03683	DBV15_03683	Uncharacterized protein DBV15_03683 [Temnothorax longispinosus]
OG0005633	XP_011063495.1	XP_003251754.1	XP_011258641.2	NP_001287396.1, NP_001287397.1, NP_732361.1	XP_011146253.1	XP_032671351.1, XP_032671352.1, XP_032671355.1	XP_011168247.1	XP_024882181.1, XP_024885092.1	TGZ52207.1	DBV15_03728	DBV15_03728	Uncharacterized protein DBV15_03728 [Temnothorax longispinosus]
OG0002228	XP_011063507.1	XP_006565613.1, XP_392644.3	XP_019883566.2, XP_019883567.2	NP_001014752.2, NP_001014753.1, NP_001014754.1, NP_001014755.1, NP_001014756.1, NP_001188671.1, NP_001245753.1, NP_001245754.1, NP_001245755.1, NP_001259706.1	XP_011146238.1	XP_032671480.1, XP_032671481.1, XP_032671482.1	XP_011168236.1, XP_011168237.1, XP_011168238.1	XP_024872467.1	TGZ52185.1	DBV15_03734	DBV15_03734	REST corepressor [Temnothorax longispinosus]
OG0002250	XP_011065531.1, XP_011065532.1, XP_011065533.1	XP_393699.3	XP_011260584.2	NP_001162879.1, NP_001162880.1, NP_001162881.1, NP_001260075.1, NP_608899.1, NP_723048.1, NP_723049.1	XP_011143951.1, XP_011143952.1, XP_011143953.1	XP_032681504.1, XP_032681505.1, XP_032681506.1, XP_032681507.1	XP_011168218.1	XP_024888447.1, XP_024888448.1, XP_024888449.1	TGZ52213.1	DBV15_03744	DBV15_03744	Uncharacterized protein DBV15_03744 [Temnothorax longispinosus]
OG0006158	XP_011060801.1	XP_006562719.1, XP_006562720.1, XP_392338.3	XP_011267621.1	NP_524597.1, NP_733408.2	XP_011153957.1	XP_032677099.1	XP_011161385.1, XP_011161386.1	XP_024888417.1	TGZ52192.1	DBV15_03751	DBV15_03751	hypothetical protein DBV15_03751 [Temnothorax longispinosus]
OG0008396	XP_011060842.1	XP_026296145.1	XP_011251602.1	NP_001263006.1, NP_651529.2	XP_011147556.1	XP_032681544.1	XP_011163154.1	XP_024888477.1	TGZ52203.1	DBV15_03770	DBV15_03770	Uncharacterized protein DBV15_03770 [Temnothorax longispinosus]
OG0006165	XP_011060850.1	XP_001121126.2	XP_011251610.1	NP_001303477.1, NP_001303478.1, NP_651832.3, NP_788769.2	XP_011147607.1, XP_025158955.1	XP_032687184.1	XP_039311785.1	XP_024888482.1	TGZ52196.1	DBV15_03777	DBV15_03777	Uncharacterized protein DBV15_03777 [Temnothorax longispinosus]
OG0002618	XP_011060469.1	XP_016771036.1	XP_011254703.1	NP_001163323.1, NP_523885.2	XP_011153483.2, XP_025156701.1	XP_032670278.1, XP_032670279.1, XP_032670280.1, XP_032670281.1, XP_032670282.1, XP_032670283.1, XP_032670284.1, XP_032670285.1	XP_025990592.2, XP_025990593.2, XP_039307000.1, XP_039307001.1, XP_039307002.1	XP_024877987.1	TGZ32001.1	DBV15_03779	LOC112458530	vitamin K-dependent gamma-carboxylase [Temnothorax curvispinosus]
OG0009777	XP_011060472.1	XP_001120351.1			XP_011153479.1, XP_011153480.1	XP_032670247.1, XP_032670248.1		XP_024877988.1	TGZ32000.1	DBV15_03787	DBV15_03787	Uncharacterized protein DBV15_03787 [Temnothorax longispinosus]
OG0002666	XP_011064357.1	XP_006562329.1, XP_006562330.1, XP_006562331.1, XP_006562333.1, XP_026300120.1, XP_026300121.1	XP_025267542.1	NP_001286656.1, NP_001286657.1, NP_611530.5	XP_025156647.1, XP_025156648.1, XP_025156649.1	XP_032675983.1, XP_032675984.1, XP_032675985.1	XP_025990621.1, XP_025990622.1, XP_039306720.1	XP_024870415.1	TGZ32009.1	DBV15_03800	DBV15_03800	Uncharacterized protein DBV15_03800 [Temnothorax longispinosus]
OG0004608	XP_011064355.1	XP_003250050.1, XP_624504.1	XP_011267932.1, XP_025267595.1	NP_001285198.1, NP_572871.1	XP_011137439.1, XP_019696391.1	XP_032675842.1, XP_032675843.1	XP_011171408.1, XP_011171409.1	XP_024870411.1, XP_024870412.1	TGZ32011.1	DBV15_03802	DBV15_03802	Uncharacterized protein DBV15_03802 [Temnothorax longispinosus]
OG0008544	XP_011064345.1	XP_006567770.1	XP_011267938.1	NP_524852.2, NP_726941.1	XP_011154525.1	XP_032685486.1	XP_011164075.1	XP_024870085.1	TGZ32006.1	DBV15_03807	DBV15_03807	Fizzy-related protein-like protein [Temnothorax longispinosus]
OG0004607	XP_011064343.1	XP_026296669.1	XP_011267941.2	NP_001097846.1, NP_001262769.1	XP_025159513.1	XP_032685454.1, XP_032685455.1, XP_032685456.1, XP_032685457.1, XP_032685458.1, XP_032685459.1, XP_032685460.1	XP_025990575.1	XP_024868513.1	TGZ32013.1	DBV15_03808	DBV15_03808	hypothetical protein DBV15_03808 [Temnothorax longispinosus]
OG0006990	XP_011064340.1	XP_006567672.1, XP_006567673.1	XP_011267940.1		XP_011154532.1, XP_025159470.1, XP_025159472.1	XP_032685461.1, XP_032685462.1	XP_011171427.1	XP_024868408.1	TGZ32039.1	DBV15_03810	DBV15_03810	Uncharacterized protein DBV15_03810 [Temnothorax longispinosus]
OG0002974	XP_011049564.1, XP_011049565.1	XP_026298263.1, XP_026298264.1	XP_011267952.3		XP_019699130.1, XP_025154742.1, XP_025154755.1, XP_025154756.1, XP_025154760.1	XP_032669259.1, XP_032669268.1, XP_032669277.1, XP_032669285.1, XP_032669293.1	XP_039306192.1, XP_039306193.1, XP_039306194.1	XP_024868405.1	TGZ32036.1	DBV15_03814	DBV15_03814	hypothetical protein DBV15_03814 [Temnothorax longispinosus]
OG0003244	XP_011049687.1	NP_001011592.1, XP_006562266.1	XP_011267964.1	NP_001260753.1, NP_001286152.1, NP_523630.1, NP_523631.1, NP_525012.2, NP_652646.1, NP_724524.1	XP_011147624.1	XP_032671568.1, XP_032671578.1, XP_032671591.1, XP_032671600.1	XP_011171449.2	XP_024868470.1	TGZ32022.1	DBV15_03820	DBV15_03820	Tetraspanin [Temnothorax longispinosus]
OG0008027	XP_011049642.1	XP_623287.2	XP_011262722.2	NP_610111.3	XP_011147639.1	XP_032670566.1	XP_011171466.1, XP_011171467.1	XP_024868526.1	TGZ32019.1	DBV15_03824	DBV15_03824	Lysosome-associated membrane glycoprotein 1 [Temnothorax longispinosus]
OG0008726	XP_011069280.1, XP_011069281.1	XP_391843.1	XP_011262709.1	NP_523528.1	XP_011144788.1	XP_032675947.1	XP_011170958.1	XP_024868540.1	TGZ32048.1	DBV15_03833	DBV15_03833	Uncharacterized protein DBV15_03833 [Temnothorax longispinosus]
OG0006004	XP_011055273.1, XP_011055274.1, XP_011055275.1		XP_011258257.1, XP_025262616.1, XP_025262622.1, XP_025263920.1, XP_025269396.1					XP_024868422.1, XP_024868512.1	TGZ32043.1, TGZ47150.1, TGZ47153.1	DBV15_03838, DBV15_06078, DBV15_06077	DBV15_06078	Uncharacterized protein DBV15_06078 [Temnothorax longispinosus]
OG0000601	XP_011067512.1, XP_011067521.1, XP_011067530.1, XP_011067538.1, XP_011067548.1, XP_011067556.1, XP_011067565.1	XP_026294852.1, XP_026294853.1, XP_026294854.1	XP_025266835.1, XP_025266836.1, XP_025266837.1	NP_001033850.2, NP_001138210.1, NP_001138211.1, NP_001245718.1, NP_001285344.1, NP_001285345.1, NP_573152.2, NP_728012.2	XP_011146344.1, XP_025156400.1, XP_025156401.1	XP_032667611.1, XP_032667612.1, XP_032667613.1, XP_032667614.1, XP_032667616.1, XP_032667617.1, XP_032667618.1, XP_032667619.1	XP_011164844.1, XP_025989603.1, XP_039303583.1, XP_039303584.1	XP_024878572.1, XP_024878573.1, XP_024878574.1, XP_024878575.1, XP_024878576.1, XP_024878577.1	TGZ37545.1	DBV15_03845	DBV15_03845	Carboxypeptidase M [Temnothorax longispinosus]
OG0005744	XP_011067578.1	XP_397138.5	XP_011250529.1		XP_011155004.1, XP_025161507.1, XP_025161508.1, XP_025161509.1	XP_032676557.1, XP_032676558.1, XP_032676559.1	XP_011164846.2	XP_024878569.1, XP_024878570.1	TGZ37548.1	DBV15_03846	DBV15_03846	Bifunctional ATP-dependent dihydroxyacetone kinase/FAD-AMP lyase (Cyclizing) [Temnothorax longispinosus]
OG0001761	XP_011068512.1, XP_011068513.1, XP_011068514.1	XP_026298556.1, XP_026298557.1, XP_026298558.1, XP_026298559.1	XP_011268537.2, XP_011268538.2, XP_011268539.2	NP_573147.2, NP_728003.1, NP_728004.1, NP_728005.1, NP_728006.1, NP_728007.1, NP_996489.1	XP_011154606.1, XP_011154613.1, XP_011154622.1, XP_011154629.1	XP_032665214.1	XP_011164777.2, XP_011164778.2, XP_011164779.2	XP_024878590.1	TGZ37573.1	DBV15_03851	DBV15_03851	Septin-4 [Temnothorax longispinosus]
OG0004392	XP_011053756.1		XP_011255686.1, XP_011262565.1, XP_011262566.2, XP_025266833.1, XP_025266856.1	NP_611370.2, NP_650782.1, NP_650783.2	XP_011154585.1		XP_011164781.2, XP_025995854.1, XP_039302523.1, XP_039309610.1	XP_024874378.1	TGZ37570.1	DBV15_03852	DBV15_03852	Uncharacterized protein DBV15_03852 [Temnothorax longispinosus]
OG0000998	XP_011068505.1, XP_011068506.1, XP_011068507.1, XP_011068508.1, XP_011068509.1		XP_011262552.1, XP_011262553.1, XP_011262554.1, XP_011262555.1, XP_019884292.1	NP_001033903.1, NP_001188796.1, NP_001285893.1, NP_001285894.1, NP_609646.1, NP_723813.1	XP_011154466.1, XP_011154474.1, XP_011154484.1, XP_011154493.1, XP_011154506.1, XP_025161847.1	XP_032665333.1, XP_032665334.1, XP_032665335.1, XP_032665337.1	XP_011164795.1, XP_025989732.1, XP_025989733.1, XP_025989734.1, XP_025989735.1	XP_024878613.1, XP_024878614.1, XP_024878615.1	TGZ37575.1	DBV15_03857	DBV15_03857	Uncharacterized protein DBV15_03857 [Temnothorax longispinosus]
OG0005763	XP_011068497.1	XP_006572385.1, XP_006572386.1, XP_006572387.1, XP_016773016.1	XP_011262546.1, XP_025266838.1	NP_651251.3	XP_011154401.1, XP_019701127.1	XP_032665329.1	XP_025989731.2	XP_024878604.1	TGZ37552.1	DBV15_03860	DBV15_03860	Uncharacterized protein DBV15_03860 [Temnothorax longispinosus]
OG0000362	XP_011067873.1	XP_003250344.2, XP_006563852.2, XP_006563853.2, XP_006563855.1, XP_016768895.2, XP_016768896.2, XP_026298141.1	XP_011260117.1, XP_025267619.1, XP_025267620.1, XP_025267621.1	NP_001027062.1, NP_001027063.1, NP_001027065.1, NP_001162686.1, NP_001162688.1, NP_001162689.1, NP_001162690.1, NP_001259303.1, NP_001259304.1, NP_001303551.1, NP_524791.3, NP_727160.2, NP_727161.3, NP_727162.2, NP_727163.2, NP_727164.2, NP_727165.2, NP_727166.2	XP_025162574.1, XP_025162575.1, XP_025162576.1, XP_025162577.1, XP_025162578.1	XP_032670071.1, XP_032670072.1, XP_032670073.1, XP_032670074.1, XP_032670075.1, XP_032670076.1, XP_032670077.1	XP_011173966.1, XP_011173970.1, XP_025993020.1, XP_039302685.1, XP_039302686.1, XP_039302687.1, XP_039302688.1	XP_024878622.1, XP_024878623.1	TGZ37556.1	DBV15_03864	DBV15_03864	Sex-lethal-like protein [Temnothorax longispinosus]
OG0004218	XP_011066882.1	XP_006559446.1, XP_026301500.1	XP_011264432.1, XP_019884636.1	NP_001263050.1, NP_001287575.1, NP_524730.1	XP_011135329.1, XP_011135330.1	XP_032667157.1, XP_032667158.1	XP_025993000.2	XP_024878564.1, XP_024878565.1, XP_024878566.1	TGZ37553.1	DBV15_03867	LOC112458953	innexin inx3 [Temnothorax curvispinosus]
OG0000991	XP_011066840.1, XP_011066848.1, XP_011066856.1	XP_006559444.2, XP_006559445.2, XP_026301498.1	XP_011268440.1, XP_019885381.1, XP_019885382.1, XP_025261763.1	NP_001163113.1, NP_001188903.1, NP_001246257.1, NP_001246258.1, NP_001260871.1, NP_001286291.1, NP_724962.3	XP_011135328.1, XP_025152911.1, XP_025152912.1, XP_025152913.1	XP_032667325.1, XP_032667326.1, XP_032667327.1, XP_032667329.1, XP_032667330.1, XP_032667331.1	XP_025992997.1, XP_039302677.1, XP_039302678.1, XP_039302679.1	XP_024878591.1, XP_024878592.1, XP_024878593.1	TGZ37585.1	DBV15_03871	DBV15_03871	Protocadherin-like wing polarity protein stan [Temnothorax longispinosus]
OG0002199	XP_011059688.1, XP_011066844.1	NP_001010975.1, XP_395934.2	XP_011254594.1, XP_011268522.1	NP_001259432.1, NP_001285090.1, NP_511109.1, NP_511110.1, NP_727448.1, NP_727449.1, NP_727450.1, NP_788898.1	XP_011143595.1	XP_032688901.1	XP_011161425.1, XP_025994994.1	XP_024871934.1, XP_024873808.1, XP_024890885.1	TGZ37581.1, TGZ45706.1, TGZ48190.1	DBV15_03875, DBV15_04411, DBV15_09959	LOC112466793	ADP,ATP carrier protein 2-like [Temnothorax curvispinosus]
OG0004101	XP_011061046.1, XP_011061047.1, XP_011061048.1	XP_001123354.1, XP_016768842.1	XP_011268453.1, XP_011268454.1, XP_011268455.1		XP_011153091.1, XP_011153092.1, XP_011153094.1	XP_032667312.1, XP_032667313.1	XP_011155622.1, XP_011155623.1	XP_024872417.1	TGZ37588.1	DBV15_03883	DBV15_03883	Uncharacterized protein DBV15_03883 [Temnothorax longispinosus]
OG0003395	XP_011061035.1, XP_011061036.1	XP_006557807.1, XP_392746.3	XP_011264638.2, XP_011264639.2, XP_011264640.2	NP_001263146.1, NP_524609.2, NP_733434.1, NP_733435.1, NP_733436.1	XP_025158743.1	XP_032663404.1	XP_011155618.2	XP_024881900.1, XP_024881953.1	TGZ37560.1, TGZ47649.1	DBV15_03888, DBV15_03704	DBV15_03888	Cyclin-G2 [Temnothorax longispinosus]
OG0009277	XP_011064250.1	XP_016769151.1	XP_011255313.2	NP_511096.2	XP_011146189.1	XP_032676654.1	XP_011164882.1	XP_024881776.1	TGZ37559.1	DBV15_03889	DBV15_03889	Dolichyl-diphosphooligosaccharide--protein glycosyltransferase 48 kDa subunit [Temnothorax longispinosus]
OG0003080	XP_011058198.1, XP_011058204.1	XP_006563777.2, XP_624690.4	XP_025263816.1	NP_648102.2	XP_011144106.1, XP_011144108.1	XP_032669238.1, XP_032669239.1	XP_039306850.1, XP_039306851.1, XP_039306852.1, XP_039306853.1, XP_039306854.1, XP_039306855.1	XP_024883778.1, XP_024886769.1, XP_024890677.1	TGZ51697.1	DBV15_03912	DBV15_03912	RAD50-interacting protein 1 [Temnothorax longispinosus]
OG0006074	XP_011057963.1	XP_001122583.4	XP_011258390.1, XP_011258391.1	NP_650503.1	XP_011144084.1	XP_032669013.1, XP_032669014.1, XP_032669015.1	XP_025996421.1, XP_039306201.1	XP_024875832.1	TGZ51703.1	DBV15_03914	DBV15_03914	Uncharacterized protein DBV15_03914 [Temnothorax longispinosus]
OG0004771	XP_011049620.1, XP_011049621.1	XP_393370.4	XP_011258392.1, XP_011258393.1	NP_649588.1	XP_011146122.1, XP_025154875.1, XP_025154876.1	XP_032665745.1, XP_032665746.1	XP_011157749.1, XP_039306200.1	XP_024875828.1	TGZ51702.1	DBV15_03915	DBV15_03915	26S proteasome non-ATPase regulatory subunit 12 [Temnothorax longispinosus]
OG0000951	XP_011049179.1, XP_011049186.1	XP_006565539.2, XP_006565542.1, XP_016768514.1, XP_016768515.1, XP_016768516.1, XP_016768517.1	XP_011260496.1	NP_650528.1	XP_011135527.1, XP_011135528.1, XP_011135529.1, XP_011135531.1, XP_011135532.1, XP_025152600.1, XP_025152601.1, XP_025152602.1	XP_032687659.1, XP_032687661.1, XP_032687662.1, XP_032687663.1, XP_032687664.1, XP_032687665.1	XP_011172901.1, XP_039306554.1, XP_039306555.1, XP_039306556.1, XP_039306557.1, XP_039306558.1	XP_024875823.1, XP_024875824.1, XP_024875825.1, XP_024875826.1	TGZ51717.1	DBV15_03921	DBV15_03921	Uncharacterized protein DBV15_03921 [Temnothorax longispinosus]
OG0006314	XP_011065893.1, XP_011065894.1	XP_006565666.1, XP_394045.4	XP_011264230.1	NP_609664.1, NP_620115.2	XP_011152282.1, XP_025153727.1	XP_032684299.1	XP_011160846.1	XP_024877927.1	TGZ51719.1	DBV15_03924	DBV15_03924	Uncharacterized protein DBV15_03924 [Temnothorax longispinosus]
OG0006313	XP_011065885.1	XP_026301758.1	XP_025269755.1	NP_648065.1			XP_039306086.1, XP_039306087.1, XP_039306088.1, XP_039306089.1, XP_039306090.1, XP_039306091.1, XP_039306093.1	XP_024877904.1	TGZ51720.1	DBV15_03925	DBV15_03925	WD repeat-containing protein 16 [Temnothorax longispinosus]
OG0002079	XP_011068927.1, XP_011068936.1	XP_006558978.2, XP_026298318.1, XP_026298320.1	XP_025267842.1, XP_025267843.1		XP_011152968.1, XP_011152969.1, XP_025162081.1	XP_032680724.1, XP_032680725.1	XP_039312893.1, XP_039312894.1, XP_039312895.1, XP_039312896.1, XP_039312897.1, XP_039312898.1, XP_039312899.1	XP_024872129.1, XP_024872130.1, XP_024872131.1, XP_024872132.1, XP_024872133.1	TGZ32321.1	DBV15_03928	LOC112454781	serine/threonine-protein kinase 11-interacting protein isoform X1 [Temnothorax curvispinosus]
OG0004257	XP_011068846.1, XP_011068854.1, XP_011068862.1	XP_393437.3	XP_025266628.1	NP_001260930.1, NP_001260931.1, NP_476609.1	XP_011152966.1	XP_032680726.1	XP_039312900.1, XP_039312901.1, XP_039312902.1, XP_039312903.1	XP_024872147.1, XP_024872148.1	TGZ32320.1	DBV15_03929	DBV15_03929	Aspartyl-tRNA synthetase, cytoplasmic [Temnothorax longispinosus]
OG0001551	XP_011053123.1, XP_011053125.1, XP_011053126.1, XP_011053127.1	XP_026298321.1, XP_026298322.1, XP_026298323.1, XP_026298324.1, XP_026298325.1, XP_026298326.1	XP_011258849.1, XP_011259018.1	NP_001260781.1, NP_610299.2	XP_025156985.1, XP_025156986.1	XP_032688030.1, XP_032688031.1, XP_032688032.1, XP_032688033.1	XP_025994276.2, XP_039312282.1, XP_039312283.1, XP_039312284.1	XP_024872138.1, XP_024872139.1, XP_024872140.1	TGZ32322.1	DBV15_03932	LOC112454785	vacuolar protein sorting-associated protein 13 isoform X1 [Temnothorax curvispinosus]
OG0006619	XP_011053121.1, XP_011053122.1	XP_625028.1	XP_011258193.1	NP_611945.3	XP_011140859.2, XP_019697428.1	XP_032688036.1	XP_011157190.1, XP_039312474.1	XP_024872122.1	TGZ32305.1	DBV15_03935	DBV15_03935	Uncharacterized protein DBV15_03935 [Temnothorax longispinosus]
OG0013525	XP_011053154.1								TGZ32294.1	DBV15_03944	DBV15_03944	hypothetical protein DBV15_03944 [Temnothorax longispinosus]
OG0000786	XP_011053053.1, XP_011053054.1, XP_011053055.1	XP_006563373.1, XP_016770736.1, XP_016770737.1, XP_016770738.1, XP_016770739.1, XP_016770740.1, XP_026299521.1, XP_026299522.1	XP_011267852.1, XP_011267853.1, XP_025271394.1	NP_524233.1, NP_730928.2, NP_996152.1	XP_011149624.1, XP_011149625.1, XP_025156933.1, XP_025156934.1, XP_025156935.1, XP_025156936.1, XP_025156937.1, XP_025156938.1	XP_032678159.1, XP_032678160.1, XP_032678161.1, XP_032678162.1, XP_032678163.1, XP_032678164.1, XP_032678165.1	XP_011157244.1, XP_011157245.1, XP_039312562.1, XP_039312563.1	XP_024873911.1	TGZ32286.1	DBV15_03960	LOC112455925	chitin synthase chs-2-like [Temnothorax curvispinosus]
OG0000553	XP_011062273.1, XP_011062274.1, XP_011062275.1, XP_011062276.1, XP_011062277.1, XP_011062278.1, XP_011062279.1, XP_011062280.1, XP_011062311.1, XP_011063447.1, XP_011063448.1, XP_011067343.1	XP_624691.1	XP_025271371.1, XP_025271372.1, XP_025271373.1, XP_025271374.1, XP_025271375.1, XP_025271408.1, XP_025271409.1, XP_025271410.1, XP_025271411.1, XP_025271415.1, XP_025271419.1	NP_731269.2	XP_025156963.1	XP_032678247.1, XP_032690850.1	XP_011162095.1, XP_011162106.1, XP_011172272.2, XP_025996974.1, XP_039302872.1, XP_039312307.1, XP_039312308.1, XP_039312309.1, XP_039312311.1, XP_039312312.1, XP_039312313.1, XP_039312472.1, XP_039312473.1, XP_039312513.1	XP_024873928.1	TGZ32284.1	DBV15_03962	LOC112455938	sterol O-acyltransferase 1 [Temnothorax curvispinosus]
OG0000710	XP_011062281.1, XP_011062283.1, XP_011062285.1, XP_011062286.1, XP_011062287.1	XP_006563372.2, XP_006570466.2, XP_016770219.2, XP_016770220.2, XP_026299895.1, XP_395879.4	XP_011252624.1, XP_011252625.1, XP_025271377.1, XP_025271378.1, XP_025271379.1, XP_025271402.1		XP_011149631.1, XP_025156920.1, XP_025156928.1	XP_032678174.1, XP_032678175.1, XP_032678226.1, XP_032678227.1	XP_011168992.1, XP_011168993.3, XP_011168994.3, XP_011168996.1, XP_011168998.1, XP_025993400.1, XP_039312613.1, XP_039312614.1, XP_039312615.1	XP_024873913.1, XP_024873914.1, XP_024873915.1, XP_024873916.1, XP_024873917.1, XP_024873927.1	TGZ32285.1	DBV15_03963	LOC112455937	mediator of RNA polymerase II transcription subunit 1 [Temnothorax curvispinosus]
OG0002640	XP_011062290.1	XP_026299856.1, XP_026299857.1	XP_011252634.2, XP_011252635.2, XP_025271418.1	NP_001284997.1, NP_001284998.1, NP_001284999.1, NP_524793.2	XP_011138711.1, XP_011138720.1, XP_019696669.1	XP_032688094.1, XP_032688095.1	XP_011168976.1, XP_011168977.1, XP_011168978.1	XP_024888717.1, XP_024888718.1, XP_024888719.1	TGZ32288.1	DBV15_03968	DBV15_03968	Integrin beta [Temnothorax longispinosus]
OG0002991	XP_011050693.1, XP_011050694.1	NP_001229505.1, XP_026298415.1, XP_026298416.1, XP_026298417.1, XP_026298418.1	XP_011265066.1, XP_011265077.1	NP_001284922.1, NP_572286.1	XP_011149494.1	XP_032683042.1, XP_032683043.1, XP_032683044.1, XP_032683045.1	XP_025993106.2	XP_024873214.1, XP_024873215.1	TGZ57647.1	DBV15_03992	DBV15_03992	Pancreatic lipase-related protein [Temnothorax longispinosus]
OG0001934	XP_011050692.1	XP_026298469.1, XP_026298470.1, XP_026298471.1, XP_026298472.1, XP_026298473.1	XP_011265089.1, XP_011265097.1, XP_011265103.1, XP_025269422.1, XP_025269423.1		XP_011149496.1, XP_011149497.1, XP_011149498.1, XP_011149499.1	XP_032683049.1, XP_032683050.1, XP_032683051.1, XP_032683052.1	XP_025993103.1, XP_025993104.1, XP_039313636.1, XP_039313637.1	XP_024872488.1	TGZ57646.1	DBV15_03993	DBV15_03993	Pancreatic triacylglycerol lipase [Temnothorax longispinosus]
OG0005849	XP_011050702.1	XP_016772417.1, XP_395927.4	XP_011259228.1	NP_651986.2, NP_731624.1	XP_011140464.1, XP_011140465.1	XP_032674348.1, XP_032674349.1	XP_011173164.1	XP_024867197.1	TGZ57654.1	DBV15_04000	DBV15_04000	MAP kinase-interacting serine/threonine-protein kinase 1 [Temnothorax longispinosus]
OG0004539	XP_011060636.1, XP_011060637.1	XP_006565236.1, XP_006565237.1	XP_011259209.1		XP_011155013.1, XP_011155014.1, XP_011155015.1, XP_025161546.1	XP_032663533.1, XP_032663534.1	XP_039314052.1	XP_024882541.1, XP_024882542.1, XP_024890765.1	TGZ57665.1	DBV15_04006	DBV15_04006	SID1 transmembrane family member 1 [Temnothorax longispinosus]
OG0000183	XP_011060639.1, XP_011060640.1, XP_011060641.1	XP_003250600.1, XP_006565238.1, XP_006565239.1, XP_006565240.1, XP_006565241.1, XP_006565243.1, XP_006565244.1, XP_016770919.1, XP_026300109.1, XP_624665.2	XP_011259210.1, XP_011259211.1, XP_011259212.1, XP_011259213.1, XP_011259214.1	NP_001097226.1, NP_001097227.2, NP_001286177.1, NP_001286178.1, NP_610342.1, NP_724636.1	XP_011155009.1, XP_011155010.2, XP_025161543.1, XP_025161544.1, XP_025161545.1	XP_032663517.1, XP_032663518.1, XP_032663519.1, XP_032663520.1, XP_032663521.1, XP_032663522.1, XP_032663523.1, XP_032663524.1, XP_032663525.1, XP_032663526.1, XP_032663527.1, XP_032663528.1, XP_032663529.1, XP_032663531.1, XP_032663532.1	XP_011156206.1, XP_025995260.1, XP_025995261.1, XP_025995262.1, XP_025995263.1, XP_025995264.1, XP_039314047.1, XP_039314048.1, XP_039314049.1, XP_039314050.1	XP_024882535.1, XP_024882536.1, XP_024882537.1, XP_024882538.1, XP_024882539.1, XP_024890689.1, XP_024890698.1, XP_024890705.1, XP_024890714.1, XP_024890723.1	TGZ57666.1	DBV15_04007	LOC112461509	acetyl-CoA carboxylase-like isoform X3 [Temnothorax curvispinosus]
OG0001851	XP_011060642.1, XP_011060643.1, XP_011060644.1	XP_006565247.2, XP_016770920.2, XP_026300110.1, XP_624644.2	XP_011259204.1	NP_001163017.1, NP_001163018.1, NP_001260600.1, NP_610002.1	XP_011138937.1, XP_025157915.1	XP_032683132.1, XP_032683134.1, XP_032683135.1, XP_032683136.1, XP_032683137.1	XP_039314051.1	XP_024882533.1, XP_024882534.1, XP_024890734.1, XP_024890742.1, XP_024890751.1	TGZ57661.1	DBV15_04008	DBV15_04008	Uncharacterized protein DBV15_04008 [Temnothorax longispinosus]
OG0007599	XP_011060665.1	XP_395464.3	XP_011259240.1	NP_001259285.1, NP_001259286.1, NP_572328.1	XP_011153331.1	XP_032667590.1	XP_011158266.1	XP_024877591.1	TGZ57634.1	DBV15_04018	DBV15_04018	Amyloid protein-binding protein 2 [Temnothorax longispinosus]
OG0006155	XP_011060675.1	XP_006565264.1	XP_011259689.1	NP_001245404.1, NP_524618.1	XP_011142878.1, XP_011155135.1, XP_025159518.1	XP_032667587.1, XP_032667588.1	XP_011159168.2	XP_024877564.1	TGZ57656.1	DBV15_04023	DBV15_04023	40S ribosomal protein S3a [Temnothorax longispinosus]
OG0002621	XP_011060671.1, XP_011060672.1, XP_011060673.1	XP_026300235.1	XP_011259690.1, XP_011259691.1, XP_011259692.1, XP_011259693.1	NP_610535.1, NP_724856.1	XP_011155132.1, XP_011155133.1	XP_032667586.1	XP_011158911.1, XP_011158986.1, XP_039314064.1, XP_039314065.1, XP_039314066.1	XP_024877517.1, XP_024877526.1, XP_024877537.1	TGZ57659.1	DBV15_04024	DBV15_04024	Fatty acyl-CoA reductase [Temnothorax longispinosus]
OG0004869	XP_011053631.1	XP_001122511.2, XP_006557916.1, XP_006557917.1, XP_016771197.1, XP_016771198.1, XP_016771200.1, XP_026300467.1, XP_026300469.1	XP_011254100.2		XP_011141578.1		XP_011155539.2, XP_039309841.1	XP_024874182.1	TGZ46634.1	DBV15_04033	DBV15_04033	Serine/threonine-protein kinase 17B [Temnothorax longispinosus]
OG0011056		NP_001035360.1, XP_006559381.2	XP_025264369.1					XP_024874388.1	TGZ46639.1	DBV15_04038	DBV15_04038	Uncharacterized protein DBV15_04038 [Temnothorax longispinosus]
OG0002138	XP_011053619.1, XP_011053620.1, XP_011053621.1, XP_011053622.1	XP_026300480.1	XP_011261838.1, XP_025267487.1	NP_609068.2, NP_609069.1	XP_011134876.1, XP_025157291.1, XP_025157292.1	XP_032688600.1, XP_032688602.1, XP_032688603.1, XP_032688604.1	XP_025992568.1, XP_025992569.1, XP_039309269.1, XP_039309270.1, XP_039309271.1, XP_039309272.1	XP_024874167.1	TGZ46638.1	DBV15_04039	DBV15_04039	Tubulin--tyrosine ligase-like protein 8 [Temnothorax longispinosus]
OG0001101	XP_011053627.1	XP_006559380.1, XP_016771233.1, XP_016771234.1, XP_016771235.1, XP_016771236.1, XP_016771237.1	XP_011254022.1, XP_011254031.1, XP_011254047.1	NP_001189210.1, NP_650036.2	XP_011151786.1, XP_025155460.1, XP_025155461.1, XP_025155462.1	XP_032673142.1, XP_032673143.1, XP_032673144.1, XP_032673145.1, XP_032673146.1, XP_032673147.1	XP_011157390.1, XP_011157391.1, XP_025992549.1	XP_024874381.1, XP_024874382.1, XP_024874383.1, XP_024874384.1, XP_024874385.1, XP_024874386.1	TGZ46642.1, TGZ52930.1	DBV15_04040, DBV15_12760	DBV15_04040	Uncharacterized protein DBV15_04040 [Temnothorax longispinosus]
OG0004868	XP_011053625.1, XP_011053626.1	XP_393909.2	XP_011261807.1	NP_608889.1	XP_011151791.2	XP_032689407.1, XP_032689408.1, XP_032689410.1, XP_032689411.1, XP_032689412.1, XP_032689413.1	XP_011157393.1	XP_024874387.1	TGZ46615.1	DBV15_04041	DBV15_04041	Mannose-P-dolichol utilization defect 1-like protein [Temnothorax longispinosus]
OG0002137	XP_011053618.1	XP_006559371.1, XP_006559372.1, XP_006559373.1, XP_006559374.1	XP_011261767.1, XP_011261775.1	NP_001260308.1, NP_609327.3	XP_011134877.1, XP_011134878.1, XP_011134879.1, XP_011134880.1	XP_032688605.1, XP_032688606.1	XP_011160250.1, XP_011160252.1, XP_011160253.1, XP_011160254.1	XP_024874168.1, XP_024874169.1, XP_024874170.1, XP_024874171.1	TGZ46616.1	DBV15_04042	DBV15_04042	Uncharacterized protein DBV15_04042 [Temnothorax longispinosus]
OG0001268	XP_011053920.1, XP_011053921.1, XP_011053922.1	XP_006559375.2, XP_016771229.1, XP_016771230.1, XP_016771231.1, XP_026300477.1	XP_011261705.1, XP_011261729.1, XP_011261746.1, XP_011261755.1	NP_650596.1	XP_011134883.2, XP_011134885.1, XP_011134887.1, XP_019695752.1, XP_025157275.1	XP_032688622.1, XP_032688623.1, XP_032688624.1	XP_011160255.1, XP_011160257.1, XP_025992573.1, XP_025992574.1	XP_024874217.1, XP_024874218.1, XP_024874219.1, XP_024874220.1, XP_024874221.1	TGZ46618.1	DBV15_04044	DBV15_04044	Serine/threonine-protein kinase 25 [Temnothorax longispinosus]
OG0003977	XP_011053904.1	XP_394838.3	XP_011258775.1, XP_011258776.1	NP_001097896.1, NP_001097897.1, NP_001097898.1, NP_001262894.1, NP_651202.1	XP_011151947.1, XP_011151955.1	XP_032663761.1, XP_032663762.1	XP_011161275.1	XP_024893586.1, XP_024893587.1	TGZ46623.1	DBV15_04054	DBV15_04054	Ubiquitin-associated and SH3 domain-containing protein B [Temnothorax longispinosus]
OG0001802	XP_011053889.1, XP_011053890.1	XP_393336.2	XP_025267461.1, XP_025267462.1, XP_025267463.1, XP_025267464.1, XP_025267465.1	NP_001286120.1, NP_620114.3	XP_011151776.1	XP_032663620.1, XP_032663621.1, XP_032663622.1, XP_032663624.1, XP_032663625.1, XP_032663626.1	XP_011160277.2, XP_011160278.2, XP_039309352.1, XP_039309353.1	XP_024872830.1, XP_024872831.1, XP_024872832.1, XP_024872833.1	TGZ46655.1	DBV15_04062	DBV15_04062	GMP synthase, glutamine-hydrolyzing [Temnothorax longispinosus]
OG0001554	XP_011053869.1, XP_011053888.1, XP_011056032.1	NP_001071288.1	XP_011250433.1, XP_011253063.2, XP_011265982.1, XP_011267897.1, XP_011269548.1		XP_011137361.1, XP_011137370.1, XP_011143827.1, XP_011143828.1, XP_011151735.1	XP_032663627.1, XP_032666719.1, XP_032680462.1, XP_032680463.1	XP_011160224.1, XP_011160226.1, XP_011160228.1, XP_011160273.1, XP_011160926.1, XP_011168346.1	XP_024872714.1, XP_024872836.1	TGZ46648.1, TGZ53084.1	DBV15_04064, DBV15_12798	DBV15_12798	putative odorant-binding protein A10 [Temnothorax longispinosus]
OG0003025	XP_011053789.1	XP_006558573.2, XP_006558574.2	XP_025267500.1, XP_025267501.1	NP_001245547.1, NP_001284932.1, NP_001284933.1, NP_572300.2	XP_019696220.2, XP_019696221.2, XP_025162510.1	XP_032683254.1, XP_032683255.1, XP_032683256.1	XP_039309343.1, XP_039309344.1	XP_024872822.1, XP_024872823.1	TGZ46629.1	DBV15_04072	DBV15_04072	hypothetical protein DBV15_04072 [Temnothorax longispinosus]
OG0001490	XP_011063132.1, XP_011063133.1, XP_011063134.1, XP_011063135.1	XP_006558575.2, XP_006558576.2, XP_006558577.2, XP_006558578.2	XP_011265813.1, XP_011265824.1, XP_025267504.1		XP_025162503.1, XP_025162504.1, XP_025162505.1, XP_025162506.1	XP_032683111.1, XP_032683112.1, XP_032683113.1, XP_032683115.1, XP_032683116.1, XP_032683117.1, XP_032683118.1, XP_032683119.1, XP_032683120.1	XP_025994405.1, XP_025994407.1, XP_039309214.1	XP_024873034.1	TGZ46607.1	DBV15_04077	DBV15_04077	Uncharacterized protein DBV15_04077 [Temnothorax longispinosus]
OG0000393	XP_011055257.1, XP_011055258.1, XP_011055259.1, XP_011055260.1, XP_011055261.1, XP_011055262.1, XP_011055263.1	XP_006568082.2, XP_006568083.2	XP_011251765.1, XP_011251766.1, XP_011251768.1, XP_011251769.1, XP_011251771.1, XP_019882232.1, XP_025262611.1, XP_025262612.1, XP_025262613.1, XP_025262614.1	NP_001285677.1, NP_609043.1	XP_011137059.1, XP_011137075.1, XP_011137116.1, XP_011137124.1, XP_025154216.1, XP_025154217.1, XP_025154218.1, XP_025154219.1, XP_025154220.1, XP_025154221.1	XP_032680566.1, XP_032680567.1, XP_032680568.1, XP_032680569.1, XP_032680570.1, XP_032680571.1, XP_032680572.1, XP_032680573.1, XP_032680574.1, XP_032680575.1	XP_025994831.1, XP_025994835.1, XP_039313742.1, XP_039313743.1, XP_039313744.1	XP_024885631.1, XP_024885688.1, XP_024885758.1	TGZ46948.1	DBV15_04080	DBV15_04080	Carbohydrate sulfotransferase 5 [Temnothorax longispinosus]
OG0004912	XP_011055236.1	XP_006557330.1	XP_025262623.1, XP_025262624.1	NP_001259191.1, NP_570014.3	XP_011137306.1, XP_011137311.1	XP_032680577.1, XP_032680579.1	XP_011163385.1, XP_039313737.1	XP_024880109.1, XP_024880110.1	TGZ46933.1	DBV15_04090	DBV15_04090	Phosphatidylinositol 4-kinase alpha [Temnothorax longispinosus]
OG0008206	XP_011055216.1	XP_391916.3	XP_011261248.1	NP_001285657.1, NP_608987.1	XP_011150216.1	XP_032668582.1	XP_011163399.2	XP_024880098.1	TGZ46928.1	DBV15_04099	DBV15_04099	NADH dehydrogenase [Temnothorax longispinosus]
OG0002144	XP_011054207.1	XP_006565224.1, XP_006565225.1, XP_016771066.1, XP_026300009.1, XP_396085.3	XP_025267693.1, XP_025267694.1	NP_650563.2	XP_011146935.1, XP_025161924.1	XP_032674303.1, XP_032674304.1, XP_032674305.1	XP_039313878.1, XP_039313879.1, XP_039313880.1, XP_039313881.1, XP_039313882.1, XP_039313883.1	XP_024875301.1, XP_024875306.1, XP_024875315.1	TGZ46958.1	DBV15_04101	DBV15_04101	Scavenger receptor class B member 1 [Temnothorax longispinosus]
OG0005389	XP_011054213.1	XP_003251210.1	XP_011265251.1	NP_001015383.3, NP_001015384.1, NP_001163833.1, NP_001287633.1	XP_011142927.1, XP_025163884.1, XP_025163885.1	XP_032663600.1	XP_011161690.1	XP_024875363.1	TGZ46939.1	DBV15_04112	DBV15_04112	Uncharacterized protein DBV15_04112 [Temnothorax longispinosus]
OG0008090	XP_011051666.1	NP_001129207.1	XP_011266404.2	NP_001285320.1, NP_573114.2	XP_011139598.1	XP_032670846.1	XP_011159536.3	XP_024873253.1	TGZ54402.1	DBV15_04130	DBV15_04130	Lambda-crystallin-like protein [Temnothorax longispinosus]
OG0002428	XP_011062363.1, XP_011062364.1, XP_011062365.1	XP_006568640.1, XP_006568641.1, XP_006568642.1	XP_011266344.1	NP_523922.1, NP_728964.1, NP_728965.1	XP_011145921.1, XP_011145929.1, XP_019698727.1, XP_025153239.1	XP_032686669.1, XP_032686670.1, XP_032686671.1	XP_011159676.1, XP_011159678.1, XP_011159679.1, XP_025991651.1	XP_024880140.1	TGZ54397.1	DBV15_04151	DBV15_04151	Uncharacterized protein DBV15_04151 [Temnothorax longispinosus]
OG0006913	XP_011062362.1	XP_006568646.1	XP_011266427.1	NP_649380.1, NP_727674.1, NP_727675.1	XP_011145937.1	XP_032686675.1	XP_011159683.1	XP_024880148.1, XP_024880149.1	TGZ54394.1	DBV15_04152	DBV15_04152	DnaJ-like protein subfamily C member 24 [Temnothorax longispinosus]
OG0009208	XP_011062358.1	XP_006562207.1	XP_011266342.1	NP_611539.1	XP_011145963.1	XP_032686657.1	XP_011159684.1	XP_024880182.1	TGZ54398.1	DBV15_04154	DBV15_04154	Uncharacterized protein DBV15_04154 [Temnothorax longispinosus]
OG0000787	XP_011053496.1	XP_026297406.1, XP_026297407.1, XP_026297408.1	XP_019883670.2, XP_025263192.1, XP_025263194.1, XP_025263195.1, XP_025263196.1	NP_001162662.1, NP_001162663.1, NP_001245527.1, NP_001245528.1, NP_001259238.1, NP_001284861.1, NP_525070.2	XP_019698128.2, XP_025157767.1, XP_025157768.1, XP_025157769.1, XP_025157770.1, XP_025157771.1, XP_025157772.1	XP_032691523.1, XP_032691524.1, XP_032691525.1, XP_032691526.1, XP_032691527.1	XP_025987377.1, XP_025987378.1, XP_025987379.1, XP_025987380.1, XP_025987381.1, XP_025987382.1, XP_025987383.1, XP_025987384.1	XP_024890616.1	TGZ47262.1	DBV15_04185	DBV15_04185	Uncharacterized protein DBV15_04185 [Temnothorax longispinosus]
OG0001958	XP_011053318.1, XP_011053319.1, XP_011053320.1	XP_006558160.2, XP_006558161.2, XP_396603.5	XP_011259330.1, XP_011259331.1	NP_001162733.1, NP_001162734.1, NP_511139.2, NP_727621.1, NP_727622.1	XP_011143628.1, XP_011143629.1, XP_025163267.1	XP_032691561.1, XP_032691563.1	XP_011162597.1, XP_011162598.1, XP_025987482.1	XP_024890551.1, XP_024890552.1, XP_024890553.1	TGZ47291.1	DBV15_04190	DBV15_04190	Uncharacterized protein DBV15_04190 [Temnothorax longispinosus]
OG0004382	XP_011053311.1, XP_011053312.1, XP_011053313.1, XP_011053314.1	XP_392799.3	XP_011259329.1		XP_011143638.1, XP_011143639.1	XP_032691594.1, XP_032691595.1	XP_011162593.1, XP_011162594.1	XP_024890580.1, XP_024890581.1, XP_024890582.1	TGZ47292.1	DBV15_04191	DBV15_04191	Apolipoprotein D [Temnothorax longispinosus]
OG0003676	XP_011057034.1, XP_011057035.1, XP_011057037.1	XP_003249455.1, XP_006559239.1	XP_011259326.1	NP_573034.1	XP_011143641.1, XP_011143642.1, XP_019698130.1	XP_032691620.1, XP_032691622.1, XP_032691623.1	XP_011162589.1, XP_025987335.1, XP_039310281.1	XP_024890611.1	TGZ47290.1	DBV15_04193	DBV15_04193	Uncharacterized protein DBV15_04193 [Temnothorax longispinosus]
OG0001411	XP_011069079.1, XP_011069086.1, XP_011069094.1, XP_011069100.1	XP_016768599.1, XP_026297582.1	XP_025263198.1, XP_025263199.1, XP_025263200.1, XP_025263201.1	NP_572352.1, NP_727125.1, NP_727126.1, NP_727127.1, NP_727128.1	XP_011141112.1, XP_011141113.1	XP_032662960.1, XP_032662961.1, XP_032662962.1	XP_011162576.2, XP_025987365.2, XP_039310006.1, XP_039310007.1, XP_039310008.1	XP_024890542.1, XP_024890543.1, XP_024890544.1, XP_024890545.1	TGZ47283.1	DBV15_04198	DBV15_04198	Coronin [Temnothorax longispinosus]
OG0000320	XP_011065034.1	XP_006562365.2	XP_011263156.2, XP_011263161.2, XP_011263162.2		XP_011150780.2, XP_011150783.2, XP_011150784.3, XP_011150785.1, XP_011150787.1, XP_019700138.1, XP_019700139.2, XP_019700141.2, XP_025157102.1, XP_025157104.1	XP_032682973.1, XP_032682974.1, XP_032682976.1, XP_032682977.1, XP_032683003.1	XP_011155385.2, XP_011158271.1, XP_011172811.1, XP_011172812.1, XP_011172813.1, XP_011172814.2, XP_011172819.1, XP_039306889.1, XP_039307297.1, XP_039307552.1, XP_039312296.1, XP_039312297.1	XP_024868645.1, XP_024868646.1, XP_024868647.1, XP_024868648.1, XP_024868649.1, XP_024871708.1, XP_024871709.1, XP_024871710.1, XP_024871711.1, XP_024871712.1, XP_024876649.1, XP_024879397.1, XP_024879398.1, XP_024882948.1, XP_024882966.1, XP_024883538.1, XP_024885370.1, XP_024886574.1, XP_024887668.1, XP_024891914.1	TGZ47306.1, TGZ50207.1, TGZ55895.1	DBV15_04200, DBV15_11523, DBV15_06041	DBV15_06041, LOC112452596, LOC112454504	Cytochrome P450 9e2 [Temnothorax longispinosus]
OG0001829	XP_011057058.1	XP_006571430.2, XP_006571431.2, XP_006571432.2, XP_016769843.2, XP_016769860.2	XP_025270495.1, XP_025270496.1, XP_025270497.1, XP_025270498.1, XP_025270499.1, XP_025270500.1	NP_511114.2	XP_011147283.1, XP_025159700.1, XP_025159701.1	XP_032680149.1, XP_032680150.1, XP_032680151.1, XP_032680152.1, XP_032680153.1	XP_039310625.1	XP_024885317.1, XP_024885318.1, XP_024885319.1	TGZ47302.1	DBV15_04204	DBV15_04204	Tyrosine-protein kinase receptor [Temnothorax longispinosus]
OG0004030	XP_011056802.1	XP_394152.2	XP_011267496.1, XP_011267497.1		XP_011139135.1, XP_011139142.1	XP_032691705.1, XP_032691706.1, XP_032691707.1	XP_011162545.1, XP_039310604.1, XP_039310605.1, XP_039310606.1	XP_024885476.1, XP_024885478.1, XP_024885479.1	TGZ47274.1	DBV15_04213	DBV15_04213	Protein BTG3 [Temnothorax longispinosus]
OG0003350	XP_011056803.1	XP_006571447.1	XP_011267499.1	NP_001097616.1	XP_011139110.1, XP_011139117.1	XP_032662766.1, XP_032662767.1, XP_032662768.1, XP_032662769.1, XP_032662770.1	XP_011162539.1, XP_025987454.1, XP_025987455.1, XP_025987456.1	XP_024885480.1, XP_024885481.1, XP_024885482.1	TGZ47271.1	DBV15_04216	DBV15_04216	Co-chaperone protein HscB, mitochondrial [Temnothorax longispinosus]
OG0001137	XP_011062590.1, XP_011062591.1, XP_011062592.1	XP_026300054.1, XP_026300055.1, XP_026300056.1, XP_026300057.1, XP_026300058.1, XP_026300059.1, XP_026300060.1, XP_026300061.1, XP_026300062.1	XP_011257381.1, XP_011257382.1, XP_011257383.1, XP_025268678.1	NP_611885.3	XP_011146241.1, XP_011146249.1, XP_025153989.1	XP_032678450.1, XP_032678451.1, XP_032678452.1, XP_032678453.1, XP_032678454.1	XP_011161981.1, XP_025987008.1, XP_039314450.1, XP_039314457.1	XP_024892201.1, XP_024892202.1	TGZ50461.1, TGZ58078.1	DBV15_04221, DBV15_09695	DBV15_04221	Helicase ARIP4 [Temnothorax longispinosus]
OG0000147	XP_011062602.1, XP_011062603.1, XP_011062605.1, XP_011063341.1, XP_011066701.1	XP_006562814.2, XP_026300389.1, XP_026300390.1	XP_011268680.1, XP_025267441.1		XP_011137907.1, XP_025159316.1, XP_025159317.1	XP_032662649.1	XP_011168007.2, XP_025986931.2, XP_025986936.2, XP_025986941.2, XP_039305178.1, XP_039305616.1, XP_039305708.1, XP_039305782.1, XP_039305809.1, XP_039305867.1, XP_039305868.1, XP_039314529.1, XP_039314535.1, XP_039314541.1, XP_039314558.1, XP_039314564.1, XP_039314570.1, XP_039314590.1	XP_024870996.1, XP_024872175.1, XP_024872176.1, XP_024872177.1, XP_024874157.1, XP_024874158.1, XP_024874159.1, XP_024878644.1, XP_024883547.1, XP_024883548.1, XP_024883551.1, XP_024883589.1, XP_024884357.1, XP_024884595.1, XP_024884596.1, XP_024884597.1, XP_024884598.1, XP_024884600.1, XP_024890248.1, XP_024890738.1, XP_024890739.1, XP_024890740.1, XP_024890741.1, XP_024890743.1, XP_024890744.1,…	TGZ50468.1, TGZ50469.1, TGZ50470.1	DBV15_04237, DBV15_04236, DBV15_04235	DBV15_04237	Uncharacterized protein DBV15_04237 [Temnothorax longispinosus]
OG0002644	XP_011062596.1, XP_011062597.1, XP_011062598.1	XP_003250603.1, XP_393850.2	XP_011257371.1, XP_011257372.1	NP_001259176.1, NP_001259177.1, NP_001259178.1, NP_569983.1	XP_011146099.1, XP_011146109.1, XP_025153960.1, XP_025153961.1	XP_032690292.1, XP_032690354.1	NP_001291512.1, XP_025986847.1	XP_024890735.1, XP_024890736.1	TGZ50483.1	DBV15_04245	LOC112466715	actin-binding Rho-activating protein-like isoform X2 [Temnothorax curvispinosus]
OG0002000	XP_011058836.1, XP_011058837.1	XP_026299934.1, XP_026299935.1, XP_026299936.1, XP_026299937.1	XP_011257357.2, XP_011257358.2	NP_001260593.1, NP_609993.1, NP_724217.1, NP_788075.2	XP_011142425.1, XP_011142426.1	XP_032663530.1, XP_032663539.1, XP_032663547.1, XP_032663556.1	XP_039315617.1, XP_039315618.1, XP_039315619.1	XP_024890718.1, XP_024890719.1, XP_024890720.1	TGZ50453.1	DBV15_04255	DBV15_04255	E3 ubiquitin-protein ligase Hakai [Temnothorax longispinosus]
OG0006099	XP_011058838.1	XP_624708.2	XP_011257359.1	NP_001261411.1, NP_647884.1	XP_011142428.1	XP_032663475.1, XP_032663480.1, XP_032663491.1	XP_011161132.2, XP_039314880.1	XP_024890747.1	TGZ50456.1	DBV15_04256	DBV15_04256	CTL-like protein 1 [Temnothorax longispinosus]
OG0006595	XP_011052589.1	XP_623750.2	XP_011263902.1	NP_001260328.1, NP_573347.1, NP_723568.1	XP_011144405.1, XP_011144406.1	XP_032664474.1	XP_011167601.1	XP_024890764.1	TGZ50489.1	DBV15_04261	DBV15_04261	Myotrophin [Temnothorax longispinosus]
OG0004845	XP_011052581.1	XP_026300694.1, XP_026300695.1	XP_011265450.1, XP_025268666.1	NP_650486.1	XP_011135209.1, XP_025161779.1	XP_032665164.1, XP_032665174.1	XP_011167602.1, XP_039301856.1	XP_024890722.1, XP_024890724.1	TGZ50490.1	DBV15_04262	DBV15_04262	Tetratricopeptide repeat protein 26 [Temnothorax longispinosus]
OG0004844	XP_011052579.1, XP_011059068.1	XP_006563003.1	XP_011265458.1	NP_001189281.1, NP_651282.2, NP_651283.1	XP_025162876.1	XP_032664984.1, XP_032664992.1	XP_039301842.1, XP_039301843.1, XP_039305290.1	XP_024868241.1	TGZ50487.1	DBV15_04265	DBV15_04265	Chorion peroxidase [Temnothorax longispinosus]
OG0007705	XP_011063326.1	NP_001127805.1, XP_016771131.1	XP_019885419.1, XP_019885420.1	NP_001287309.1	XP_011137905.1	XP_032662574.1	XP_011160933.1	XP_024874155.1	TGZ53299.1	DBV15_04273	LOC112456082	small lysine-rich protein 1 [Temnothorax curvispinosus]
OG0005307	XP_011050800.1, XP_011050809.1	XP_006562815.1	XP_011268634.1	NP_001245852.1, NP_608751.2	XP_011137902.1, XP_011137903.1, XP_011137904.1	XP_032662573.1	XP_011167993.1, XP_011167994.1	XP_024874153.1	TGZ53306.1	DBV15_04274	DBV15_04274	Abhydrolase domain-containing protein 2 [Temnothorax longispinosus]
OG0007311	XP_011050875.1	XP_006558585.2	XP_011250510.1	NP_651851.1	XP_011137896.1, XP_025159326.1	XP_032662621.1, XP_032662622.1	XP_011168000.1	XP_024888337.1	TGZ53298.1	DBV15_04278	DBV15_04278	hypothetical protein DBV15_04278 [Temnothorax longispinosus]
OG0009070	XP_011057526.1	XP_392604.3	XP_011259100.1, XP_011259101.1		XP_011135244.1	XP_032668720.1	XP_011165806.1	XP_024888341.1	TGZ53318.1	DBV15_04287	DBV15_04287	Eukaryotic translation initiation factor 4E type 3 [Temnothorax longispinosus]
OG0006751	XP_011057542.1	XP_397439.4	XP_011259083.2	NP_649470.2, NP_730838.3	XP_011140983.1	XP_032667124.1	XP_011165817.2, XP_011165818.2	XP_024870344.1, XP_024870345.1	TGZ53287.1	DBV15_04295	DBV15_04295	Eukaryotic translation initiation factor 3 subunit A [Temnothorax longispinosus]
OG0003362	XP_011057544.1	XP_001122688.2, XP_006570133.1	XP_011259075.1, XP_011259077.1	NP_001245410.1, NP_726548.1	XP_011140976.2, XP_019697440.2	XP_032664140.1	XP_011165801.2, XP_025994422.2, XP_039310971.1, XP_039310972.1	XP_024870363.1, XP_024870364.1, XP_024870365.1	TGZ53278.1, TGZ53279.1	DBV15_04304, DBV15_04303	DBV15_04304	Uncharacterized protein DBV15_04304 [Temnothorax longispinosus]
OG0006069	XP_011057551.1	XP_006569683.1	XP_011259070.1	NP_001261613.1, NP_001286990.1, NP_648285.1	XP_011139497.1, XP_011139498.1	XP_032680867.1, XP_032680868.1	XP_011165791.1	XP_024870381.1	TGZ53275.1	DBV15_04307	DBV15_04307	F-box only protein 33 [Temnothorax longispinosus]
OG0000279	XP_011057582.1, XP_011057583.1, XP_011057584.1, XP_011057586.1, XP_011057587.1, XP_011057588.1	XP_001120635.2, XP_006567838.1, XP_006567839.1, XP_006567840.1, XP_006567841.1, XP_006567842.1, XP_006567843.1, XP_006567844.1, XP_026296513.1	XP_011252966.1, XP_011252971.1, XP_025267932.1, XP_025267933.1, XP_025267934.1, XP_025267935.1, XP_025267936.1, XP_025267937.1, XP_025267938.1, XP_025267939.1, XP_025267940.1		XP_011143811.1, XP_011143812.1, XP_011143814.1, XP_011143815.1, XP_025156568.1, XP_025156569.1, XP_025156570.1	XP_032670495.1, XP_032670496.1, XP_032670497.1, XP_032670498.1, XP_032670499.1, XP_032670500.1, XP_032670501.1, XP_032670502.1	XP_025988365.1, XP_025988367.1, XP_025988368.1, XP_039310953.1, XP_039310960.1, XP_039310961.1, XP_039310962.1, XP_039310963.1, XP_039310964.1	XP_024883889.1, XP_024883890.1, XP_024883891.1, XP_024883892.1, XP_024883893.1, XP_024883895.1	TGZ53313.1	DBV15_04316	DBV15_04316	Uncharacterized protein DBV15_04316 [Temnothorax longispinosus]
OG0004512	XP_011058961.1	XP_006562810.1, XP_392577.4	XP_011266860.1, XP_025266959.1	NP_511118.2	XP_011152731.1, XP_011152732.1, XP_011152734.1	XP_032663312.1, XP_032663313.1	XP_039311124.1, XP_039311125.1, XP_039311127.1	XP_024882068.1	TGZ43776.1	DBV15_04328	DBV15_04328	Segment polarity protein dishevelled-like protein DVL-3 [Temnothorax longispinosus]
OG0006143	XP_011060229.1, XP_011060230.1	XP_396447.3	XP_011259794.1	NP_001287244.1, NP_649870.1	XP_011137077.1	XP_032665688.1	XP_039310823.1	XP_024882061.1, XP_024887839.1	TGZ43768.1, TGZ53781.1	DBV15_04342, DBV15_10327	DBV15_04342	Sulfotransferase family cytosolic 1B member 1 [Temnothorax longispinosus]
OG0005538	XP_011060234.1	XP_394084.6	XP_011259787.1, XP_011259788.1, XP_011259789.1, XP_011259790.1		XP_011137085.1, XP_011137086.1	XP_032665676.1, XP_032665677.1, XP_032665678.1	XP_011166007.2	XP_024882007.1	TGZ43774.1	DBV15_04344	LOC112461124	uncharacterized protein LOC112461124 isoform X2 [Temnothorax curvispinosus]
OG0002010	XP_011060240.1, XP_011060241.1	XP_006561066.2, XP_006561067.2, XP_624636.4	XP_011269908.3, XP_025267178.1, XP_025267179.1, XP_025267180.1	NP_650781.2	XP_011137092.2, XP_025158286.1	XP_032665785.1, XP_032665786.1, XP_032665787.1	XP_039311066.1, XP_039311067.1, XP_039311068.1, XP_039311069.1, XP_039311070.1, XP_039311071.1	XP_024882008.1, XP_024882009.1, XP_024882010.1	TGZ43791.1	DBV15_04352	DBV15_04352	Uncharacterized protein DBV15_04352 [Temnothorax longispinosus]
OG0006848	XP_011060246.1	XP_623506.1	XP_011269915.1	NP_001285826.1, NP_477161.1, NP_723644.1	XP_011137101.1	XP_032665807.1	XP_011166027.1, XP_039311081.1	XP_024879968.1	TGZ43788.1	DBV15_04355	DBV15_04355	60S ribosomal protein L9 [Temnothorax longispinosus]
OG0002011	XP_011060247.1	XP_026301931.1, XP_026301933.1, XP_026301934.1, XP_026301935.1, XP_026301936.1, XP_026301937.1	XP_011269916.1, XP_011269918.1	NP_001260309.1, NP_001285786.1, NP_788019.1	XP_011137102.1, XP_011137103.1, XP_025158288.1	XP_032665790.1, XP_032665792.1	XP_011166028.1, XP_011166029.1, XP_011166031.1, XP_039311064.1	XP_024879372.1, XP_024879373.1, XP_024879374.1	TGZ43784.1	DBV15_04356	DBV15_04356	Uncharacterized protein DBV15_04356 [Temnothorax longispinosus]
OG0008262	XP_011056926.1	XP_395961.4	XP_011256133.1	NP_648111.1	XP_011145488.1	XP_032683432.1	XP_011162474.1	XP_024879859.1, XP_024879860.1	TGZ48096.1	DBV15_04363	DBV15_04363	Translocation protein SEC63-like protein [Temnothorax longispinosus]
OG0001983	XP_011056932.1, XP_011056933.1	XP_006564038.1, XP_395577.4	XP_011266186.1, XP_025262716.1	NP_001286573.1, NP_523781.2, NP_725785.1, NP_725786.1, NP_725787.1, NP_995885.1, NP_995886.1	XP_011154895.2, XP_011154897.2, XP_025156512.1	XP_032680137.1, XP_032680139.1	XP_025987443.1, XP_025987444.1, XP_039310172.1, XP_039310173.1	XP_024879872.1, XP_024879873.1	TGZ48103.1	DBV15_04368	LOC112459786	vigilin [Temnothorax curvispinosus]
OG0004033	XP_011056893.1, XP_011056895.1	XP_006572176.2	XP_011256276.2, XP_011256277.2, XP_011256278.2		XP_025158217.1	XP_032679079.1	XP_011162493.1, XP_011162494.1, XP_011162495.1, XP_025987493.1, XP_039310170.1, XP_039310171.1	XP_024885458.1, XP_024885459.1	TGZ48121.1	DBV15_04379	DBV15_04379	Uncharacterized protein DBV15_04379 [Temnothorax longispinosus]
OG0001666	XP_011052825.1, XP_011052827.1, XP_011052828.1	XP_001121566.1, XP_006561222.1, XP_006561223.1, XP_006561224.1	XP_011256237.1, XP_011256239.1, XP_011256241.1, XP_025262753.1	NP_648313.1	XP_011154277.1, XP_011154278.1, XP_011154279.1	XP_032675676.1, XP_032675677.1, XP_032675678.1, XP_032675680.1, XP_032675681.1, XP_032675682.1	XP_011162517.1, XP_025987513.1	XP_024877660.1, XP_024885415.1, XP_024885416.1	TGZ48123.1	DBV15_04391	LOC112463313	nuclear transcription factor Y subunit alpha [Temnothorax curvispinosus]
OG0006604	XP_011052831.1	XP_001121453.1	XP_025262751.1	NP_001262005.1, NP_649027.1	XP_025156345.1, XP_025156346.1, XP_025156347.1	XP_032675675.1	XP_011162520.2	XP_024885414.1	TGZ48109.1	DBV15_04394	DBV15_04394	Uncharacterized protein DBV15_04394 [Temnothorax longispinosus]
OG0004072	XP_011059710.1, XP_011068410.1	XP_624943.3	XP_011253519.1, XP_011256677.1	NP_651782.1, NP_733355.1, NP_733356.2, NP_996312.1	XP_011144334.2	XP_032671190.1, XP_032671191.1	NP_001291532.1, XP_011164801.1	XP_024879488.1, XP_024880940.1	TGZ45735.1	DBV15_04403	LOC112460484	40S ribosomal protein S7-like [Temnothorax curvispinosus]
OG0003098	XP_011059698.1	XP_003250662.1	XP_011268527.1, XP_025267945.1	NP_612040.1	XP_011143585.2	XP_032688907.1	XP_039310887.1, XP_039310888.1, XP_039310889.1, XP_039310890.1, XP_039310891.1, XP_039310892.1, XP_039310893.1, XP_039310894.1, XP_039310895.1, XP_039310896.1	XP_024879004.1, XP_024893267.1	TGZ45725.1	DBV15_04408	DBV15_04408	Transcriptional repressor scratch 1 [Temnothorax longispinosus]
OG0000419	XP_011059693.1, XP_011059694.1, XP_011059696.1, XP_011059697.1	XP_026297660.1, XP_026297661.1, XP_026297662.1, XP_026297663.1, XP_026297664.1, XP_026297665.1	XP_011268524.1, XP_011268525.1, XP_011268526.1	NP_001246699.1, NP_001246700.1, NP_001246701.1, NP_001261637.1, NP_001261638.1, NP_001261639.1, NP_729519.2, NP_729520.1	XP_011143592.1, XP_011143594.1, XP_025163502.1, XP_025163503.1, XP_025163512.1	XP_032688888.1, XP_032688889.1, XP_032688890.1, XP_032688891.1, XP_032688892.1, XP_032688893.1, XP_032688895.1	XP_025994987.2, XP_025994990.2, XP_039310868.1, XP_039310869.1, XP_039310870.1, XP_039310871.1, XP_039310872.1, XP_039310873.1, XP_039310874.1, XP_039310875.1, XP_039310876.1	XP_024869620.1, XP_024879003.1, XP_024880832.1, XP_024893263.1	TGZ45726.1	DBV15_04409	LOC112459216	protein furry-like [Temnothorax curvispinosus]
OG0003097	XP_011059674.1, XP_011059675.1	XP_006561101.1, XP_016772163.1, XP_393172.2	XP_011268510.1, XP_011268511.1	NP_001261816.1, NP_001261817.1, NP_648674.3, NP_788506.1	XP_011153494.1, XP_011153496.1	XP_032665927.1, XP_032665928.1	XP_025995001.2, XP_025995002.2	XP_024875259.1, XP_024875260.1	TGZ45724.1	DBV15_04417	DBV15_04417	Uncharacterized protein DBV15_04417 [Temnothorax longispinosus]
OG0006828	XP_011059668.1, XP_011059787.1	XP_026301410.1	XP_025267901.1, XP_025267907.1		XP_019700867.1, XP_025158267.1	XP_032665934.1	XP_039311139.1	XP_024875268.1	TGZ45719.1, TGZ45722.1	DBV15_04422, DBV15_04421	DBV15_04422	von Willebrand factor D and EGF domain-containing protein [Temnothorax longispinosus]
OG0003558	XP_011050595.1, XP_011050596.1	XP_026301286.1, XP_026301288.1, XP_026301289.1, XP_026301290.1	XP_025267920.1, XP_025267921.1	NP_733357.1	XP_011137148.1	XP_032665627.1, XP_032665628.1	XP_011166057.2	XP_024875280.1, XP_024875282.1, XP_024875283.1	TGZ45701.1, TGZ45750.1	DBV15_04436, DBV15_04433	DBV15_04433, DBV15_04436	Headcase protein [Temnothorax longispinosus]
OG0000607	XP_011050597.1, XP_011050598.1	XP_001121077.2, XP_003250085.1, XP_006563421.1, XP_006563422.1	XP_011266509.1, XP_019884999.2, XP_025267906.1	NP_001097347.1, NP_001369024.1, NP_523892.1, NP_611154.2, NP_996090.1	XP_011137130.2, XP_011137132.2, XP_011137141.1, XP_011137142.1, XP_011137146.2, XP_019696294.1, XP_025158280.1, XP_025158281.1, XP_025158282.1, XP_025158283.1, XP_025158284.1, XP_025158285.1, XP_025158339.1, XP_025158340.1	XP_032665633.1, XP_032665635.1, XP_032665636.1, XP_032665637.1, XP_032665638.1	XP_011166049.1, XP_011166050.1, XP_011166051.2, XP_011166052.2	XP_024875252.1, XP_024875265.1, XP_024875266.1, XP_024875267.1	TGZ45711.1	DBV15_04440	DBV15_04440, LOC112456749	hypothetical protein DBV15_04440 [Temnothorax longispinosus]
OG0003255	XP_011050607.1, XP_011054061.1	XP_006568093.2, XP_026301291.1	XP_011253128.1, XP_011266505.1	NP_001014522.2, NP_476643.1	XP_011137122.1, XP_011149886.1	XP_032665651.1, XP_032684979.1	NP_001291528.1, XP_025992525.1	XP_024870233.1, XP_024892393.1	TGZ45710.1, TGZ45732.1, TGZ50774.1	DBV15_04446, DBV15_04447, DBV15_01745	DBV15_04446	Calponin [Temnothorax longispinosus]
OG0008880	XP_011050604.1	XP_392078.2	XP_011266504.1	NP_650867.1	XP_011137121.1	XP_032665652.1	XP_011166046.1	XP_024882739.1	TGZ45744.1	DBV15_04450	DBV15_04450	Calponin [Temnothorax longispinosus]
OG0009373	XP_011066884.1, XP_011066885.1	XP_006557880.1	XP_011253717.1		XP_011154167.1	XP_032673858.1	XP_011161462.2	XP_024870169.1	TGZ45742.1	DBV15_04452	DBV15_04452	Transmembrane protein [Temnothorax longispinosus]
OG0004944	XP_011057006.1, XP_011057007.1	XP_026294895.1, XP_026294896.1	XP_011256215.1, XP_025262740.1		XP_019697671.2, XP_025158247.1	XP_032683454.1, XP_032683455.1, XP_032683456.1	XP_011169288.1	XP_024869546.1, XP_024869547.1	TGZ46462.1	DBV15_04459	LOC112453175	potassium channel subfamily K member 10-like isoform X1 [Temnothorax curvispinosus]
OG0006049	XP_011056937.1, XP_011056938.1	XP_001122957.2, XP_006559217.1	XP_011256203.1, XP_025262879.1, XP_025262880.1		XP_011141908.1	XP_032679145.1, XP_032679146.1	XP_011169305.1	XP_024879841.1	TGZ46436.1	DBV15_04465	DBV15_04465	Non-structural maintenance of chromosomes element 1-like protein [Temnothorax longispinosus]
OG0011006	XP_011056940.1				XP_025160975.1		XP_011169308.1	XP_024879850.1	TGZ46434.1	DBV15_04467	DBV15_04467	Uncharacterized protein DBV15_04467 [Temnothorax longispinosus]
OG0008264	XP_011056951.1	NP_001229449.1	XP_011256186.1	NP_524834.2, NP_995631.1	XP_011141894.1	XP_032679140.1	XP_011169317.1	XP_024879896.1	TGZ46458.1	DBV15_04476	DBV15_04476	Uncharacterized protein DBV15_04476 [Temnothorax longispinosus]
OG0002581	XP_011056955.1, XP_011056956.1, XP_011056957.1	XP_006559219.1, XP_392925.3	XP_011256182.2	NP_523572.1, NP_723896.1, NP_723897.1, NP_723898.1	XP_011141882.1, XP_011141883.1	XP_032679180.1, XP_032679181.1, XP_032679182.1, XP_032679183.1	XP_011162440.1, XP_039310519.1	XP_024879803.1, XP_024879804.1, XP_024879805.1	TGZ46449.1	DBV15_04479	DBV15_04479	Uncharacterized protein DBV15_04479 [Temnothorax longispinosus]
OG0003672	XP_011056958.1, XP_011056959.1	XP_006559220.1	XP_011256179.1, XP_011256181.1	NP_001245400.1, NP_524616.2	XP_011141885.2, XP_011141886.2, XP_025158194.1	XP_032679172.1, XP_032679173.1	XP_025987446.1, XP_039310517.1	XP_024879844.1, XP_024879845.1, XP_024879846.1	TGZ46438.1	DBV15_04480	DBV15_04480	Plexin-B [Temnothorax longispinosus]
OG0006051	XP_011056969.1, XP_011056970.1	XP_006572195.2	XP_011256170.2	NP_001137839.1, NP_001260547.1, NP_609913.2	XP_011141872.2	XP_032679081.1	XP_011162447.2	XP_024879807.1, XP_024879808.1	TGZ46442.1	DBV15_04484	DBV15_04484	Round spermatid basic protein 1-like protein [Temnothorax longispinosus]
OG0004035	XP_011056971.1, XP_011056973.1	XP_001120556.1, XP_006558165.1	XP_011256168.1, XP_011256169.1	NP_650438.2	XP_011145489.1, XP_011145490.1	XP_032679097.1, XP_032679098.1	XP_011162449.1, XP_011162450.1	XP_024879847.1, XP_024879848.1, XP_024879849.1	TGZ46437.1	DBV15_04485	DBV15_04485	Uncharacterized protein DBV15_04485 [Temnothorax longispinosus]
OG0009057	XP_011056978.1	XP_395972.4	XP_011256163.1, XP_011256164.1		XP_011145495.1	XP_032679014.1	XP_011162452.1	XP_024879834.1	TGZ46422.1	DBV15_04490	DBV15_04490	Spindle assembly abnormal protein 6-like protein [Temnothorax longispinosus]
OG0009717	XP_011056983.1	XP_003249228.1	XP_011256157.1		XP_025161438.1	XP_032679028.1	XP_011162457.1	XP_024879839.1	TGZ46418.1	DBV15_04494	DBV15_04494	hypothetical protein DBV15_04494 [Temnothorax longispinosus]
OG0001827	XP_011056990.1, XP_011056991.1	XP_006572072.1, XP_026302295.1, XP_026302296.1, XP_026302297.1, XP_026302298.1	XP_011256150.1, XP_011256151.1, XP_011256152.1, XP_011256153.1	NP_609384.1	XP_011149334.1, XP_011149335.1, XP_011149336.1, XP_025161469.1	XP_032679019.1, XP_032679020.1, XP_032679021.1	XP_011162462.2, XP_011162463.2, XP_011162464.1	XP_024879898.1, XP_024879899.1, XP_024879900.1	TGZ46463.1	DBV15_04500	LOC112459802	FERM domain-containing protein 5 isoform X3 [Temnothorax curvispinosus]
OG0008267	XP_011057004.1	XP_026294761.1	XP_011256148.1		XP_011149340.1	XP_032679017.1, XP_032679018.1	XP_011162466.1, XP_025987420.1	XP_024879870.1	TGZ46447.1	DBV15_04501	LOC112459784	unconventional myosin-Ie-like [Temnothorax curvispinosus]
OG0009181	XP_011061545.1	XP_026299664.1	XP_011260339.1, XP_011260340.1		XP_019695795.1	XP_032669071.1	XP_011175207.1	XP_024873247.1	TGZ48351.1	DBV15_04515	LOC112455513	uncharacterized protein LOC112455513 [Temnothorax curvispinosus]
OG0000268	XP_011061578.1, XP_011061579.1, XP_011061580.1, XP_011061581.1, XP_011061582.1	XP_006571912.1, XP_006571913.1	XP_011260312.1, XP_011260313.1, XP_011260314.1, XP_011260315.1, XP_011260317.1, XP_011260318.1, XP_011260319.1, XP_011260321.1	NP_001247305.1, NP_001303432.1, NP_651406.1, NP_733111.1	XP_011151598.1, XP_011151599.1, XP_011151600.1, XP_011151601.1, XP_011151602.1, XP_011151603.1, XP_019700337.1, XP_019700338.1, XP_019700340.1	XP_032686319.1, XP_032686320.1, XP_032686321.1, XP_032686322.1, XP_032686323.1, XP_032686324.1, XP_032686325.1, XP_032686326.1, XP_032686327.1	XP_011175256.1, XP_011175257.1, XP_011175258.1, XP_011175259.1, XP_011175262.1, XP_011175263.1, XP_011175264.1, XP_025994367.1, XP_025994368.1, XP_025994369.1, XP_039306519.1, XP_039306520.1, XP_039306521.1	XP_024893554.1, XP_024893555.1, XP_024893556.1, XP_024893558.1, XP_024893559.1, XP_024893560.1, XP_024893561.1	TGZ48362.1	DBV15_04527	DBV15_04527	Peptidyl-prolyl cis-trans isomerase F, mitochondrial [Temnothorax longispinosus]
OG0000550	XP_011061571.1, XP_011061572.1, XP_011061573.1, XP_011061574.1, XP_011061575.1, XP_011061577.1	XP_016772726.2, XP_026299755.1, XP_026299756.1, XP_026299757.1	XP_011260324.1, XP_011260325.1, XP_011260326.1, XP_011260327.1, XP_011260328.1	NP_001303445.1, NP_651084.1	XP_011151593.1, XP_025163506.1, XP_025163507.1, XP_025163508.1, XP_025163509.1	XP_032686328.1, XP_032686329.1, XP_032686330.1, XP_032686331.1, XP_032686332.1	XP_011175248.1, XP_011175249.1, XP_039306525.1, XP_039306526.1, XP_039306527.1, XP_039306528.1, XP_039306529.1, XP_039306530.1, XP_039306531.1, XP_039306532.1, XP_039306533.1, XP_039306534.1	XP_024891088.1, XP_024891089.1, XP_024891090.1, XP_024891092.1	TGZ48357.1	DBV15_04528	DBV15_04528	hypothetical protein DBV15_04528 [Temnothorax longispinosus]
OG0008431	XP_011061639.1	XP_396925.4	XP_011257954.1	NP_647768.3	XP_011139540.1	XP_032676222.1	XP_011172834.1, XP_025986400.1	XP_024891112.1	TGZ48337.1	DBV15_04536	LOC112466962	probable chitinase 10 [Temnothorax curvispinosus]
OG0002348	XP_011054677.1, XP_011054678.1	XP_026300357.1, XP_026300358.1, XP_026300359.1	XP_011257140.2, XP_011257141.2, XP_011257142.2, XP_011257143.2	NP_001261906.1, NP_001261907.1, NP_536745.4, NP_536746.1, NP_730088.1, NP_730089.1	XP_025159333.1	XP_032685679.1	XP_011168688.1	XP_024881934.1, XP_024881936.1, XP_024881945.1, XP_024881949.1	TGZ48168.1	DBV15_04540	DBV15_04540	ATP-dependent helicase brm [Temnothorax longispinosus]
OG0008190	XP_011054674.1	XP_016768376.1, XP_392398.3	XP_011257136.1		XP_011140789.1, XP_011140790.1	XP_032685683.1	XP_011168687.1	XP_024881956.1	TGZ48182.1	DBV15_04541	LOC112461102	inositol monophosphatase 1-like [Temnothorax curvispinosus]
OG0001965	XP_011054694.1	XP_006568047.1, XP_006568048.1, XP_006568049.1, XP_006568050.1, XP_016766776.1	XP_025267232.1	NP_001261067.1, NP_476672.1	XP_011151359.1, XP_025159340.1, XP_025159341.1, XP_025159342.1, XP_025159343.1, XP_025159344.1, XP_025159345.1	XP_032684160.1, XP_032684162.1	XP_011168675.2, XP_011168676.2, XP_025988263.2	XP_024868130.1, XP_024868131.1, XP_024868132.1	TGZ48158.1	DBV15_04546	DBV15_04546	Uncharacterized protein DBV15_04546 [Temnothorax longispinosus]
OG0004413	XP_011054695.1	XP_006561187.1, XP_394823.3	XP_011257153.1, XP_025267202.1	NP_572717.1, NP_647762.3, NP_727528.1	XP_025155146.1, XP_025155147.1	XP_032684166.1, XP_032684167.1	XP_011168674.1	XP_024868128.1, XP_024868129.1	TGZ48157.1	DBV15_04547	DBV15_04547	Sphingosine kinase 2 [Temnothorax longispinosus]
OG0003310	XP_011054702.1	XP_006565067.2, XP_026300645.1, XP_026300646.1, XP_026300647.1, XP_396386.4	XP_011257165.1, XP_019883275.1	NP_001259998.1, NP_608786.2	XP_011140205.1, XP_011140206.2	XP_032684168.1, XP_032684169.1, XP_032684170.1, XP_032684171.1, XP_032684172.1	XP_011168665.1		TGZ48136.1	DBV15_04551	DBV15_04551	Coiled-coil domain-containing protein 47 [Temnothorax longispinosus]
OG0004986	XP_011058908.1	XP_026298520.1, XP_026298521.1, XP_026298522.1	XP_011263338.1	NP_001287385.1, NP_650678.1	XP_011134817.1, XP_011134818.1, XP_011134819.1	XP_032673166.1	XP_011168642.1	XP_024885801.1, XP_024885802.1	TGZ48142.1	DBV15_04573	DBV15_04573	TAPT1-like protein [Temnothorax longispinosus]
OG0007709	XP_011063350.1	XP_026298731.1	XP_011263337.3	NP_001104356.1, NP_001104357.1	XP_011134820.2	XP_032673113.1, XP_032673120.1	XP_025988160.1	XP_024885800.1	TGZ48143.1	DBV15_04574	DBV15_04574	Uncharacterized protein DBV15_04574 [Temnothorax longispinosus]
OG0008335	XP_011058929.1, XP_011058939.1		XP_025269043.1		XP_019695724.1, XP_025155559.1	XP_032673972.1, XP_032673980.1	XP_011168637.2	XP_024885813.1	TGZ48145.1	DBV15_04576	DBV15_04576	Uncharacterized protein DBV15_04576 [Temnothorax longispinosus]
OG0007557	XP_011058998.1	XP_006569789.1, XP_623699.3	XP_011257738.1		XP_011134828.1	XP_032673845.1, XP_032673852.1, XP_032673860.1	XP_025988213.2	XP_024887253.1	TGZ48181.1	DBV15_04579	LOC112464481	sorting nexin-14-like [Temnothorax curvispinosus]
OG0004228	XP_011067476.1, XP_011067477.1	XP_006572414.1	XP_011269495.1, XP_025270642.1, XP_025270643.1, XP_025270644.1	NP_001261016.1, NP_476686.1	XP_011136170.1	XP_032681054.1, XP_032681055.1, XP_032681056.1	XP_011155654.1, XP_025994815.1	XP_024888694.1	TGZ54521.1	DBV15_04595	DBV15_04595	Paired box pox-neuro protein [Temnothorax longispinosus]
OG0005184	XP_011067504.1, XP_011067505.1, XP_011067506.1, XP_011067507.1	XP_026297002.1	XP_011255464.1	NP_001287306.1, NP_650192.1	XP_011136219.2, XP_025153287.1	XP_032681047.1, XP_032681048.1	XP_011173008.2	XP_024889937.1	TGZ54537.1	DBV15_04612	DBV15_04612	Xaa-Pro dipeptidase [Temnothorax longispinosus]
OG0007091	XP_011067510.1, XP_011067511.1, XP_011067513.1	XP_003251662.1, XP_016768417.1	XP_011255467.1	NP_611533.2	XP_011136213.1	XP_032681124.1	XP_011172986.1	XP_024889921.1	TGZ54539.1	DBV15_04614	DBV15_04614	HAUS augmin-like complex subunit 3 [Temnothorax longispinosus]
OG0005741	XP_011067514.1, XP_011067515.1	XP_003251320.1, XP_393613.1	XP_011269645.1, XP_025266282.1	NP_609901.5	XP_025153351.1	XP_032681162.1, XP_032681163.1	XP_011172953.1, XP_011172962.1	XP_024889940.1	TGZ54541.1	DBV15_04616	LOC112466212	PRA1 family protein 3 [Temnothorax curvispinosus]
OG0015929									TGZ54532.1, TGZ54533.1	DBV15_04619, DBV15_04618	DBV15_04618	hypothetical protein DBV15_04618 [Temnothorax longispinosus]
OG0004229	XP_011067520.1, XP_011067741.1	XP_006568813.2, XP_392189.5	XP_011269601.1	NP_001259060.1, NP_001284715.1, NP_651925.1	XP_025153317.1, XP_025153318.1	XP_032681143.1, XP_032681144.1, XP_032681145.1	XP_011172919.2, XP_039303156.1	XP_024889949.1	TGZ54528.1	DBV15_04620	DBV15_04620	G/T mismatch-specific thymine DNA glycosylase [Temnothorax longispinosus]
OG0009389	XP_011067534.1	XP_001122401.3	XP_011269505.1	NP_651439.2	XP_011138459.2	XP_032681227.1	XP_039303266.1	XP_024875116.1	TGZ54526.1	DBV15_04626	DBV15_04626	Protein FAM98A [Temnothorax longispinosus]
OG0005742	XP_011067542.1, XP_011067543.1	XP_392359.2	XP_011269432.1	NP_523561.1	XP_011136162.1, XP_025153337.1	XP_032681091.1	XP_011169766.1, XP_025991586.1	XP_024875011.1, XP_024875020.1, XP_024875028.1	TGZ54523.1	DBV15_04629	DBV15_04629	Carbonic anhydrase 2 [Temnothorax longispinosus]
OG0012486			XP_011255580.1			XP_032664245.1			TGZ37486.1	DBV15_04647	DBV15_04647	Olfactory protein [Temnothorax longispinosus]
OG0008429	XP_011061610.1	XP_624147.2	XP_011268040.1	NP_573110.1, NP_651614.1	XP_011138061.1	XP_032664260.1	XP_025990314.1	XP_024889721.1	TGZ37521.1	DBV15_04653	DBV15_04653	Cytochrome b-c1 complex subunit 7 [Temnothorax longispinosus]
OG0004558	XP_011061506.1	XP_006569709.2, XP_006569710.2	XP_025269650.1, XP_025269651.1	NP_001261723.1, NP_648497.2	XP_011138127.2	XP_032664585.1	XP_025990297.2, XP_025990298.2, XP_039306195.1, XP_039306197.1	XP_024884256.1, XP_024884257.1	TGZ37524.1	DBV15_04658	DBV15_04658	Jouberin [Temnothorax longispinosus]
OG0008099	XP_011051820.1, XP_011051821.1	XP_003250432.3	XP_011259637.1	NP_477159.1, NP_651656.2	XP_011135351.1	XP_032664446.1	XP_039303895.1		TGZ45605.1	DBV15_04687	DBV15_04687	Adipocyte plasma membrane-associated protein [Temnothorax longispinosus]
OG0008910	XP_011051822.1	XP_026296453.1	XP_011259640.1	NP_001287291.1, NP_650126.2	XP_011135350.1	XP_032664448.1	XP_011159388.1		TGZ45628.1	DBV15_04692	DBV15_04692	putative G-protein coupled receptor Mth-like 5 [Temnothorax longispinosus]
OG0000391	XP_011051829.1, XP_011051830.1, XP_011051831.1, XP_011051832.1	XP_006562769.1, XP_006562771.1, XP_006562772.1, XP_006562773.1, XP_006562774.1, XP_016767389.1, XP_016767390.1, XP_016767391.1, XP_016767392.1, XP_016767393.1, XP_026295846.1	XP_019883698.2, XP_025268786.1, XP_025268787.1, XP_025268788.1, XP_025268789.1, XP_025268791.1, XP_025268792.1, XP_025268793.1, XP_025268794.1, XP_025268795.1, XP_025268796.1, XP_025268797.1		XP_011141474.1, XP_011141480.1, XP_011141482.1, XP_025155898.1, XP_025155899.1, XP_025155900.1, XP_025155901.1, XP_025155902.1	XP_032674239.1, XP_032674248.1, XP_032674262.1, XP_032674269.1, XP_032674280.1, XP_032674290.1, XP_032674299.1	XP_011159375.1, XP_011159376.1, XP_011159377.1, XP_011159378.1, XP_011159379.1, XP_011159380.1, XP_025990515.1		TGZ45630.1	DBV15_04694	DBV15_04694	Transmembrane and coiled-coil domains protein 1 [Temnothorax longispinosus]
OG0005880	XP_011051844.1	XP_624351.3	XP_011259667.1, XP_011259669.1	NP_001259493.1, NP_572826.1	XP_011141452.1	XP_032674488.1, XP_032674498.1, XP_032674508.1	XP_011159356.2, XP_011159357.2		TGZ45615.1	DBV15_04703	DBV15_04703	Multifunctional protein ADE2 [Temnothorax longispinosus]
OG0002760	XP_011051852.1, XP_011051853.1	XP_006563987.1, XP_393141.2	XP_011260560.2, XP_011260561.2	NP_001014586.1, NP_001014587.1, NP_001261945.1, NP_001261946.1, NP_524106.3, NP_788514.1	XP_011141444.1, XP_011141445.1	XP_032678340.1, XP_032678349.1	XP_011159349.1, XP_011159350.1	XP_024867869.1, XP_024867870.1	TGZ45619.1	DBV15_04707	LOC112452073	failed axon connections isoform X2 [Temnothorax curvispinosus]
OG0000863	XP_011061450.1	XP_006563988.3, XP_026295565.1, XP_026295566.1, XP_026295567.1, XP_026295569.1	XP_011260555.1, XP_011260556.1, XP_011260557.1, XP_011260558.1, XP_025268774.1	NP_001162721.1, NP_001162722.1, NP_001259450.1, NP_572716.3, NP_727526.2	XP_019697545.1, XP_025155931.1, XP_025155932.1, XP_025155933.1, XP_025155934.1	XP_032678294.1, XP_032678305.1, XP_032678313.1, XP_032678321.1, XP_032678327.1	XP_025990523.1, XP_025990525.1, XP_025990526.1, XP_039304570.1, XP_039304571.1	XP_024890375.1, XP_024890442.1, XP_024890513.1, XP_024890589.1, XP_024890664.1	TGZ45624.1	DBV15_04708	DBV15_04708	Uncharacterized protein DBV15_04708 [Temnothorax longispinosus]
OG0000920	XP_011061443.1, XP_011061444.1, XP_011061446.1, XP_011061447.1, XP_011061448.1	XP_006560924.2, XP_006560925.2, XP_006560926.2, XP_016766611.2, XP_393531.4	XP_025268822.1, XP_025268823.1, XP_025268824.1, XP_025268825.1, XP_025268826.1		XP_011141435.2, XP_011141436.2	XP_032676196.1, XP_032676204.1, XP_032676214.1, XP_032676223.1	XP_025990554.2, XP_025990555.2, XP_025990556.1, XP_025990557.1	XP_024884753.1, XP_024884754.1, XP_024884755.1, XP_024884756.1, XP_024884757.1, XP_024884758.1, XP_024884759.1, XP_024884760.1, XP_024884761.1, XP_024884762.1	TGZ45643.1	DBV15_04711	DBV15_04711	Protein piwi [Temnothorax longispinosus]
OG0002863	XP_011061437.1, XP_011061438.1	XP_006561244.1, XP_016766437.1, XP_623648.1	XP_011260551.1, XP_011260552.1	NP_001260957.1, NP_001260958.1, NP_610890.2	XP_011141431.1, XP_011141432.1	XP_032677197.1, XP_032677201.1	XP_011159339.2, XP_011159340.2	XP_024884747.1, XP_024884748.1, XP_024884749.1, XP_024884750.1	TGZ45644.1	DBV15_04712	DBV15_04712	CDK5 and ABL1 enzyme substrate 1 [Temnothorax longispinosus]
OG0000297	XP_011061432.1, XP_011061433.1, XP_011061434.1, XP_011061435.1, XP_011061436.1	XP_026296460.1, XP_026296461.1, XP_026296462.1, XP_026296463.1, XP_026296464.1, XP_026296465.1, XP_026296466.1, XP_026296467.1, XP_026296468.1	XP_011260545.1, XP_011260546.1, XP_011260547.1, XP_011260548.1, XP_011260549.1, XP_011260550.1	NP_001097929.1, NP_001262970.1, NP_001262971.1, NP_788742.1	XP_011150436.1, XP_011150437.1, XP_011150438.1, XP_011150439.1, XP_011150440.1, XP_019700049.1, XP_019700050.1	XP_032689116.1, XP_032689117.1, XP_032689118.1, XP_032689119.1, XP_032689121.1	XP_011159338.2, XP_025990547.1, XP_025990548.1, XP_025990549.1, XP_025990550.1, XP_039304796.1, XP_039304797.1, XP_039304798.1	XP_024884772.1, XP_024884773.1, XP_024884774.1, XP_024884775.1, XP_024884776.1, XP_024884777.1, XP_024884781.1, XP_024884782.1, XP_024884783.1, XP_024884784.1, XP_024884785.1	TGZ45645.1	DBV15_04713	LOC112462920	very low-density lipoprotein receptor-like isoform X1 [Temnothorax curvispinosus]
OG0001879	XP_011064571.1	XP_026296808.1, XP_026296809.1, XP_026296810.1, XP_026296811.1, XP_026296812.1, XP_026296813.1	XP_011258898.1, XP_011258899.1, XP_025262088.1	NP_001163767.1, NP_001287576.1, NP_001287577.1, NP_524545.2	XP_011144377.1, XP_025154605.1, XP_025154606.1, XP_025154607.1	XP_032663456.1, XP_032663457.1, XP_032663458.1, XP_032663459.1	XP_011160183.1, XP_011160184.1	XP_024891632.1	TGZ56033.1	DBV15_04745	LOC112467305	calcium-independent protein kinase C [Temnothorax curvispinosus]
OG0004234	XP_011067759.1, XP_011067760.1, XP_011067761.1	XP_001120452.2	XP_011258901.2, XP_019883622.2, XP_025262087.1	NP_651570.1	XP_011144380.2	XP_032663262.1, XP_032663263.1, XP_032663264.1	XP_025995333.2, XP_025995334.2	XP_024882520.1, XP_024887368.1	TGZ56032.1	DBV15_04746	DBV15_04746	Nidogen-1 [Temnothorax longispinosus]
OG0007801	XP_011065472.1	XP_006561935.1	XP_011261514.1	NP_001259089.1, NP_569835.1	XP_011149737.1	XP_032664792.1	XP_011158352.1, XP_039303803.1	XP_024885153.1	TGZ56021.1	DBV15_04767	DBV15_04767	D-beta-hydroxybutyrate dehydrogenase, mitochondrial [Temnothorax longispinosus]
OG0002081	XP_011069035.1, XP_011069036.1	XP_026301426.1	XP_011251544.1, XP_011251546.1, XP_011251547.1	NP_001261842.1, NP_648708.2, NP_729979.1	XP_011140831.1, XP_011140834.1, XP_011140837.1, XP_025161686.1, XP_025161687.1, XP_025161688.1	XP_032688352.1, XP_032688354.1, XP_032688355.1	XP_011155777.1, XP_039315141.1, XP_039315142.1	XP_024892921.1, XP_024892922.1, XP_024892923.1	TGZ37818.1	DBV15_04787	LOC112468113	protein phosphatase 1 regulatory subunit 3C isoform X3 [Temnothorax curvispinosus]
OG0010718			XP_025270308.1					XP_024878243.1, XP_024882360.1, XP_024889356.1	TGZ37843.1, TGZ43833.1	DBV15_04807, DBV15_12566	DBV15_04807	hypothetical protein DBV15_04807 [Temnothorax longispinosus]
OG0009316	XP_011065333.1	XP_003250277.1	XP_011250622.1	NP_611177.1	XP_011147492.1	XP_032680000.1	XP_011174253.1	XP_024889084.1	TGZ37822.1	DBV15_04812	DBV15_04812	Uncharacterized protein DBV15_04812 [Temnothorax longispinosus]
OG0000150	XP_011050824.1, XP_011055382.1, XP_011055383.1, XP_011059545.1, XP_011065372.1, XP_011067628.1	XP_006558759.1, XP_006558760.1, XP_006563567.1, XP_006567025.1, XP_026300252.1, XP_394092.3, XP_396338.2, XP_623220.1	XP_011252165.1, XP_011253498.1, XP_011254175.1, XP_011256962.2, XP_011257750.1, XP_019881991.1, XP_019882323.1, XP_019882324.1	NP_476772.1, NP_524009.2, NP_524264.1, NP_524297.1, NP_650674.1	XP_011137280.1, XP_011141041.1, XP_011147495.1, XP_011149171.1, XP_011151658.1, XP_019697841.1, XP_019699626.1, XP_025155145.1, XP_025155154.1, XP_025158615.1, XP_025163091.1	XP_032662949.1, XP_032666136.1, XP_032666137.1, XP_032666138.1, XP_032666139.1, XP_032666140.1, XP_032666141.1, XP_032666633.1, XP_032667825.1, XP_032667826.1, XP_032667827.1, XP_032672940.1, XP_032679998.1, XP_032679999.1, XP_032685023.1	XP_011166173.1, XP_011172049.1, XP_011173370.1, XP_011173371.1, XP_011174246.2, XP_025991821.1	XP_024869682.1, XP_024878605.1, XP_024879080.1, XP_024879081.1, XP_024882583.1, XP_024889086.1	TGZ37834.1, TGZ40671.1, TGZ45765.1, TGZ51049.1	DBV15_04813, DBV15_10639, DBV15_09442, DBV15_00699	DBV15_09442, DBV15_10639	Tubulin alpha chain [Temnothorax longispinosus]
OG0001119	XP_011058066.1, XP_011058067.1, XP_011058068.1, XP_011058069.1	XP_006560033.1, XP_006560034.1, XP_006560036.1, XP_624637.2	XP_011260864.1, XP_011260866.1, XP_019883930.1, XP_019883931.1	NP_001097489.1, NP_001097490.1, NP_001246588.1, NP_001261354.1, NP_647771.1, NP_728811.1, NP_728812.1	XP_011140227.1, XP_011140228.1, XP_011140229.1, XP_025156433.1	XP_032691393.1, XP_032691395.1, XP_032691396.1	XP_011167872.1, XP_011167873.1, XP_011167874.1, XP_039314410.1	XP_024868765.1, XP_024884064.1	TGZ48627.1	DBV15_04820	DBV15_04820	Uncharacterized protein DBV15_04820 [Temnothorax longispinosus]
OG0004493	XP_011058047.1	XP_397181.1	XP_011261579.1		XP_011142226.1, XP_011142228.1, XP_011142229.1, XP_025160907.1	XP_032675446.1, XP_032675447.1, XP_032675448.1, XP_032675449.1	XP_011156723.1	XP_024881781.1, XP_024881782.1, XP_024881783.1	TGZ48641.1	DBV15_04826	DBV15_04826	Signal transducer and activator of transcription [Temnothorax longispinosus]
OG0008305	XP_011058044.1	XP_016772010.2	XP_011261574.1	NP_001189230.1, NP_524373.1	XP_011142220.1	XP_032675322.1	XP_025990923.1	XP_024881774.1	TGZ48650.1	DBV15_04830	DBV15_04830	SWI/SNF complex subunit SMARCC2 [Temnothorax longispinosus]
OG0004626	XP_011065343.1, XP_011065344.1	XP_016772024.1	XP_011250625.1, XP_025271056.1	NP_001262564.1, NP_001303507.1, NP_650348.1	XP_011138682.1, XP_011138683.1	XP_032680037.1, XP_032680038.1	XP_011174307.1, XP_011174313.1	XP_024873753.1	TGZ48653.1	DBV15_04835	DBV15_04835	Methionyl-tRNA synthetase, mitochondrial [Temnothorax longispinosus]
OG0006301	XP_011065351.1	XP_006563560.1, XP_016772029.1	XP_025271051.1	NP_651224.1	XP_025163039.1, XP_025163040.1	XP_032680107.1, XP_032680108.1	XP_011174335.1	XP_024876512.1, XP_024890982.1	TGZ48631.1	DBV15_04840	DBV15_04840	Uncharacterized protein DBV15_04840 [Temnothorax longispinosus]
OG0002903	XP_011065353.1	NP_001011585.1, XP_016771941.1, XP_026301045.1, XP_026301046.1	XP_011250636.1	NP_001138108.1, NP_001356900.1, NP_733069.1	XP_011138700.1	XP_032680094.1, XP_032680095.1	XP_011174364.1, XP_011174372.1, XP_039314340.1, XP_039314341.1	XP_024879577.1, XP_024879578.1, XP_024879579.1, XP_024879580.1	TGZ48639.1	DBV15_04841	DBV15_04841	Type I inositol-1,4,5-trisphosphate 5-phosphatase [Temnothorax longispinosus]
OG0005681	XP_011065357.1	XP_006563554.1, XP_006563555.1	XP_011263067.1, XP_019884409.1		XP_011140257.1	XP_032680029.1, XP_032680030.1, XP_032680031.1	XP_011174388.1, XP_011174393.1, XP_025987261.1	XP_024888390.1	TGZ48634.1	DBV15_04844	DBV15_04844	Zinc finger protein [Temnothorax longispinosus]
OG0009317	XP_011065362.1	XP_392065.2	XP_011263064.1	NP_647745.1	XP_011140282.1	XP_032680088.1	XP_011174406.1	XP_024887572.1	TGZ48638.1	DBV15_04849	DBV15_04849	Uncharacterized protein DBV15_04849 [Temnothorax longispinosus]
OG0009318	XP_011065367.1	XP_392067.4	XP_011263060.1	NP_650995.1	XP_011140354.1	XP_032680011.1	XP_011174433.1	XP_024888699.1	TGZ48657.1	DBV15_04857	DBV15_04857	hypothetical protein DBV15_04857 [Temnothorax longispinosus]
OG0005138	XP_011065363.1, XP_011065364.1	XP_394080.3	XP_011263058.1	NP_650996.1	XP_011140372.1	XP_032680006.1, XP_032680007.1, XP_032680008.1, XP_032680009.1, XP_032680010.1	XP_011174441.1	XP_024888669.1, XP_024888677.1	TGZ48640.1	DBV15_04858	DBV15_04858	E3 ubiquitin-protein ligase HERC2 [Temnothorax longispinosus]
OG0000255	XP_011055502.1, XP_011055503.1, XP_011055505.1, XP_011055506.1, XP_011055507.1, XP_011055508.1, XP_011055509.1, XP_011055510.1, XP_011055511.1, XP_011055512.1, XP_011055513.1	XP_016772545.1, XP_016772546.1, XP_016772548.1, XP_026301508.1, XP_026301509.1, XP_026301510.1, XP_026301511.1, XP_026301512.1, XP_026301513.1	XP_011253749.1, XP_011253750.1, XP_011253753.1, XP_019882642.1, XP_019882643.1, XP_019882644.1, XP_025264973.1	NP_001260843.1, NP_610544.1, NP_724869.2	XP_011148491.1, XP_011148499.1, XP_011148524.1, XP_019699577.1, XP_019699579.1, XP_025156811.1, XP_025156812.1, XP_025156813.1, XP_025156814.1, XP_025156815.1, XP_025156816.1, XP_025156817.1	XP_032664162.1	XP_025990091.1, XP_025990092.1, XP_025990093.1, XP_025990094.1, XP_025990095.1, XP_025990096.1, XP_039308622.1	XP_024873158.1, XP_024873159.1, XP_024873161.1, XP_024873162.1, XP_024873163.1, XP_024873164.1, XP_024873165.1, XP_024873166.1	TGZ32432.1	DBV15_04864	DBV15_04864	Palmitoyltransferase [Temnothorax longispinosus]
OG0007442	XP_011055522.1	XP_393421.1	XP_011253767.1	NP_611940.1, NP_726463.1	XP_011139328.1, XP_019696957.1	XP_032679267.1	XP_011155444.1	XP_024873132.1	TGZ32448.1	DBV15_04872	DBV15_04872	putative ATP synthase subunit f, mitochondrial [Temnothorax longispinosus]
OG0006008	XP_011055525.1	XP_006559496.1	XP_011253772.1		XP_011141738.1, XP_019697613.1	XP_032679254.1, XP_032679255.1, XP_032679256.1	XP_011155448.1, XP_011155449.1, XP_011155450.1	XP_024873172.1	TGZ32439.1	DBV15_04875	DBV15_04875	Uncharacterized protein DBV15_04875 [Temnothorax longispinosus]
OG0007746	XP_011064089.1, XP_011064090.1	XP_016767627.1	XP_011264365.2	NP_572499.2	XP_011142662.1	XP_032664494.1, XP_032664495.1	XP_011155463.1	XP_024873168.1	TGZ32430.1	DBV15_04881	DBV15_04881	hypothetical protein DBV15_04881 [Temnothorax longispinosus]
OG0004170	XP_011064096.1, XP_011064097.1	XP_006567883.1, XP_006567884.1	XP_011263531.1	NP_001096936.1, NP_001259394.1, NP_001259395.1, NP_001259396.1, NP_572609.1	XP_011142651.1, XP_025160715.1	XP_032664432.1, XP_032664433.1	XP_039308919.1	XP_024873110.1	TGZ32426.1	DBV15_04883	DBV15_04883	Protein yippee-like protein [Temnothorax longispinosus]
OG0001305	XP_011064100.1	XP_016767946.2, XP_026296645.1, XP_026296646.1, XP_026296647.1	XP_011263529.1, XP_025266272.1, XP_025266273.1	NP_001247333.1, NP_651560.2	XP_025160727.1, XP_025160728.1, XP_025160729.1	XP_032664526.1, XP_032664527.1, XP_032664528.1, XP_032664529.1	XP_011155470.2, XP_039308914.1, XP_039308915.1, XP_039308916.1	XP_024873142.1, XP_024873143.1, XP_024873144.1, XP_024873145.1, XP_024873146.1, XP_024873147.1, XP_024873148.1, XP_024873149.1, XP_024873151.1	TGZ32425.1	DBV15_04885	DBV15_04885	Uncharacterized protein DBV15_04885 [Temnothorax longispinosus]
OG0004171	XP_011064106.1	XP_026296446.1, XP_397368.4	XP_011263521.1, XP_025266234.1	NP_001287171.1, NP_649525.1, NP_730906.1, NP_730908.1	XP_011142734.1, XP_011142735.1, XP_025160744.1, XP_025160745.1	XP_032664460.1	XP_025992796.2	XP_024867071.1	TGZ32427.1	DBV15_04888	DBV15_04888	Uncharacterized protein DBV15_04888 [Temnothorax longispinosus]
OG0002741	XP_011050628.1, XP_011064180.1	XP_016769264.1, XP_026301292.1	XP_019885007.2, XP_025270513.1	NP_001015499.4, NP_001036762.2, NP_001262793.1, NP_524424.2	XP_025158331.1, XP_025160705.1	XP_032664183.1, XP_032665639.1, XP_032665640.1	XP_039308727.1, XP_039311099.1	XP_024867080.1, XP_024875279.1	TGZ32451.1, TGZ45712.1	DBV15_04890, DBV15_04441	DBV15_04441	Dynein beta chain, ciliary [Temnothorax longispinosus]
OG0008176	XP_011054139.1, XP_011054140.1	XP_393700.2	XP_011258618.1	NP_523374.2	XP_011146261.1	XP_032684687.1	XP_011168267.1	XP_024870420.1	TGZ53685.1	DBV15_04902	DBV15_04902	Structural maintenance of chromosomes protein [Temnothorax longispinosus]
OG0002558	XP_011054750.1, XP_011054751.1, XP_011054752.1	NP_001157184.1, XP_001121575.2, XP_006567170.1, XP_006567171.1, XP_026295757.1, XP_394485.2	XP_011258610.2, XP_011258617.1, XP_025264242.1		XP_011151329.1	XP_032681248.1	XP_011168270.2, XP_011168273.2, XP_039311598.1	XP_024874441.1, XP_024874463.1, XP_024879089.1	TGZ53678.1, TGZ53679.1	DBV15_04905, DBV15_04904	DBV15_04904	NF-kappa-B inhibitor cactus [Temnothorax longispinosus]
OG0002559	XP_011054755.1, XP_011054756.1	XP_016768846.1, XP_016768847.1, XP_016768848.1, XP_016768849.1, XP_026298284.1	XP_011258609.1	NP_001138012.1, NP_649603.3, NP_731024.1, NP_731025.1, NP_731026.1	XP_011143485.1, XP_011143486.1	XP_032665838.1, XP_032665839.1	XP_011168281.1, XP_011168282.1	XP_024874461.1, XP_024874462.1	TGZ53677.1	DBV15_04908	DBV15_04908	Uncharacterized protein DBV15_04908 [Temnothorax longispinosus]
OG0001523		XP_026299363.1, XP_026299364.1, XP_026299365.1, XP_026299366.1, XP_026299367.1, XP_026299368.1, XP_026299369.1	XP_011262201.1, XP_011262202.1		XP_011139612.2, XP_011139613.2, XP_011139614.2, XP_025160147.1	XP_032687554.1, XP_032687555.1, XP_032687556.1, XP_032687557.1	XP_011160041.3, XP_011160042.3, XP_025989185.2, XP_039312194.1, XP_039312195.1, XP_039312196.1	XP_024874443.1, XP_024874444.1, XP_024874445.1, XP_024874446.1, XP_024874447.1	TGZ53662.1	DBV15_04916	LOC112456261	trichohyalin-like [Temnothorax curvispinosus]
OG0008483	XP_011063053.1	XP_006558850.1	XP_011262205.1	NP_001163704.1, NP_651185.1	XP_011139624.1	XP_032687545.1	XP_011160039.1	XP_024874455.1	TGZ53661.1	DBV15_04919	DBV15_04919	Uncharacterized protein DBV15_04919 [Temnothorax longispinosus]
OG0001734	XP_011063120.1	XP_006558607.2, XP_006558608.2, XP_026299354.1, XP_026299355.1, XP_026299356.1, XP_026299357.1, XP_026299358.1, XP_026299359.1, XP_026299360.1, XP_026299361.1, XP_026299362.1	XP_011262206.2	NP_001014623.1	XP_025160182.1	XP_032687561.1, XP_032687562.1, XP_032687563.1, XP_032687564.1, XP_032687565.1	XP_025989190.1, XP_025989191.1, XP_039312210.1	XP_024874450.1, XP_024874451.1, XP_024874452.1	TGZ53693.1	DBV15_04921	LOC112456264	uncharacterized protein LOC112456264 isoform X2 [Temnothorax curvispinosus]
OG0004922	XP_011055790.1	XP_026301649.1	XP_011259274.1	NP_611297.3	XP_011149230.1, XP_011149231.1, XP_011149232.1	XP_032679628.1, XP_032679629.1	XP_011155376.2, XP_039313872.1, XP_039313873.1, XP_039313874.1	XP_024869274.1	TGZ51740.1	DBV15_04937	DBV15_04937	Uncharacterized protein DBV15_04937 [Temnothorax longispinosus]
OG0003329	XP_011055719.1, XP_011055720.1	XP_006557783.1, XP_006557784.1, XP_006557785.1, XP_006557786.1	XP_011261955.2, XP_011261956.2		XP_011146727.1, XP_025162726.1, XP_025162729.1	XP_032666821.1, XP_032666822.1, XP_032666823.1, XP_032666824.1	XP_011167851.1, XP_025995407.1	XP_024869237.1	TGZ51758.1	DBV15_04946	LOC112452980	solute carrier family 2, facilitated glucose transporter member 1-like isoform X1 [Temnothorax curvispinosus]
OG0001361	XP_011055711.1, XP_011055712.1, XP_011055713.1, XP_011068662.1	NP_001229397.1, XP_006557745.2, XP_016772396.1, XP_026301489.1	XP_011250481.1, XP_011250482.1, XP_019885699.1	NP_648586.2	XP_011150242.1, XP_011150244.1, XP_025161293.1	XP_032668587.1, XP_032668588.1, XP_032668590.1, XP_032668591.1, XP_032668768.1, XP_032668769.1	XP_011166334.1, XP_011167845.1, XP_039313828.1	XP_024869227.1, XP_024869228.1, XP_024869229.1, XP_024869230.1, XP_024869231.1	TGZ51760.1	DBV15_04948	LOC112452975	histone acetyltransferase KAT2A-like [Temnothorax curvispinosus]
OG0004010	XP_011055686.1	XP_006557797.1, XP_006557798.1, XP_625293.2	XP_011264784.1, XP_025269404.1, XP_025269405.1, XP_025269406.1		XP_011153789.1, XP_011153790.1	XP_032680629.1, XP_032680630.1	XP_011162296.1, XP_039313832.1	XP_024869379.1, XP_024869380.1	TGZ51770.1	DBV15_04964	DBV15_04964	Uncharacterized protein DBV15_04964 [Temnothorax longispinosus]
OG0006013	XP_011055680.1, XP_011055681.1, XP_011055682.1	XP_006557794.1, XP_016772609.1, XP_016772610.1, XP_396394.3	XP_025269519.1		XP_019700014.1	XP_032668638.1	XP_039313700.1	XP_024869272.1	TGZ51762.1	DBV15_04968	DBV15_04968	Uncharacterized protein DBV15_04968 [Temnothorax longispinosus]
OG0001971	XP_011055669.1, XP_011055670.1, XP_011055672.1	XP_006559579.1, XP_006559580.1, XP_006559581.1, XP_006559582.1, XP_026298357.1, XP_395441.2	XP_011264873.1, XP_011264882.1, XP_011264891.1, XP_011264899.1, XP_011264908.1	NP_611046.2	XP_011137715.1	XP_032680499.1, XP_032680500.1	XP_011163998.1, XP_039313807.1	XP_024872223.1, XP_024872225.1, XP_024883161.1, XP_024883162.1	TGZ51735.1	DBV15_04972	DBV15_04972	Translation initiation factor eIF-2B subunit gamma [Temnothorax longispinosus]
OG0004438	XP_011055653.1, XP_011055654.1	XP_006571635.1	XP_011252728.1, XP_025269435.1	NP_001163464.1	XP_011154706.1, XP_011154707.1	XP_032683039.1		XP_024872240.1, XP_024872241.1, XP_024881320.1, XP_024883139.1, XP_024883140.1, XP_024883142.1	TGZ51749.1	DBV15_04983	DBV15_04983	Transmembrane protein [Temnothorax longispinosus]
OG0001277	XP_011055953.1	XP_026297548.1, XP_026297549.1, XP_026297550.1, XP_026297551.1	XP_011252720.1, XP_011252721.1, XP_011252723.1, XP_025269425.1, XP_025269426.1, XP_025269427.1, XP_025269428.1	NP_729907.1, NP_729908.1, NP_729909.1	XP_011154693.1, XP_019701195.1, XP_025153221.1, XP_025153245.1	XP_032683031.1, XP_032683032.1	XP_039313911.1, XP_039313912.1, XP_039313913.1, XP_039313914.1	XP_024872226.1, XP_024872227.1, XP_024872228.1, XP_024883164.1, XP_024883165.1	TGZ51744.1	DBV15_04984	DBV15_04984	Dual specificity protein phosphatase 22 [Temnothorax longispinosus]
OG0001453	XP_011055645.1, XP_011055646.1, XP_011055647.1, XP_011055648.1, XP_011055650.1, XP_011055651.1, XP_011055652.1	XP_006560896.3	XP_025269499.1	NP_001287456.1, NP_524438.1, NP_732658.1	XP_025153678.1, XP_025153701.1, XP_025153744.1	XP_032683092.1, XP_032683093.1, XP_032683094.1, XP_032683095.1, XP_032683096.1, XP_032683097.1	XP_025994475.2, XP_039313906.1, XP_039313907.1, XP_039313908.1, XP_039313909.1, XP_039313910.1	XP_024869295.1	TGZ51746.1	DBV15_04986	DBV15_04986	Gamma-aminobutyric acid type B receptor subunit 2 [Temnothorax longispinosus]
OG0001906	XP_011069311.1, XP_011069312.1, XP_011069313.1	XP_006571870.1, XP_006571871.1, XP_006571872.1, XP_006571873.1, XP_016772709.1, XP_016772710.1	XP_025263308.1, XP_025263309.1, XP_025263310.1, XP_025263311.1		XP_025155448.1	XP_032667634.1, XP_032667635.1	XP_025993227.1, XP_025993228.1, XP_039304736.1, XP_039304737.1	XP_024887044.1, XP_024887048.1, XP_024887054.1, XP_024887061.1, XP_024887068.1	TGZ49374.1	DBV15_04989	DBV15_04989	Ion transport peptide-like protein [Temnothorax longispinosus]
OG0009953			XP_019882691.1	NP_727152.1, NP_727153.2	XP_019700409.1	XP_032663356.1	XP_039304294.1	XP_024886660.1	TGZ49387.1	DBV15_05008	DBV15_05008	Uncharacterized protein DBV15_05008 [Temnothorax longispinosus]
OG0000892	XP_011050877.1, XP_011050878.1, XP_011050879.1, XP_011050880.1, XP_011050881.1	XP_006563497.3, XP_016772084.2	XP_011254084.1, XP_011254085.1, XP_011254086.1, XP_011254087.1, XP_025264035.1, XP_025264036.1		XP_011151830.1, XP_011151831.1, XP_011151832.1, XP_011151833.1, XP_025155488.1, XP_025155489.1, XP_025155490.1, XP_025155491.1	XP_032663339.1, XP_032663340.1, XP_032663341.1, XP_032663342.1, XP_032663343.1, XP_032663344.1, XP_032663345.1, XP_032663346.1	XP_011165831.1, XP_011165833.1, XP_039304288.1	XP_024886567.1, XP_024886573.1	TGZ49368.1, TGZ49386.1	DBV15_05010, DBV15_05009	DBV15_05009	Colorectal mutant cancer protein [Temnothorax longispinosus]
OG0001570	XP_011056070.1	XP_016772137.1, XP_394090.1	XP_011254078.1	NP_001287513.1, NP_651284.1	XP_011151812.1, XP_011151813.1, XP_011151817.1, XP_011151818.1, XP_011151820.1, XP_025155471.1, XP_025155472.1, XP_025155473.1	XP_032663347.1, XP_032663349.1, XP_032663350.1, XP_032663351.1, XP_032663352.1	XP_011165827.1, XP_011165828.1, XP_025993242.1, XP_039303889.1, XP_039303890.1	XP_024886602.1, XP_024886613.1, XP_024886622.1	TGZ49370.1	DBV15_05012	DBV15_05012	Solute carrier family 25 member 44 [Temnothorax longispinosus]
OG0007434	XP_011055336.1, XP_011056080.1	XP_026301336.1, XP_393326.4	XP_011254092.1		XP_025155485.1	XP_032663353.1, XP_032663354.1	XP_039304401.1	XP_024886633.1	TGZ49366.1	DBV15_05016	DBV15_05016	Uncharacterized protein DBV15_05016 [Temnothorax longispinosus]
OG0001571	XP_011056072.1, XP_011056074.1, XP_011056075.1	XP_006558356.1, XP_026301102.1, XP_026301103.1	XP_011254079.1, XP_011254080.1, XP_011254082.1	NP_524394.2, NP_732286.1, NP_732287.1	XP_011151822.1, XP_011151824.1, XP_025155469.1	XP_032663224.1, XP_032663225.1, XP_032663226.1, XP_032663227.1, XP_032663228.1	XP_011160425.1, XP_011160426.1, XP_011160431.1, XP_011160432.1, XP_025988498.1	XP_024886581.1, XP_024886590.1	TGZ49373.1	DBV15_05019	DBV15_05019	Fibroblast growth factor receptor [Temnothorax longispinosus]
OG0003238	XP_011049517.1	XP_006567526.1, XP_016769435.1, XP_026298607.1, XP_026298608.1, XP_026298609.1, XP_394780.3	XP_011260248.1		XP_025153868.1	XP_032663232.1, XP_032663240.1	XP_011158319.1, XP_011158321.1, XP_011158322.1, XP_025992458.1, XP_025992459.1	XP_024883100.1, XP_024887124.1	TGZ49358.1	DBV15_05032	DBV15_05032, LOC112461904	hypothetical protein DBV15_05032 [Temnothorax longispinosus]
OG0004296	XP_011049512.1, XP_011049514.1	XP_001119931.1	XP_011260240.1, XP_011260241.1	NP_001138164.1, NP_001259269.1, NP_001284942.1	XP_011149709.1, XP_011149710.1	XP_032663260.1, XP_032663268.1	XP_025992454.1, XP_025992455.1	XP_024887159.1	TGZ49359.1	DBV15_05033	DBV15_05033	Uncharacterized protein DBV15_05033 [Temnothorax longispinosus]
OG0009394	XP_011067654.1	XP_006568962.1	XP_019885332.2	NP_476948.1	XP_019698674.2	XP_032677796.1	XP_011167173.3	XP_024871584.1	TGZ52051.1	DBV15_05036	DBV15_05036	Uncharacterized protein DBV15_05036 [Temnothorax longispinosus]
OG0000081	XP_011067659.1, XP_011067660.1, XP_011067661.1, XP_011067662.1, XP_011067664.1, XP_011067665.1	XP_006568944.2, XP_006568945.2, XP_006568947.2, XP_006568948.2, XP_006568949.2, XP_006568950.2, XP_006568952.2, XP_006568953.2, XP_006568954.2, XP_006568956.2, XP_006568957.2, XP_006568958.2, XP_006568961.2, XP_016773586.2, XP_026295071.1, XP_026295072.1, XP_392202.5	XP_011268162.2, XP_025269326.1, XP_025269327.1, XP_025269328.1, XP_025269329.1, XP_025269330.1, XP_025269331.1, XP_025269332.1	NP_001261215.1, NP_001369036.1, NP_612038.2, NP_728531.1	XP_011145796.1, XP_011145797.1, XP_011145798.1, XP_011145799.1, XP_011145800.1, XP_011145801.1, XP_011145802.1, XP_019698667.1, XP_019698668.1, XP_025159822.1	XP_032677886.1, XP_032677888.1, XP_032677889.1, XP_032677890.1, XP_032677891.1, XP_032677892.1, XP_032677893.1, XP_032677894.1, XP_032677895.1, XP_032677896.1, XP_032677897.1, XP_032677898.1, XP_032677899.1, XP_032677900.1, XP_032677901.1, XP_032677902.1, XP_032677904.1, XP_032677905.1, XP_032677906.1, XP_032677907.1, XP_032677908.1, XP_032677909.1	XP_011167183.1, XP_011167184.1, XP_011167185.1, XP_011167186.1, XP_011167188.1, XP_011167189.1, XP_011167190.1, XP_011167191.1, XP_039303322.1	XP_024871616.1, XP_024871617.1, XP_024871618.1, XP_024871619.1, XP_024871620.1, XP_024871621.1, XP_024871622.1, XP_024871623.1, XP_024871624.1, XP_024871625.1	TGZ52054.1	DBV15_05039	DBV15_05039	Uncharacterized protein DBV15_05039 [Temnothorax longispinosus]
OG0007101	XP_011067697.1	XP_006561486.1	XP_011266659.1	NP_001188708.1, NP_609112.1	XP_025159808.1, XP_025159809.1	XP_032677915.1, XP_032677916.1	XP_025992628.1	XP_024871587.1	TGZ52086.1	DBV15_05049	DBV15_05049	Ras-related and estrogen-regulated growth inhibitor [Temnothorax longispinosus]
OG0004678	XP_011067698.1, XP_011067699.1	XP_026297928.1, XP_026297929.1	XP_011266655.1, XP_011266656.1, XP_011266658.1		XP_011145815.1, XP_011145816.1	XP_032677918.1, XP_032677919.1	XP_011161773.1, XP_025992623.1, XP_025992624.1	XP_024871611.1	TGZ52058.1	DBV15_05050	LOC112454447	insulin-like growth factor II [Temnothorax curvispinosus]
OG0000944	XP_011067714.1, XP_011067715.1, XP_011067716.1, XP_011067717.1, XP_011067718.1, XP_011067719.1	XP_006559728.2, XP_006559729.2, XP_006559730.2, XP_393129.4	XP_011256321.1, XP_011256322.1, XP_011256323.1	NP_001263109.1, NP_651797.1, NP_733367.1, NP_733368.1, NP_733369.1, NP_733370.1	XP_011136266.2, XP_011136268.2	XP_032681175.1, XP_032681176.1	XP_011161784.2, XP_011170954.2, XP_025992627.2, XP_039302532.1, XP_039302533.1, XP_039302534.1, XP_039302535.1	XP_024871637.1, XP_024871638.1, XP_024871639.1, XP_024871640.1, XP_024883825.1	TGZ52074.1	DBV15_05061	DBV15_05061	Neutral ceramidase [Temnothorax longispinosus]
OG0001236	XP_011067729.1, XP_011067731.1, XP_011067732.1, XP_011067733.1, XP_011067734.1, XP_011067735.1, XP_011067736.1	XP_006558153.1, XP_006558155.1, XP_006558156.1, XP_016768560.1	XP_011256328.1, XP_011256329.1, XP_011256330.1, XP_011256331.1	NP_001284764.1, NP_569876.3	XP_011136258.1, XP_011136259.1, XP_025153331.1		XP_011161791.1, XP_011161792.1, XP_011161793.1, XP_025992629.1, XP_025992630.1, XP_039302781.1, XP_039302782.1	XP_024883775.1, XP_024883782.1, XP_024883788.1, XP_024883796.1	TGZ52070.1	DBV15_05065	DBV15_05065	Synaptic vesicle glycoprotein 2B [Temnothorax longispinosus]
OG0005773		XP_003249222.1, XP_393500.1	XP_011256346.1, XP_011256347.1	NP_524381.1	XP_011136243.1, XP_019696068.1	XP_032681204.1, XP_032681205.1, XP_032681206.1, XP_032681207.1	XP_025993818.1	XP_024883611.1	TGZ52055.1	DBV15_05072	DBV15_05072	Calexcitin-2 [Temnothorax longispinosus]
OG0005097	XP_011063610.1	XP_006569662.1, XP_006569663.1, XP_016773343.1, XP_392132.1	XP_011263968.1, XP_011263969.1	NP_001260133.1, NP_609030.1	XP_011150488.1	XP_032667148.1	XP_011156210.1, XP_011156211.1	XP_024874331.1	TGZ55202.1	DBV15_05076	DBV15_05076	RING finger and CHY zinc finger domain-containing protein 1 [Temnothorax longispinosus]
OG0001221	XP_011063611.1, XP_011063612.1, XP_011063613.1	XP_006569653.1, XP_006569655.2, XP_006569656.1, XP_006569657.1, XP_393231.4	XP_011263966.1, XP_019884580.1, XP_019884581.1, XP_025262093.1	NP_511170.1, NP_996454.1, NP_996456.1, NP_996457.1	XP_011150490.1, XP_011150492.1, XP_011150493.1, XP_011150494.1, XP_025157636.1	XP_032667140.1, XP_032667141.1, XP_032667142.1, XP_032667143.1, XP_032667144.1, XP_032667145.1	XP_011156209.1, XP_025991710.1	XP_024874326.1, XP_024874327.1	TGZ55200.1	DBV15_05078	DBV15_05078	Uncharacterized protein DBV15_05078 [Temnothorax longispinosus]
OG0006953	XP_011063623.1, XP_011063624.1	XP_006569643.2	XP_011269607.1	NP_609790.1	XP_011147906.1, XP_011147907.1	XP_032682606.1	XP_011156199.1, XP_025991708.1	XP_024874204.1	TGZ55221.1	DBV15_05086	LOC112456115	NIF3-like protein 1 isoform X2 [Temnothorax curvispinosus]
OG0003771	XP_011063633.1	XP_026297392.1, XP_026297393.1	XP_011263983.1, XP_011263984.1	NP_649827.2, NP_731278.1, NP_996184.1	XP_011148736.1	XP_032679975.1, XP_032679976.1, XP_032679977.1, XP_032679978.1	XP_011156180.1, XP_039309468.1, XP_039309469.1	XP_024873072.1	TGZ55197.1	DBV15_05091	DBV15_05091	Uncharacterized protein DBV15_05091 [Temnothorax longispinosus]
OG0003623	XP_011053814.1, XP_011053815.1	XP_006568187.1, XP_006568189.1, XP_395044.2	XP_011258762.1, XP_011258764.1	NP_001285327.1, NP_573128.2	XP_011137992.1, XP_011137993.1	XP_032663498.1, XP_032663499.1	XP_011168364.1, XP_011168365.1	XP_024890003.1, XP_024890004.1	TGZ55192.1	DBV15_05094	DBV15_05094	Uncharacterized protein DBV15_05094 [Temnothorax longispinosus]
OG0004871	XP_011053713.1	XP_006568182.1	XP_011256032.1	NP_610784.1, NP_725167.1	XP_011155205.1, XP_011155206.1	XP_032688314.1, XP_032688315.1, XP_032688316.1, XP_032688318.1, XP_032688319.1	XP_011164053.1	XP_024890017.1	TGZ55212.1	DBV15_05107	DBV15_05107	Ubiquitin carboxyl-terminal hydrolase 38 [Temnothorax longispinosus]
OG0006306	XP_011065646.1, XP_011065647.1	XP_001122944.1, XP_026299412.1	XP_011265549.1	NP_001260232.1, NP_609195.1	XP_011150998.1	XP_032686306.1	XP_011156367.1	XP_024887322.1, XP_024887323.1	TGZ53603.1	DBV15_05128	LOC112464524	cytidine deaminase-like isoform X1 [Temnothorax curvispinosus]
OG0007811	XP_011065642.1	XP_006570344.1	XP_011265559.1, XP_025264791.1	NP_524517.1	XP_025160585.1, XP_025160586.1	XP_032686307.1	XP_025991499.1	XP_024887446.1	TGZ53578.1	DBV15_05133	DBV15_05133	Uncharacterized protein DBV15_05133 [Temnothorax longispinosus]
OG0004437	XP_011055613.1, XP_011055622.1	XP_394179.4	XP_025270703.1	NP_001286201.1, NP_610395.1	XP_011145091.2, XP_025160291.1	XP_032679795.1, XP_032679796.1	XP_011165464.1, XP_011165465.1, XP_039308054.1	XP_024887431.1, XP_024887432.1	TGZ53583.1	DBV15_05136	DBV15_05136	Uncharacterized protein DBV15_05136 [Temnothorax longispinosus]
OG0007447	XP_011055581.1	XP_026300726.1	XP_011250610.1	NP_523700.2, NP_725059.1	XP_011139005.1	XP_032682813.1, XP_032682816.1	XP_011165471.1	XP_024887494.1	TGZ53612.1	DBV15_05143	DBV15_05143	Homeobox protein engrailed-like protein [Temnothorax longispinosus]
OG0003326	XP_011055557.1, XP_011055567.1	XP_003251690.2, XP_006571146.2	XP_011250606.1, XP_011250608.1, XP_011250609.1		XP_011139006.2, XP_025164020.1	XP_032681106.1, XP_032681115.1, XP_032681123.1, XP_032681135.1	XP_011165473.1, XP_011165474.1, XP_039307425.1	XP_024891175.1, XP_024891184.1	TGZ53608.1	DBV15_05147	DBV15_05147	Homeobox protein engrailed-like protein [Temnothorax longispinosus]
OG0002832	XP_011058802.1	XP_006571600.1, XP_006571601.1, XP_006571602.1, XP_006571603.1, XP_006571604.1, XP_026296635.1	XP_019881987.1	NP_001188972.1, NP_611373.1, NP_725824.1	XP_011140783.1, XP_011140784.1, XP_011140785.1, XP_025158513.1	XP_032687047.1, XP_032687050.1	XP_011165507.3	XP_024877065.1, XP_024877066.1	TGZ53615.1	DBV15_05160	LOC112457956	3-hydroxyisobutyrate dehydrogenase, mitochondrial isoform X1 [Temnothorax curvispinosus]
OG0001820	XP_011056308.1, XP_011056309.1	XP_026294891.1, XP_026294892.1, XP_026294893.1, XP_026294894.1	XP_011258064.1	NP_001285434.1, NP_001285435.1, NP_573367.1, NP_573377.1, NP_573378.1	XP_025155951.1	XP_032664225.1, XP_032664227.1	XP_025990023.2, XP_039308393.1, XP_039308394.1, XP_039308395.1, XP_039308396.1, XP_039308397.1	XP_024893836.1, XP_024893837.1, XP_024893839.1, XP_024893840.1	TGZ52829.1	DBV15_05196	LOC112468741	uncharacterized protein LOC112468741 isoform X2 [Temnothorax curvispinosus]
OG0002362	XP_011056296.1, XP_011056297.1, XP_011056298.1, XP_011056299.1, XP_011056300.1, XP_011056301.1	XP_016769630.2, XP_026298509.1, XP_026298510.1	XP_011258030.1, XP_011258031.1		XP_011138027.1, XP_011138028.1, XP_011138029.1	XP_032664137.1, XP_032664138.1, XP_032664139.1	XP_025990020.2, XP_025990021.2, XP_039308279.1	XP_024893822.1, XP_024893823.1	TGZ52832.1	DBV15_05201	DBV15_05201	Guanine nucleotide exchange factor for Rab-3A [Temnothorax longispinosus]
OG0004936	XP_011056288.1	XP_006570010.1, XP_016767791.1	XP_025266148.1, XP_025266149.1		XP_011138039.1, XP_011138040.1	XP_032664332.1	XP_011156567.2, XP_039308562.1	XP_024893826.1, XP_024893827.1, XP_024893828.1, XP_024893829.1	TGZ52836.1	DBV15_05204	DBV15_05204	Phosphoinositide 3-kinase adapter protein 1 [Temnothorax longispinosus]
OG0006709	XP_011056289.1, XP_011056290.1	XP_006570013.1	XP_011258021.1, XP_011258022.1	NP_725399.1	XP_011138041.2, XP_011138042.2	XP_032664333.1	XP_011156566.1	XP_024893832.1	TGZ52835.1	DBV15_05205	DBV15_05205	WAP, kazal, immunoglobulin, kunitz and NTR domain-containing protein [Temnothorax longispinosus]
OG0004009	XP_011055616.1, XP_011055617.1	NP_001119715.2, XP_026299326.1	XP_011256937.1	NP_001285637.1, NP_001285638.1, NP_608961.2	XP_011154777.2, XP_025154798.1, XP_025154834.1	XP_032666840.1, XP_032666841.1	XP_025992386.1	XP_024869126.1, XP_024871561.1	TGZ50500.1	DBV15_05223	DBV15_05223	Uncharacterized protein DBV15_05223 [Temnothorax longispinosus]
OG0000900	XP_011055596.1, XP_011055597.1, XP_011055598.1	NP_001091684.1, XP_006563390.1, XP_026301050.1	XP_011256957.1, XP_011256959.1, XP_025269463.1	NP_001033821.1, NP_001245469.1, NP_001245470.1, NP_001245471.1, NP_001245472.2, NP_001245473.1, NP_001245474.1, NP_001245475.1, NP_001245476.1, NP_001245477.1, NP_001284791.1, NP_001284792.1, NP_001368969.1, NP_569940.2, NP_726761.2	XP_011140882.1, XP_011140885.1, XP_011140886.1	XP_032667820.1, XP_032667821.1, XP_032667822.1, XP_032667823.1	XP_039313773.1, XP_039313774.1, XP_039313775.1	XP_024888818.1	TGZ50535.1	DBV15_05232	DBV15_05232	Double-stranded RNA-specific editase Adar [Temnothorax longispinosus]
OG0007088	XP_011067449.1	XP_001121462.1	XP_011260935.2, XP_011267727.1	NP_001260562.1, NP_001260563.1, NP_609950.1	XP_011150331.1	XP_032673429.1	XP_011155675.1	XP_024888683.1	TGZ38032.1	DBV15_05260	DBV15_05260	putative DNA-directed RNA polymerases I and III subunit RPAC2 [Temnothorax longispinosus]
OG0000485	XP_011058321.1, XP_011058322.1, XP_011058323.1, XP_011058324.1, XP_011058325.1, XP_011058327.1	XP_006568801.1, XP_016773550.1, XP_016773551.1, XP_016773552.1, XP_016773553.1, XP_397226.2	XP_011254671.1, XP_011254672.1, XP_011254673.1, XP_019882829.1		XP_011148351.1, XP_011148352.1, XP_019699397.1, XP_019699398.1, XP_025159288.1	XP_032670107.1, XP_032670108.1, XP_032670109.1, XP_032670110.1, XP_032670111.1	XP_039305562.1, XP_039305563.1, XP_039305564.1, XP_039305565.1, XP_039305566.1, XP_039305567.1, XP_039305568.1	XP_024875480.1, XP_024875481.1, XP_024875482.1, XP_024875484.1, XP_024875485.1, XP_024875486.1, XP_024879693.1, XP_024879702.1, XP_024879710.1, XP_024879719.1, XP_024879727.1, XP_024879736.1	TGZ38030.1	DBV15_05291	DBV15_05291	Tetratricopeptide repeat protein 39B [Temnothorax longispinosus]
OG0005396	XP_011054726.1	NP_001239355.1	XP_011259129.2, XP_011267636.1	NP_731267.1, NP_731268.1	XP_011147153.1, XP_011147154.1, XP_011147897.2	XP_032682624.1, XP_032682625.1	XP_011169970.2	XP_024878341.1	TGZ54944.1	DBV15_05296	DBV15_05296	Protein hunchback [Temnothorax longispinosus]
OG0005616	XP_011062784.1	XP_016766917.2, XP_026295664.1	XP_011268134.1	NP_001162702.1, NP_001285017.1, NP_572476.2	XP_011136664.1	XP_032683993.1	XP_011159119.2, XP_039312048.1	XP_024878323.1, XP_024878324.1	TGZ54916.1	DBV15_05300	LOC112458769	mitoguardin isoform X1 [Temnothorax curvispinosus]
OG0005615	XP_011062782.1	NP_001035357.1, XP_026295136.1, XP_026295137.1	XP_011268121.1	NP_001286875.1, NP_523861.1	XP_011136660.1, XP_011136661.1, XP_025155540.1	XP_032683994.1, XP_032683995.1	XP_011159117.1		TGZ54917.1	DBV15_05301	DBV15_05301	Protein unzipped [Temnothorax longispinosus]
OG0007690	XP_011062795.1, XP_011062796.1	XP_026295176.1	XP_011268059.1, XP_025268114.1	NP_609092.1	XP_011136674.1	XP_032684002.1	XP_011159123.2	XP_024878297.1	TGZ54921.1	DBV15_05305	DBV15_05305	DnaJ-like protein subfamily C member 28 [Temnothorax longispinosus]
OG0008473	XP_011062807.1	XP_394614.1	XP_011267596.1	NP_649099.1	XP_011136683.1	XP_032683990.1	XP_025993554.1, XP_039311771.1	XP_024878294.1	TGZ54940.1	DBV15_05311	DBV15_05311	putative aldehyde dehydrogenase family 7 member A1-like protein [Temnothorax longispinosus]
OG0005617	XP_011062824.1, XP_011062825.1	XP_624710.1	XP_011267166.1, XP_011267239.1	NP_648956.1, NP_730244.1	XP_011136708.1	XP_032684007.1, XP_032684008.1	XP_011159142.1	XP_024878361.1, XP_024878362.1	TGZ54935.1	DBV15_05316	DBV15_05316	Protein rogdi [Temnothorax longispinosus]
OG0006226	XP_011062976.1	XP_003249400.1	XP_011266846.1		XP_011146654.1, XP_011146656.1, XP_025162568.1	XP_032690263.1	XP_025993566.1, XP_039302761.1, XP_039302796.1, XP_039311836.1	XP_024878319.1	TGZ54934.1	DBV15_05317	DBV15_05317	Uncharacterized protein DBV15_05317 [Temnothorax longispinosus]
OG0000928	XP_011062836.1, XP_011062837.1, XP_011062839.1, XP_011062840.1, XP_011062841.1, XP_011062843.1	XP_006559294.1, XP_006559296.1, XP_016770912.1, XP_026300106.1, XP_026300107.1	XP_011260747.1, XP_011260749.1, XP_025268123.1	NP_001246876.1, NP_001303375.1	XP_019698904.2, XP_019698905.1, XP_025162512.1, XP_025162515.1, XP_025162518.1, XP_025162521.1, XP_025162527.1, XP_025162531.1, XP_025162533.1	XP_032687839.1, XP_032687840.1, XP_032687842.1	XP_011159147.1, XP_025995567.1, XP_039311827.1, XP_039311829.1	XP_024878313.1, XP_024878314.1, XP_024878316.1	TGZ54943.1	DBV15_05318	DBV15_05318	Poly(RC)-binding protein 3 [Temnothorax longispinosus]
OG0001867	XP_011062858.1, XP_011062859.1, XP_011062860.1, XP_011062862.1	XP_006559321.1, XP_395280.4	XP_011260762.1, XP_011260763.1	NP_001163750.1, NP_001262509.1, NP_524880.2, NP_731739.1	XP_011146636.1, XP_011146637.1, XP_011146638.1, XP_011146639.1	XP_032687863.1, XP_032687864.1	XP_025995574.1, XP_025995575.2, XP_039311830.1, XP_039311831.1	XP_024878350.1, XP_024878351.1, XP_024878352.1	TGZ54914.1	DBV15_05320	DBV15_05320	Malic enzyme [Temnothorax longispinosus]
OG0006224	XP_011062864.1, XP_011062865.1	XP_006559323.1	XP_011260766.1	NP_001189211.1, NP_001287307.1, NP_650206.1	XP_011146635.1	XP_032687866.1	XP_011159163.1	XP_024878310.1, XP_024878311.1	TGZ54913.1	DBV15_05323	LOC112458761	F-box only protein 9 isoform X1 [Temnothorax curvispinosus]
OG0010218	XP_011062885.1	XP_006559333.1	XP_019883903.2		XP_011151512.1	XP_032666617.1		XP_024878334.1	TGZ54930.1	DBV15_05331	DBV15_05331	Uncharacterized protein DBV15_05331 [Temnothorax longispinosus]
OG0001869	XP_011062979.1	XP_006564534.1, XP_392905.2	XP_011255374.2, XP_011255375.1, XP_011255376.1, XP_011255377.1, XP_011255378.1	NP_001097251.1, NP_001097252.1, NP_523671.1, NP_724860.2	XP_011143487.1, XP_019698096.1, XP_019698097.1, XP_025163122.1, XP_025163123.1	XP_032665577.1, XP_032665578.1, XP_032665579.1, XP_032665580.1	XP_011163552.1, XP_025992954.1	XP_024878264.1, XP_024878265.1	TGZ54933.1	DBV15_05332	DBV15_05332	cAMP-dependent protein kinase type II regulatory subunit [Temnothorax longispinosus]
OG0001868	XP_011062889.1, XP_011062890.1, XP_011062891.1, XP_011062893.1, XP_011062894.1	XP_016772928.1, XP_016772930.1	XP_011255363.1, XP_011255364.1	NP_523467.1, NP_722907.1	XP_011151317.1, XP_011151318.1, XP_011151319.1, XP_019700257.1	XP_032681345.1, XP_032681346.1, XP_032681347.1, XP_032681348.1	XP_011163546.1, XP_011163547.1, XP_011163548.1, XP_025992936.1	XP_024878287.1, XP_024878288.1	TGZ54927.1	DBV15_05334	DBV15_05334	Uncharacterized protein DBV15_05334 [Temnothorax longispinosus]
OG0000817	XP_011062897.1, XP_011062898.1, XP_011062899.1, XP_011062900.1, XP_011062902.1	XP_026295929.1	XP_011255365.2, XP_011255366.2, XP_011255367.2, XP_025270057.1	NP_001188754.1, NP_001188755.1, NP_609287.3	XP_011135308.1, XP_025157596.1, XP_025157606.1	XP_032682632.1, XP_032682633.1, XP_032682634.1, XP_032682635.1, XP_032682636.1	XP_025992935.1, XP_039312073.1, XP_039312074.1, XP_039312075.1, XP_039312076.1, XP_039312077.1	XP_024878275.1, XP_024878276.1, XP_024878277.1, XP_024878278.1, XP_024878279.1, XP_024878280.1, XP_024878281.1, XP_024878282.1, XP_024878283.1, XP_024878285.1	TGZ54926.1	DBV15_05335	DBV15_05335	Uncharacterized protein DBV15_05335 [Temnothorax longispinosus]
OG0009716	XP_011056922.1	XP_026300754.1	XP_011266949.1		XP_019699854.1	XP_032690754.1	XP_039315312.1	XP_024883451.1	TGZ56880.1	DBV15_05340	DBV15_05340	Uncharacterized protein DBV15_05340 [Temnothorax longispinosus]
OG0003675	XP_011057029.1, XP_011057036.1, XP_011057046.1, XP_011057054.1, XP_011057062.1		XP_011266943.1, XP_025263824.1, XP_025263825.1		XP_019698252.1, XP_025161585.1	XP_032669024.1	XP_025997367.1, XP_025997368.1, XP_039315306.1	XP_024883472.1, XP_024883473.1, XP_024883474.1	TGZ56881.1	DBV15_05341	DBV15_05341	Uncharacterized protein DBV15_05341 [Temnothorax longispinosus]
OG0003064	XP_011056984.1, XP_011056992.1, XP_011057002.1, XP_011057010.1, XP_011057018.1	XP_026301121.1, XP_395667.3	XP_011266944.1, XP_011266945.1, XP_011266946.1, XP_011266947.1, XP_025263826.1	NP_572382.1	XP_011144095.1, XP_011144096.1		XP_011173028.1	XP_024883408.1, XP_024883409.1, XP_024883410.1	TGZ56882.1	DBV15_05342	LOC112462081	monocyte to macrophage differentiation factor 2 isoform X2 [Temnothorax curvispinosus]
OG0003582	XP_011051606.1	XP_026300991.1	XP_011266939.2	NP_001247366.1, NP_001247367.1, NP_001263104.1, NP_001287608.1, NP_524873.1, NP_733358.1, NP_733359.1, NP_733360.1, NP_733361.1	XP_011148153.1, XP_011148154.1	XP_032685309.1	XP_011160667.1	XP_024883500.1	TGZ56878.1	DBV15_05346	DBV15_05346	Ferritin [Temnothorax longispinosus]
OG0001791	XP_011051587.1	XP_026299665.1, XP_026299666.1, XP_026299667.1, XP_026299668.1, XP_026299669.1, XP_026299670.1	XP_011267794.1	NP_650472.2	XP_011147780.1, XP_011147781.1, XP_019699170.1	XP_032669370.1, XP_032669371.1, XP_032669372.1	XP_025995579.2, XP_025995580.2, XP_039307290.1	XP_024883505.1, XP_024883506.1, XP_024883507.1, XP_024883508.1, XP_024883509.1, XP_024883510.1, XP_024883511.1	TGZ56895.1	DBV15_05354	DBV15_05354	Activating signal cointegrator 1 complex subunit 3 [Temnothorax longispinosus]
OG0002528	XP_011051585.1	XP_026299350.1, XP_625201.3	XP_011267790.1, XP_019885276.1, XP_025263832.1		XP_011147784.1, XP_025155903.1	XP_032669377.1, XP_032669378.1, XP_032669379.1, XP_032669380.1	XP_025995581.1, XP_025995582.1, XP_025995583.1, XP_039307286.1, XP_039307287.1	XP_024883514.1, XP_024883515.1, XP_024883517.1, XP_024883518.1	TGZ56892.1	DBV15_05357	DBV15_05357	Malonyl-CoA decarboxylase, mitochondrial [Temnothorax longispinosus]
OG0002453	XP_011065045.1, XP_011065054.1	XP_006562367.1, XP_624234.2	XP_011263157.2, XP_011263160.2, XP_011263163.1, XP_025263900.1	NP_001286475.1, NP_725521.1	XP_025157099.1, XP_025157100.1	XP_032681035.1, XP_032681036.1, XP_032681037.1	XP_039307293.1, XP_039307294.1, XP_039307295.1, XP_039307296.1	XP_024883534.1, XP_024883535.1, XP_024883536.1	TGZ56869.1	DBV15_05361	DBV15_05361	Uncharacterized protein DBV15_05361 [Temnothorax longispinosus]
OG0001400	XP_011065131.1, XP_011065143.1, XP_011065152.1, XP_011065160.1	XP_006562359.1, XP_006562360.1, XP_006562361.1, XP_006562362.1	XP_011266955.1, XP_011266956.1	NP_652073.2, NP_726389.4	XP_011146934.1, XP_019698982.1, XP_025161245.1	XP_032683005.1, XP_032683006.1, XP_032683007.1, XP_032683008.1, XP_032683009.1	XP_025986375.1, XP_025986376.1, XP_039307088.1, XP_039307089.1	XP_024883402.1, XP_024883403.1, XP_024883404.1, XP_024883405.1, XP_024883407.1	TGZ56874.1	DBV15_05368	DBV15_05368	Alpha-catulin [Temnothorax longispinosus]
OG0007420	XP_011055061.1	XP_395584.4	XP_011262457.2	NP_001015187.2, NP_001015188.2, NP_001263164.1	XP_011146374.1	XP_032663783.1	XP_039305581.1	XP_024875532.1	TGZ32549.1	DBV15_05375	DBV15_05375	Dnaj-like subfamily c member 16-like protein [Temnothorax longispinosus]
OG0002154	XP_011055041.1, XP_011055042.1, XP_011055043.1, XP_011055044.1, XP_011055045.1	XP_001121251.1, XP_016773631.1	XP_011251228.1, XP_011251230.1, XP_025265278.1, XP_025265279.1	NP_001246867.1, NP_524704.1, NP_730653.1	XP_011146391.1, XP_025156421.1	XP_032663886.1, XP_032663888.1	XP_011158808.1, XP_011158809.1, XP_025986810.1	XP_024875540.1, XP_024875541.1	TGZ32554.1	DBV15_05388	DBV15_05388	putative E3 ubiquitin-protein ligase makorin-1 [Temnothorax longispinosus]
OG0001682	XP_011055030.1, XP_011055031.1, XP_011055207.1	XP_006560898.1, XP_625035.2	XP_011251244.1, XP_011251245.1, XP_011251246.1		XP_011146399.1, XP_011146400.1, XP_019698837.1	XP_032663883.1, XP_032663884.1, XP_032663885.1	XP_011158824.2, XP_011158826.2, XP_025986746.2, XP_039305136.1, XP_039305137.1, XP_039305138.1	XP_024876634.1, XP_024876635.1, XP_024876636.1, XP_024892898.1, XP_024892899.1, XP_024892900.1	TGZ32545.1	DBV15_05400	DBV15_05400	Uncharacterized protein DBV15_05400 [Temnothorax longispinosus]
OG0004420	XP_011055029.1	XP_016766305.2, XP_624483.4	XP_011251247.1, XP_011251248.1		XP_011147937.2, XP_025158416.1	XP_032664023.1, XP_032664025.1	XP_011158832.2, XP_011158833.2, XP_011158834.2, XP_025986737.2	XP_024881942.1, XP_024881943.1	TGZ32522.1	DBV15_05404	DBV15_05404	Ras guanine nucleotide exchange factor E [Temnothorax longispinosus]
OG0003263	XP_011051232.1, XP_011051233.1	XP_006563451.1, XP_625228.3	XP_011269744.1, XP_011269745.1, XP_011269746.1	NP_001262515.1, NP_524334.1	XP_011142117.1, XP_011142118.1	XP_032675399.1, XP_032675400.1	XP_011164686.1, XP_011164688.1, XP_011164689.1	XP_024873233.1, XP_024873234.1	TGZ46155.1	DBV15_05411	DBV15_05411	Polyadenylate-binding protein-interacting protein 2B [Temnothorax longispinosus]
OG0005864	XP_011051239.1	XP_006559268.1, XP_026301223.1, XP_026301224.1	XP_011261864.1, XP_025267147.1	NP_001247139.1, NP_652611.1	XP_011142123.1	XP_032675440.1	XP_011164693.1	XP_024873232.1	TGZ46157.1	DBV15_05413	DBV15_05413	Serine/arginine-rich splicing factor 1 [Temnothorax longispinosus]
OG0000263	XP_011051250.1, XP_011051251.1, XP_011063007.1, XP_011063008.1, XP_011063010.1	XP_001120613.2, XP_016773395.2, XP_016773396.2, XP_016773398.2, XP_016773400.2, XP_026299083.1, XP_026301049.1	XP_011253558.1, XP_011261867.1	NP_001036311.2, NP_001036312.1, NP_001036313.1, NP_001036314.1, NP_001262831.1, NP_001287440.1, NP_001303574.1, NP_572695.2, NP_572746.1, NP_608991.2, NP_648664.2, NP_650964.1, NP_651024.1, NP_732612.1, NP_788887.1	XP_011135636.1, XP_011135637.1, XP_011139283.1, XP_011139284.1, XP_011139285.1, XP_011139288.1, XP_011142140.1, XP_011147286.1, XP_011147287.1, XP_025153128.1, XP_025163632.1	XP_032680154.1, XP_032683762.1, XP_032683763.1, XP_032685981.1, XP_032685982.1	XP_011168448.1, XP_011168449.1, XP_025991932.1, XP_025991933.1, XP_025992331.1	XP_024884001.1, XP_024884002.1, XP_024884003.1, XP_024888281.1, XP_024888937.1	TGZ46159.1, TGZ51496.1, TGZ57714.1	DBV15_05415, DBV15_02254, DBV15_08315	DBV15_08315	Dehydrogenase/reductase SDR family member 11 [Temnothorax longispinosus]
OG0000067	XP_011051240.1, XP_011051241.1, XP_011051242.1, XP_011051244.1, XP_011051245.1, XP_011051246.1, XP_011051247.1, XP_011051248.1, XP_011051249.1	XP_016772113.1, XP_016772115.2, XP_026301213.1, XP_026301214.1, XP_026301215.1, XP_026301216.1, XP_026301217.1, XP_026301218.1, XP_026301219.1, XP_026301220.1, XP_026301221.1	XP_011261850.2, XP_011261851.2, XP_011261854.2, XP_011261855.2, XP_011261856.2, XP_011261857.2, XP_011261858.2, XP_011261859.2, XP_011261860.2, XP_011261861.2	NP_001096983.2, NP_001245675.1, NP_001245676.1, NP_001259559.1, NP_001259560.1, NP_001303564.1, NP_001334679.1, NP_001334680.1, NP_001334681.1, NP_573001.2	XP_011142132.1, XP_011142134.1, XP_011142135.1, XP_011142136.1, XP_019697725.1, XP_025163488.1, XP_025163523.1, XP_025163573.1, XP_025163620.1, XP_025163621.1, XP_025163624.1, XP_025163628.1, XP_025163633.1	XP_032675416.1, XP_032675417.1, XP_032675418.1, XP_032675419.1, XP_032675420.1, XP_032675422.1, XP_032675423.1, XP_032675424.1, XP_032675425.1, XP_032675426.1, XP_032675427.1, XP_032675428.1, XP_032675429.1, XP_032675430.1, XP_032675431.1, XP_032675432.1, XP_032675433.1	XP_025991928.1, XP_039314194.1, XP_039314195.1, XP_039314196.1, XP_039314197.1, XP_039314198.1, XP_039314199.1, XP_039314200.1, XP_039314201.1, XP_039314202.1, XP_039314203.1, XP_039314204.1, XP_039314205.1	XP_024886514.1, XP_024886515.1, XP_024886517.1, XP_024886518.1, XP_024886519.1, XP_024886520.1, XP_024886521.1, XP_024886522.1, XP_024886523.1, XP_024886524.1	TGZ46160.1	DBV15_05416	DBV15_05416	Uncharacterized protein DBV15_05416 [Temnothorax longispinosus]
OG0015824								XP_024886565.1	TGZ46137.1	DBV15_05423	DBV15_05423	Uncharacterized protein DBV15_05423 [Temnothorax longispinosus]
OG0002351	XP_011055171.1, XP_011055172.1, XP_011055173.1, XP_011055174.1, XP_011055175.1, XP_011055176.1	XP_394109.3	XP_011258743.1, XP_011258744.1, XP_025262341.1, XP_025262353.1	NP_001263143.1, NP_476867.1	XP_011142258.1, XP_025160909.1	XP_032675485.1	XP_011164712.1, XP_011164713.1, XP_011164714.1, XP_039314207.1	XP_024886537.1, XP_024886538.1	TGZ46133.1	DBV15_05424	DBV15_05424	G protein-coupled receptor kinase [Temnothorax longispinosus]
OG0005412	XP_011055157.1, XP_011055158.1	XP_006560704.2, XP_016772223.2, XP_392090.4	XP_011258739.1	NP_523806.2	XP_011142257.1	XP_032675495.1	XP_011164711.1	XP_024886539.1, XP_024886540.1, XP_024886541.1	TGZ46135.1	DBV15_05426	DBV15_05426	Lysyl oxidase-like protein 3 [Temnothorax longispinosus]
OG0002798	XP_011055163.1, XP_011055165.1, XP_011055166.1, XP_011055167.1	XP_006560707.1, XP_006560708.1	XP_011258736.1, XP_019883579.1	NP_001262566.1, NP_001287327.1, NP_650369.3	XP_011142255.1, XP_025160916.1	XP_032675456.1, XP_032675457.1, XP_032675458.1	XP_011164723.2, XP_025991945.2	XP_024886530.1, XP_024886533.1	TGZ46139.1	DBV15_05429	DBV15_05429	Phosphodiesterase [Temnothorax longispinosus]
OG0007427	XP_011055152.1, XP_011055153.1	XP_016772255.1	XP_011261594.1		XP_011142248.1, XP_011142249.1	XP_032675271.1	XP_011170021.1	XP_024884684.1, XP_024884685.1	TGZ46146.1	DBV15_05432	DBV15_05432	Uncharacterized protein DBV15_05432 [Temnothorax longispinosus]
OG0001019	XP_011055146.1, XP_011055147.1	NP_001229447.1, XP_026301037.1, XP_026301038.1, XP_026301039.1, XP_026301040.1, XP_026301041.1	XP_011261588.1, XP_011261589.1, XP_019884093.1, XP_025264559.1, XP_025264586.1, XP_025264663.1	NP_001284752.1, NP_001284753.1, NP_476754.1	XP_011142233.2, XP_011142234.2, XP_011142235.2, XP_011142236.1, XP_011142237.1, XP_011142238.1, XP_011142239.1, XP_011142240.1, XP_025160954.1	XP_032675441.1, XP_032675442.1, XP_032675443.1, XP_032675445.1	XP_039315026.1	XP_024883222.1, XP_024884687.1	TGZ46142.1	DBV15_05436	DBV15_05436	Protein suppressor of sable [Temnothorax longispinosus]
OG0007425	XP_011055144.1, XP_011055145.1	XP_624537.1	XP_011261582.1	NP_647660.1	XP_011142231.1	XP_032675454.1	XP_039315036.1	XP_024883217.1, XP_024883219.1	TGZ46143.1	DBV15_05437	LOC112461975	U6 snRNA-associated Sm-like protein LSm8 isoform X1 [Temnothorax curvispinosus]
OG0006119	XP_011059305.1	XP_026301242.1, XP_026301243.1	XP_011258942.2	NP_001104390.2, NP_001104391.2, NP_001263162.1, NP_001288144.1	XP_011136522.1	XP_032674633.1	XP_011169430.1	XP_024875076.1	TGZ53108.1	DBV15_05446	DBV15_05446	Metal transporter CNNM2 [Temnothorax longispinosus]
OG0000258	XP_011059310.1, XP_011059311.1	XP_001121000.2, XP_006563577.1, XP_006563578.1, XP_006563579.1, XP_006563581.1, XP_016772298.1, XP_016772299.1, XP_026301129.1	XP_011258946.1, XP_011258947.1, XP_011258948.1, XP_019883619.1, XP_025262078.1, XP_025262079.1, XP_025262080.1	NP_001163315.1, NP_001163316.1, NP_001163317.1, NP_001163318.1, NP_001163319.1, NP_001163320.1, NP_525123.2, NP_728610.1, NP_728611.1, NP_728612.1	XP_011150714.1, XP_025162196.1, XP_025162197.1, XP_025162198.1, XP_025162199.1	XP_032674607.1, XP_032674608.1, XP_032674609.1, XP_032674610.1, XP_032674611.1	XP_011169417.1, XP_011169418.1, XP_011169421.1, XP_025994089.1, XP_039303718.1, XP_039303719.1, XP_039303720.1, XP_039303721.1, XP_039303722.1, XP_039303723.1, XP_039303725.1	XP_024875087.1, XP_024875088.1, XP_024875089.1, XP_024875090.1, XP_024875091.1, XP_024875092.1, XP_024875094.1, XP_024875095.1, XP_024875096.1, XP_024875097.1	TGZ53127.1	DBV15_05450	DBV15_05450	Poly(U)-binding-splicing factor half pint [Temnothorax longispinosus]
OG0004517	XP_011059312.1, XP_011059313.1	XP_006563576.1, XP_026301131.1	XP_011258952.1, XP_011258953.1	NP_001246121.1, NP_001246122.1, NP_001286118.1	XP_011150717.1	XP_032674616.1	XP_011169416.1, XP_025994092.1, XP_039303726.1	XP_024875101.1	TGZ53128.1	DBV15_05451	DBV15_05451	Uncharacterized protein DBV15_05451 [Temnothorax longispinosus]
OG0000487	XP_011059314.1, XP_011059315.1, XP_011059316.1, XP_011059318.1, XP_011059319.1, XP_011059320.1	XP_016772289.2, XP_026301255.1	XP_011254397.1, XP_011254398.1, XP_011254399.1, XP_011254400.1	NP_001014549.1, NP_001137752.1, NP_611908.2, NP_726441.1, NP_995935.1, NP_995936.2	XP_011150720.1, XP_025162183.1, XP_025162184.1, XP_025162185.1, XP_025162186.1, XP_025162187.1, XP_025162188.1	XP_032674598.1, XP_032674599.1, XP_032674600.1, XP_032674601.1, XP_032674602.1, XP_032674603.1, XP_032674605.1, XP_032674606.1	XP_039303678.1, XP_039303679.1, XP_039303680.1, XP_039303681.1, XP_039303682.1, XP_039303683.1, XP_039303684.1	XP_024875082.1, XP_024875083.1, XP_024875084.1, XP_024875085.1, XP_024875086.1	TGZ53129.1	DBV15_05452	DBV15_05452	STE20-like serine/threonine-protein kinase [Temnothorax longispinosus]
OG0005511	XP_011059321.1	XP_006563657.1	XP_011254401.1, XP_025264087.1	NP_001262025.1, NP_001303372.1, NP_649070.1	XP_011150721.1, XP_011150722.1	XP_032674667.1	XP_011169415.1, XP_039303808.1	XP_024875103.1	TGZ53130.1	DBV15_05453	DBV15_05453	60S ribosomal protein L26 [Temnothorax longispinosus]
OG0004518	XP_011059334.1	XP_016772167.1	XP_011254403.1, XP_011254404.1	NP_001286785.1, NP_611839.1	XP_011143559.1	XP_032678239.1, XP_032678240.1	XP_011173731.1, XP_039303841.1	XP_024870500.1, XP_024870510.1, XP_024870519.1, XP_024870527.1	TGZ53125.1	DBV15_05456	DBV15_05456	U4/U6.U5 small nuclear ribonucleoprotein 27 kDa protein [Temnothorax longispinosus]
OG0004361	XP_011052523.1	XP_623285.1	XP_011258665.1	NP_001245907.1, NP_001260117.1, NP_476595.1, NP_723137.1, NP_723138.1, NP_723139.1	XP_011151421.1, XP_025161048.1	XP_032674184.1	XP_011176133.1	XP_024883255.1, XP_024883256.1	TGZ53096.1	DBV15_05468	DBV15_05468	Eukaryotic initiation factor 4A-II [Temnothorax longispinosus]
OG0004631	XP_011065677.1, XP_011065690.1	XP_006557708.2	XP_011251155.1	NP_001286614.1, NP_477054.1	XP_011140346.1, XP_011140348.1, XP_011140349.1	XP_032676378.1, XP_032676379.1	XP_011167437.2	XP_024883276.1, XP_024888040.1	TGZ53115.1, TGZ53881.1	DBV15_05470, DBV15_01844	DBV15_01844, DBV15_05470, LOC112462015	60S ribosomal protein L11 [Temnothorax longispinosus]
OG0000599	XP_011065649.1	XP_006569839.1, XP_006569840.1, XP_006569841.3, XP_006569842.1, XP_006569843.1, XP_006569844.1, XP_016769065.2, XP_393589.3	XP_011251141.1, XP_011251142.1, XP_011251143.1, XP_011251144.1, XP_011251145.1, XP_011251146.1, XP_011251147.1	NP_001245927.1, NP_001245928.1, NP_001245929.1, NP_542943.2, NP_723249.1, NP_723251.1	XP_011140352.1, XP_011140353.2, XP_011140356.1, XP_011140357.1, XP_019697263.1	XP_032676381.1	XP_011167433.1, XP_011167434.1, XP_025988698.1, XP_025988699.1, XP_025988700.2, XP_039305083.1	XP_024883283.1, XP_024883284.1, XP_024883285.1, XP_024883286.1, XP_024883287.1, XP_024883288.1, XP_024883289.1, XP_024883290.1	TGZ53116.1	DBV15_05471	DBV15_05471	Uncharacterized protein DBV15_05471 [Temnothorax longispinosus]
OG0002058	XP_011065559.1, XP_011065567.1, XP_011065577.1, XP_011065587.1, XP_011065596.1	XP_006563980.2, XP_016766957.2	XP_025263594.1	NP_001097825.1, NP_732242.2, NP_996226.2	XP_025160842.1	XP_032676331.1	XP_025988696.1, XP_039305152.1, XP_039305156.1, XP_039305164.1, XP_039305168.1, XP_039305173.1	XP_024883305.1, XP_024883306.1, XP_024883307.1, XP_024883308.1, XP_024883309.1	TGZ53114.1	DBV15_05473	LOC112462028	Down syndrome cell adhesion molecule-like protein Dscam2 isoform X4 [Temnothorax curvispinosus]
OG0008194	XP_011054767.1	XP_625027.1	XP_011264147.1	NP_001286506.1, NP_524808.3	XP_011154016.1	XP_032676327.1	XP_011167420.1	XP_024883271.1	TGZ53118.1	DBV15_05477	DBV15_05477	Elongation factor 1-beta\\' [Temnothorax longispinosus]
OG0003339	XP_011056269.1, XP_011056270.1	XP_006562875.3	XP_011252023.2, XP_011252025.2, XP_025264967.1	NP_609934.3	XP_011154458.2, XP_025159453.1, XP_025159454.1, XP_025159455.1, XP_025159456.1	XP_032677607.1, XP_032677608.1, XP_032677609.1	XP_039308567.1	XP_024868355.1, XP_024868356.1	TGZ46771.1	DBV15_05478	DBV15_05478	Uncharacterized protein DBV15_05478 [Temnothorax longispinosus]
OG0007476	XP_011056266.1, XP_011056267.1, XP_011056268.1	XP_006562870.1	XP_011252012.1	NP_524931.1	XP_011154459.1	XP_032677606.1	XP_025990038.2	XP_024876233.1	TGZ46772.1	DBV15_05479	DBV15_05479	Uncharacterized protein DBV15_05479 [Temnothorax longispinosus]
OG0010282		XP_003250185.1	XP_011252011.1		XP_011154460.1	XP_032677499.1	XP_011156539.1	XP_024876234.1	TGZ46757.1	DBV15_05481	DBV15_05481	Uncharacterized protein DBV15_05481 [Temnothorax longispinosus]
OG0006248	XP_011063689.1, XP_011063690.1	XP_625100.1	XP_025266331.1, XP_025266333.1	NP_001285505.1, NP_608420.1	XP_011154472.1, XP_011154473.1	XP_032677531.1	XP_011156532.1	XP_024876268.1	TGZ46751.1	DBV15_05487	DBV15_05487	Poly(U)-specific endoribonuclease-like protein [Temnothorax longispinosus]
OG0007733	XP_011063771.1	XP_026299076.1	XP_011257759.3		XP_025159457.1	XP_032677524.1, XP_032677525.1, XP_032677526.1, XP_032677527.1	XP_011165155.3	XP_024876264.1	TGZ46760.1	DBV15_05488	DBV15_05488	Uncharacterized protein DBV15_05488 [Temnothorax longispinosus]
OG0000195	XP_011063722.1, XP_011063723.1	XP_026295331.1, XP_026295332.1, XP_026295333.1, XP_026295334.1, XP_026295335.1, XP_026295336.1, XP_026295337.1, XP_026295338.1, XP_026295339.1, XP_026295340.1, XP_026295341.1, XP_026295342.1, XP_026295343.1, XP_026295344.1, XP_026295345.1, XP_026295346.1, XP_026295347.1, XP_026295348.1, XP_026295349.1, XP_026295350.1, XP_026295351.1, XP_026295352.1, XP_026295353.1, XP_026295354.1, XP_026295355.1,…	XP_011254376.1	NP_001097681.2, NP_001097682.1, NP_001189166.1, NP_001356914.1	XP_019696815.1, XP_025163076.1	XP_032677579.1, XP_032677580.1, XP_032677581.1	XP_011165136.1, XP_025990328.1, XP_039308275.1, XP_039308276.1	XP_024876241.1, XP_024876242.1, XP_024876243.1, XP_024876244.1, XP_024876245.1	TGZ46736.1	DBV15_05497	LOC112457431	retinal guanylyl cyclase 2-like isoform X1 [Temnothorax curvispinosus]
OG0000930	XP_011063773.1	XP_016769813.2, XP_016769814.2, XP_016769815.2, XP_016769816.2, XP_016769817.2, XP_016769818.2, XP_016769819.2	XP_025266212.1, XP_025266213.1, XP_025266214.1, XP_025266215.1	NP_001014555.1, NP_001261246.1, NP_728588.1	XP_019696804.1, XP_019696805.1, XP_019696807.1, XP_019696808.1, XP_025163073.1, XP_025163074.1	XP_032677589.1, XP_032677590.1, XP_032677591.1, XP_032677592.1	XP_011165133.1, XP_025990416.2, XP_025990417.2, XP_025990418.2, XP_039308867.1, XP_039308868.1	XP_024876247.1, XP_024876248.1, XP_024876249.1, XP_024876250.1	TGZ46738.1	DBV15_05499	DBV15_05499	Uncharacterized protein DBV15_05499 [Temnothorax longispinosus]
OG0000510	XP_011057959.1, XP_011057960.1, XP_011057961.1, XP_011057962.1, XP_011057964.1, XP_011057965.1, XP_011057969.1, XP_011057970.1, XP_011057971.1, XP_011057972.1, XP_011057973.1, XP_011057974.1, XP_011057976.1	NP_001136033.1, XP_006557739.2, XP_006557740.2, XP_006557741.2, XP_006557742.2, XP_006557743.2, XP_006557744.2, XP_016772393.2	XP_025266618.1, XP_025266619.1, XP_025266620.1, XP_025266621.1, XP_025266622.1		XP_011144241.1, XP_011144242.1, XP_011144243.1, XP_011144244.1, XP_011144245.1, XP_011144246.1, XP_025153544.1	XP_032686092.1, XP_032686093.1, XP_032686094.1	XP_011173898.1, XP_011173901.1, XP_025993861.1, XP_039312919.1, XP_039312920.1, XP_039312921.1, XP_039312922.1	XP_024887691.1	TGZ32232.1	DBV15_05527	DBV15_05527	Synaptotagmin-1 [Temnothorax longispinosus]
OG0001281	XP_011057984.1, XP_011057985.1, XP_011057986.1, XP_011057987.1, XP_011057988.1, XP_011057989.1	XP_006557822.1, XP_006557823.1, XP_016772640.1	XP_011253395.1, XP_019882576.1, XP_019882577.1, XP_025266644.1, XP_025266645.1, XP_025266646.1, XP_025266647.1	NP_001097086.1, NP_608874.1, NP_723021.1, NP_723022.1	XP_011146862.1, XP_025153545.1	XP_032686096.1, XP_032686097.1, XP_032686098.1	XP_025993865.1, XP_025993866.1, XP_025993867.1	XP_024887693.1, XP_024887694.1	TGZ32225.1	DBV15_05528	DBV15_05528	Uncharacterized protein DBV15_05528 [Temnothorax longispinosus]
OG0002929	XP_011067882.1	XP_003250465.3, XP_026299634.1	XP_025262681.1		XP_011135613.1, XP_011135614.1, XP_011135616.1, XP_011135617.1, XP_025153547.1, XP_025153548.1, XP_025153549.1	XP_032679107.1	XP_011173890.1	XP_024883029.1, XP_024883075.1, XP_024887716.1, XP_024887717.1, XP_024889987.1	TGZ32226.1, TGZ48057.1, TGZ54384.1	DBV15_05529, DBV15_11828, DBV15_09615	DBV15_05529, LOC112466227	Uncharacterized protein DBV15_05529 [Temnothorax longispinosus]
OG0002715	XP_011069230.1, XP_011069231.1	XP_001119929.2, XP_006559715.1	XP_011261994.1, XP_011261996.1, XP_025269551.1	NP_001097280.2	XP_011154770.1, XP_019701204.1, XP_019701206.1, XP_019701207.1, XP_019701208.1	XP_032672927.1, XP_032672928.1	XP_011163989.1, XP_039313659.1	XP_024893658.1, XP_024893659.1, XP_024893660.1, XP_024893661.1	TGZ32219.1	DBV15_05540	LOC112468621	uncharacterized protein LOC112468621 isoform X1 [Temnothorax curvispinosus]
OG0006230	XP_011063021.1	XP_026298211.1	XP_011261976.1, XP_019884166.1, XP_019884167.1, XP_019884168.2, XP_025269394.1, XP_025269395.1		XP_011154769.1	XP_032674234.1	XP_039313905.1	XP_024877314.1	TGZ32222.1	DBV15_05547	DBV15_05547	Uncharacterized protein DBV15_05547 [Temnothorax longispinosus]
OG0005078	XP_011063028.1	XP_392899.2	XP_011261969.2	NP_511115.2, NP_608948.2, NP_723104.2, NP_723105.2, NP_727489.1	XP_011146738.1	XP_032666859.1	XP_011166607.1, XP_011166608.1	XP_024877323.1, XP_024877324.1	TGZ32233.1	DBV15_05550	DBV15_05550	60 kDa heat shock protein, mitochondrial [Temnothorax longispinosus]
OG0007418	XP_011055001.1	XP_394326.4	XP_011251268.2	NP_650569.1	XP_011147954.1	XP_032680336.1	XP_039305245.1, XP_039305246.1	XP_024885591.1, XP_024885592.1	TGZ51918.1	DBV15_05557	DBV15_05557	Coiled-coil domain-containing protein 63 [Temnothorax longispinosus]
OG0003645	XP_011054998.1, XP_011055000.1	XP_016773624.1	XP_011251269.1, XP_025265303.1	NP_729935.1, NP_729936.1	XP_019699234.1, XP_025158537.1, XP_025158542.1, XP_025158549.1	XP_032680329.1, XP_032680330.1, XP_032680331.1, XP_032680332.1	XP_025986767.1	XP_024885590.1	TGZ51908.1	DBV15_05560	DBV15_05560	Uncharacterized protein DBV15_05560 [Temnothorax longispinosus]
OG0000578	XP_011054992.1, XP_011054993.1, XP_011054994.1, XP_011054996.1, XP_011054997.1	XP_006569150.1, XP_006569152.1, XP_006569153.1, XP_006569154.1, XP_006569156.1, XP_006569157.1, XP_394328.4	XP_011251270.1, XP_011251271.1, XP_011251272.1, XP_011251273.1, XP_011251275.1, XP_011251277.1		XP_019699202.1, XP_019699203.1, XP_019699205.1, XP_025158572.1, XP_025158576.1, XP_025158580.1, XP_025158585.1	XP_032680312.1, XP_032680313.1, XP_032680314.1, XP_032680315.1, XP_032680316.1, XP_032680318.1, XP_032680319.1	XP_011158855.1, XP_011158862.1, XP_025986769.1, XP_025986770.1, XP_039305249.1, XP_039305250.1, XP_039305251.1, XP_039305252.1	XP_024885596.1, XP_024885597.1	TGZ51910.1	DBV15_05562	DBV15_05562	Amyloid beta A4 protein-binding family B member 2 [Temnothorax longispinosus]
OG0008316	XP_011058386.1	XP_001121043.2, XP_016773543.1, XP_016773544.1	XP_011257833.1		XP_011148329.1		XP_011175319.2, XP_011175320.2, XP_039304857.1		TGZ51928.1	DBV15_05579	DBV15_05579	Aquaporin AQPAn.G [Temnothorax longispinosus]
OG0006776	XP_011058354.1, XP_011058355.1	XP_006568238.2	XP_011257835.1	NP_001261156.1, NP_523827.1	XP_011148332.2	XP_032689581.1, XP_032689582.1	XP_025989351.2	XP_024876181.1	TGZ51914.1	DBV15_05580	DBV15_05580	Uncharacterized protein DBV15_05580 [Temnothorax longispinosus]
OG0000545	XP_011058348.1, XP_011058349.1, XP_011058350.1, XP_011058351.1, XP_011058352.1	XP_016773545.1, XP_016773546.1	XP_025265331.1, XP_025265332.1, XP_025265333.1	NP_726353.1	XP_019699377.1, XP_019699378.1, XP_025159121.1, XP_025159123.1, XP_025159132.1, XP_025159136.1, XP_025159139.1	XP_032689568.1, XP_032689569.1	XP_011158755.1, XP_011158757.2, XP_025989345.1, XP_025989346.1, XP_025989347.1, XP_025989348.1, XP_039304848.1, XP_039304849.1, XP_039304850.1, XP_039304851.1, XP_039304852.1, XP_039304853.1	XP_024876171.1, XP_024876172.1, XP_024876173.1, XP_024876174.1, XP_024876175.1, XP_024876176.1, XP_024876177.1, XP_024876178.1, XP_024876179.1, XP_024876180.1, XP_024876182.1	TGZ51915.1	DBV15_05581	DBV15_05581	Uncharacterized protein DBV15_05581 [Temnothorax longispinosus]
OG0006221	XP_011062766.1	XP_026295917.1, XP_026295918.1, XP_026295920.1	XP_011255382.1, XP_011255384.1		XP_011135274.1	XP_032682628.1, XP_032682631.1	XP_011159097.2, XP_025993555.2	XP_024867915.1	TGZ54574.1	DBV15_05587	DBV15_05587	Uncharacterized protein DBV15_05587 [Temnothorax longispinosus]
OG0009818	XP_011062761.1		XP_011255385.1	NP_476779.1			XP_011159093.1	XP_024867921.1, XP_024867922.1, XP_024867923.1	TGZ54572.1	DBV15_05589	DBV15_05589	Uricase [Temnothorax longispinosus]
OG0005614	XP_011062753.1, XP_011062754.1	XP_003250469.1, XP_006564511.1, XP_006564512.1	XP_025270004.1		XP_011135277.1	XP_032682753.1, XP_032682754.1, XP_032682756.1	XP_011159087.1	XP_024867919.1, XP_024867920.1	TGZ54593.1	DBV15_05591	DBV15_05591	CD63 antigen [Temnothorax longispinosus]
OG0003129	XP_011062974.1	XP_006566326.2	XP_011255404.1	NP_001189159.1, NP_001262196.1, NP_649368.2, NP_730695.1, NP_730698.1, NP_788705.1, NP_788706.1, NP_788707.1, NP_788709.1, NP_788710.1, NP_788711.1	XP_011145170.2	XP_032682676.1	XP_011159082.1, XP_039312023.1	XP_024867913.1	TGZ54589.1	DBV15_05595	LOC112452091	delta-1-pyrroline-5-carboxylate dehydrogenase, mitochondrial [Temnothorax curvispinosus]
OG0000224	XP_011059002.1	XP_016770975.2, XP_026300092.1, XP_026300093.1, XP_026300094.1, XP_026300095.1, XP_026300096.1, XP_026300097.1, XP_026300098.1	XP_025270022.1, XP_025270023.1, XP_025270024.1, XP_025270025.1, XP_025270026.1, XP_025270027.1, XP_025270028.1, XP_025270029.1	NP_001137761.1, NP_001245818.1, NP_001245819.1, NP_001245820.1, NP_523441.1, NP_722617.1	XP_011148409.2, XP_011148410.2, XP_011148412.2, XP_019699441.2, XP_025158342.1	XP_032666323.1, XP_032666324.1, XP_032666325.1, XP_032666326.1, XP_032666327.1, XP_032666330.1, XP_032666331.1, XP_032666332.1	XP_025995383.2, XP_039311796.1, XP_039311797.1, XP_039311798.1, XP_039311799.1, XP_039311800.1, XP_039311801.1, XP_039311802.1, XP_039311803.1, XP_039311804.1, XP_039311805.1, XP_039311806.1, XP_039311807.1	XP_024894028.1, XP_024894029.1, XP_024894030.1, XP_024894031.1, XP_024894032.1, XP_024894033.1, XP_024894034.1, XP_024894035.1, XP_024894036.1, XP_024894038.1, XP_024894039.1	TGZ54581.1	DBV15_05607	LOC112468882	chromodomain-helicase-DNA-binding protein 7 isoform X3 [Temnothorax curvispinosus]
OG0002480	XP_011068198.1, XP_011068199.1, XP_011068200.1, XP_011068201.1	XP_003251510.1, XP_006570286.1, XP_016767749.1	XP_011260021.1, XP_011260022.1, XP_025263795.1	NP_001285948.1, NP_476868.1	XP_011139244.2, XP_011139245.2, XP_011139246.2, XP_011139247.2, XP_025159124.1	XP_032665306.1, XP_032665307.1	XP_011160153.1	XP_024880875.1, XP_024880876.1	TGZ42179.1	DBV15_05629	DBV15_05629	Suppressor of hairless protein [Temnothorax longispinosus]
OG0003197	XP_011068188.1	XP_026297388.1, XP_026297389.1, XP_026297390.1	XP_025270324.1	NP_001097254.1, NP_610548.2, NP_724871.1, NP_724873.1	XP_011144336.1, XP_011144337.1, XP_011144338.1, XP_025156358.1	XP_032684486.1, XP_032684488.1, XP_032684489.1	XP_011160159.1, XP_025987775.1	XP_024880906.1	TGZ42190.1	DBV15_05634	DBV15_05634	SPARC-related modular calcium-binding protein 1 [Temnothorax longispinosus]
[truncated: 1,132 more rows]
